# Supplementary material for: De Novo Transcriptome Assembly of Agave H11648 by Illumina Sequencing and Identification of Cellulose Synthase Genes in Agave Species
Source: Genes (Basel). 2019 Jan 30;10(2):103. doi: 10.3390/genes10020103 (PMC6409920; doi:10.3390/genes10020103)
Supplement: Supplementary file 1 [file genes-10-00103-s001.zip]

Archive with 9 entries (9 files):
- Figure S1.jpg
- Figure S2.jpg
- Figure S3.jpg
- Figure S4.jpg
- Figure S5.jpg
- Table S1.xlsx
- Table S2.xlsx
- Table S3.xlsx
- Table S4.xlsx
