# Supplementary material for: De Novo Transcriptome Assembly of Agave H11648 by Illumina Sequencing and Identification of Cellulose Synthase Genes in Agave Species
Source: Genes (Basel). 2019 Jan 30;10(2):103. doi: 10.3390/genes10020103 (PMC6409920; doi:10.3390/genes10020103)
Supplement: Supplementary file 1 [file genes-10-00103-s001.zip › Table S1.xlsx]

## Sheet: Sheet1
Name	Loci	Ncbi accession	Chr	Position
AtCesA1	At4g32410	At4g32410	4	15640490-15646844
AtCesA2	At4g39350	At4g39350	4	18296388-18302192
AtCesA3	At5g05170	At5g05170	5	1530132-1535558
AtCesA4	At5g44030	At5g44030	5	17714390-17719723
AtCesA5	At5g09870	At5g09870	5	3072870-3078416
AtCesA6	At5g64740	At5g64740	5	25881033-25886728
AtCesA7	At5g17420	At5g17420	5	5736630-5741500
AtCesA8	At4g18780	At4g18780	4	10312624-10316886
AtCesA9	At2g21770	At2g21770	2	9284391-9289744
AtCesA10	At2g25540	At2g25540	2	10866822-10872243
OsCesA1	LOC_Os05g08370	AK100188	5	4571461-4565177
OsCesA2	LOC_Os03g59340	AK069196	3	33786467-33780013
OsCesA3	LOC_Os07g24190	AK073561	7	13747256-13741284
OsCesA4	LOC_Os01g54620	AK100475	1	31422946-31428688
OsCesA5	LOC_Os03g62090	AK100877	3	35177572-35183423
OsCesA6	LOC_Os07g14850	AK100914	7	8496189-8501906
OsCesA7	LOC_Os10g32980	AK072259	10	17261952-17266613
OsCesA8	LOC_Os07g10770	AK072356	7	5858718-5852711
OsCesA9	LOC_Os09g25490	AK121170	9	15281268-15285910
OsCesA10	LOC_Os12g29300		12	17368402-17367334
OsCesA11	LOC_Os06g39970		6	23777679-23780888
AoCesA1	LOC109828772	XP_020251289.1	1	98792551-98812529
AoCesA2	LOC109847015	XP_020271875.1	1	129214210-129223066
AoCesA3	LOC109834482	XP_020258095.1	3	94669527-94675221
AoCesA4	LOC109836391	XP_020259869.1	4	3852514-3858746
AoCesA5	LOC109836559	XP_020260075.1	4	9364921-9372190
AoCesA6	LOC109843790	XP_020268341.1	5	70927799-70934186
AoCesA7	LOC109844015	XP_020268610.1	5	77875272-77882091
AoCesA8	LOC109841011	XP_020265440.1	5	121743067-121749242
AoCesA9	LOC109841019	XP_020265448.1	5	121809489-121817948
AoCesA10	LOC109845371	XP_020270207.1	6	25301711-25309652
AoCesA11	LOC109847523	XP_020272340.1	7	30874137-30914589
AoCesA12	LOC109820019	XP_020241647.1	8	19440172-19447760
