# Supplementary material for: De Novo Transcriptome Assembly of Agave H11648 by Illumina Sequencing and Identification of Cellulose Synthase Genes in Agave Species
Source: Genes (Basel). 2019 Jan 30;10(2):103. doi: 10.3390/genes10020103 (PMC6409920; doi:10.3390/genes10020103)
Supplement: Supplementary file 1 [file genes-10-00103-s001.zip › Table S2.xlsx]

## Sheet: Sheet1
Primer ID	Forward primer	Reverse primer	Product size
AqCesA1-Gap	CCTCCTCTGATTACAGCCAAC	ACGAGGCAGCTCATTACCAT	462
AmCesA3-Gap	CAAAGGCTCAGAAAGTTCCC	ATTGAAGACGCATCCTGTACCC	500
AqCesA3-Gap	ACTGTTACCTCAAAGGCATC	TCTTTCTAGCAGTTGATCCCA	386
AqCesA5-Gap	ACCAACTTCACGGTTACATCC	ATGCCTCCAGACTGTGCTTC	411
AqCesA7-Gap1	CTCTGGCTCTGCACCGATG	CATGGCCTCAGCAATCTGT	427
AqCesA7-Gap2	CATCATGCCAACAATTAGCAC	GGCAAAGAACAACTTTCCGAA	406
CesA1-RT	CTGTCTTAACCAATGGCGCG	TTCCCACATAAACAGGCCCC	249
CesA3-RT	GTCCCACCACGCTACTCATC	GAGAACCGACCACACAACCA	206
CesA5-RT	ATTTAAAGGTTCTGCGCCGC	TTTCCCGGTAAGCAAGCACA	235
CesA4-RT	TTGTCCTCCGGCTTGTCATC	AACTGGGGAGAGCTTGTTCG	230
CesA7-RT	CAGTTTTGGGTCATTGGCGG	TATCCCAGCTACAACCCCGA	216
PP2A-RT	CCTCCTCCTCCTTCGGTTTG	GCCATGAATGTCACCGCAGA	235
