# Supplementary material for: De Novo Transcriptome Assembly of Agave H11648 by Illumina Sequencing and Identification of Cellulose Synthase Genes in Agave Species
Source: Genes (Basel). 2019 Jan 30;10(2):103. doi: 10.3390/genes10020103 (PMC6409920; doi:10.3390/genes10020103)
Supplement: Supplementary file 1 [file genes-10-00103-s001.zip › Table S3.xlsx]

## Sheet: Sheet1
Genes	Genbank accession	Full length	Seq1		Gap or overlap 1		Seq2		Gap or overlap 2		Seq3		Gap or overlap 3		Seq4		Gap or overlap 4		Seq5
			ID	length	Gap	Overlap	ID	length	Gap	Overlap	ID	length	Gap	Overlap	ID	length	Gap	Overlap	ID	length
AhCesA1	MG873145	3840	DN52946_c0_g1_i2	3840
AmCesA1	GBHM01017036.1	6398	GBHM01017036.1	6398
AdCesA1	GAHT01002570.1	3442	GAHT01002570.1	3442
AqCesA1	MK084855	3588	GAHU01002552.1	1637	61		GAHU01002461.1	882		412	GAHU01002460.1	1607
AhCesA3	MG873146	4118	DN42138_c0_g2_i1	2032		122	DN95695_c0_g1_i1	378		74	DN52088_c0_g1_i1	1904
AmCesA3	MK084853	4202	GBHM01005597.1	2114	344		GBHM01058433.1	1744
AdCesA3	GAHT01027110.1	3585	GAHT01027110.1	3585
AqCesA3	MK084856	3197	GAHU01001682.1	2438		157	GAHU01001330.1	875	37		Termination codon
AhCesA5	MG873147	4031	DN53342_c0_g1_i5	4031
AmCesA5	MK084854	4032	GBHM01051395.1	847		321	GBHM01017031.1	2576		30	GBHM01002498.1	4141
AdCesA5	MK084851	3889	GAHT01017038.1	1146		60	GAHT01021828.1	876		92	GAHT01006495.1	3153
AqCesA5	MK084858	3936	GAHU01003971.1	2172		38	GAHU01001880.1	2148		199	GAHU01001881.1	902	49		Termination codon
AhCesA4	MG873148	3380	DN73296_c0_g1_i1	1278		22	DN32217_c0_g1_i1	2124
AmCesA4	GBHM01009193.1	3448	GBHM01009193.1	3448
AdCesA4	MK084850	3348	GAHT01042674.1	2662		696	GAHT01042675.1	1381
AqCesA4	MK084857	3426	GAHU01003251.1	2270		282	GAHU01003252.1	3362
AhCesA7	MG873149	3410	DN101571_c0_g1_i1	3410
AmCesA7	GBHM01058468.1	3461	GBHM01058468.1	3461
AdCesA7	MK084852	3349	Initiation codon		132		GAHT01030467.1	1495		229	GAHT01030466.1	2083
AqCesA7	MK084859	4216	Initiation codon		68		GAHU01004829.1	894		845	GAHU01004827.1	1601		290	GAHU01004828.1	1245	89		GAHU01003673.1	1071
