# Supplementary material for: De Novo Transcriptome Assembly of Agave H11648 by Illumina Sequencing and Identification of Cellulose Synthase Genes in Agave Species
Source: Genes (Basel). 2019 Jan 30;10(2):103. doi: 10.3390/genes10020103 (PMC6409920; doi:10.3390/genes10020103)
Supplement: Supplementary file 1 [file genes-10-00103-s001.zip › Table S4.xlsx]

## Sheet: Gene Length
ID	Length
TRINITY_DN100000_c0_g1_i1	347
TRINITY_DN100001_c0_g1_i1	377
TRINITY_DN100002_c0_g1_i1	209
TRINITY_DN100004_c0_g1_i1	269
TRINITY_DN100005_c0_g1_i1	257
TRINITY_DN100006_c0_g1_i1	271
TRINITY_DN100007_c0_g1_i1	278
TRINITY_DN100008_c0_g1_i1	290
TRINITY_DN100009_c0_g1_i1	448
TRINITY_DN10000_c0_g1_i1	326
TRINITY_DN100010_c0_g1_i1	235
TRINITY_DN100011_c0_g1_i1	268
TRINITY_DN100012_c0_g1_i1	253
TRINITY_DN100013_c0_g1_i1	260
TRINITY_DN100014_c0_g1_i1	234
TRINITY_DN100015_c0_g1_i1	245
TRINITY_DN100016_c0_g1_i1	231
TRINITY_DN100017_c0_g1_i1	223
TRINITY_DN100019_c0_g1_i1	282
TRINITY_DN10001_c0_g1_i1	272
TRINITY_DN10001_c0_g2_i1	272
TRINITY_DN100020_c0_g1_i1	428
TRINITY_DN100021_c0_g1_i1	215
TRINITY_DN100022_c0_g1_i1	251
TRINITY_DN100023_c0_g1_i1	385
TRINITY_DN100025_c0_g1_i1	257
TRINITY_DN100026_c0_g1_i1	344
TRINITY_DN100027_c0_g1_i1	310
TRINITY_DN100028_c0_g1_i1	259
TRINITY_DN10002_c0_g1_i1	412
TRINITY_DN10002_c0_g2_i1	413
TRINITY_DN100030_c0_g1_i1	347
TRINITY_DN100031_c0_g1_i1	257
TRINITY_DN100032_c0_g1_i1	384
TRINITY_DN100033_c0_g1_i1	363
TRINITY_DN100034_c0_g1_i1	239
TRINITY_DN100035_c0_g1_i1	236
TRINITY_DN100036_c0_g1_i1	395
TRINITY_DN100037_c0_g1_i1	261
TRINITY_DN100038_c0_g1_i1	216
TRINITY_DN100039_c0_g1_i1	449
TRINITY_DN100040_c0_g1_i1	218
TRINITY_DN100041_c0_g1_i1	336
TRINITY_DN100042_c0_g1_i1	324
TRINITY_DN100043_c0_g1_i1	263
TRINITY_DN100044_c0_g1_i1	497
TRINITY_DN100045_c0_g1_i1	408
TRINITY_DN100046_c0_g1_i1	217
TRINITY_DN100047_c0_g1_i1	250
TRINITY_DN100048_c0_g1_i1	339
TRINITY_DN100049_c0_g1_i1	311
TRINITY_DN100050_c0_g1_i1	227
TRINITY_DN100051_c0_g1_i1	271
TRINITY_DN100052_c0_g1_i1	228
TRINITY_DN100053_c0_g1_i1	289
TRINITY_DN100054_c0_g1_i1	278
TRINITY_DN100055_c0_g1_i1	245
TRINITY_DN100056_c0_g1_i1	252
TRINITY_DN100058_c0_g1_i1	255
TRINITY_DN100059_c0_g1_i1	249
TRINITY_DN10005_c0_g1_i1	324
TRINITY_DN100060_c0_g1_i1	206
TRINITY_DN100061_c0_g1_i1	352
TRINITY_DN100062_c0_g1_i1	352
TRINITY_DN100063_c0_g1_i1	232
TRINITY_DN100064_c0_g1_i1	403
TRINITY_DN100065_c0_g1_i1	224
TRINITY_DN100066_c0_g1_i1	226
TRINITY_DN100067_c0_g1_i1	361
TRINITY_DN100068_c0_g1_i1	225
TRINITY_DN100069_c0_g1_i1	279
TRINITY_DN100070_c0_g1_i1	609
TRINITY_DN100071_c0_g1_i1	202
TRINITY_DN100073_c0_g1_i1	380
TRINITY_DN100074_c0_g1_i1	401
TRINITY_DN100075_c0_g1_i1	242
TRINITY_DN100076_c0_g1_i1	330
TRINITY_DN100077_c0_g1_i1	214
TRINITY_DN100078_c0_g1_i1	354
TRINITY_DN100079_c0_g1_i1	262
TRINITY_DN10007_c0_g1_i1	257
TRINITY_DN10007_c0_g2_i1	254
TRINITY_DN100080_c0_g1_i1	285
TRINITY_DN100081_c0_g1_i1	350
TRINITY_DN100082_c0_g1_i1	242
TRINITY_DN100083_c0_g1_i1	237
TRINITY_DN100084_c0_g1_i1	438
TRINITY_DN100085_c0_g1_i1	267
TRINITY_DN100086_c0_g1_i1	304
TRINITY_DN100087_c0_g1_i1	231
TRINITY_DN100088_c0_g1_i1	227
TRINITY_DN100089_c0_g1_i1	253
TRINITY_DN10008_c0_g1_i1	269
TRINITY_DN10008_c0_g2_i1	269
TRINITY_DN100090_c0_g1_i1	219
TRINITY_DN100091_c0_g1_i1	207
TRINITY_DN100092_c0_g1_i1	424
TRINITY_DN100093_c0_g1_i1	381
TRINITY_DN100094_c0_g1_i1	218
TRINITY_DN100095_c0_g1_i1	539
TRINITY_DN100096_c0_g1_i1	232
TRINITY_DN100098_c0_g1_i1	377
TRINITY_DN100099_c0_g1_i1	254
TRINITY_DN100100_c0_g1_i1	235
TRINITY_DN100101_c0_g1_i1	237
TRINITY_DN100102_c0_g1_i1	286
TRINITY_DN100103_c0_g1_i1	248
TRINITY_DN100104_c0_g1_i1	243
TRINITY_DN100105_c0_g1_i1	319
TRINITY_DN100106_c0_g1_i1	440
TRINITY_DN100108_c0_g1_i1	332
TRINITY_DN100108_c0_g2_i1	311
TRINITY_DN100109_c0_g1_i1	215
TRINITY_DN100110_c0_g1_i1	257
TRINITY_DN100111_c0_g1_i1	322
TRINITY_DN100112_c0_g1_i1	350
TRINITY_DN100113_c0_g1_i1	373
TRINITY_DN100114_c0_g1_i1	307
TRINITY_DN100115_c0_g1_i1	231
TRINITY_DN100116_c0_g1_i1	289
TRINITY_DN100117_c0_g1_i1	224
TRINITY_DN100118_c0_g1_i1	269
TRINITY_DN100119_c0_g1_i1	582
TRINITY_DN100120_c0_g1_i1	293
TRINITY_DN100121_c0_g1_i1	450
TRINITY_DN100122_c0_g1_i1	201
TRINITY_DN100123_c0_g1_i1	577
TRINITY_DN100124_c0_g1_i1	210
TRINITY_DN100127_c0_g1_i1	258
TRINITY_DN100128_c0_g1_i1	307
TRINITY_DN100129_c0_g1_i1	300
TRINITY_DN10012_c0_g1_i1	258
TRINITY_DN100130_c0_g1_i1	231
TRINITY_DN100131_c0_g1_i1	206
TRINITY_DN100132_c0_g1_i1	322
TRINITY_DN100133_c0_g1_i1	488
TRINITY_DN100134_c0_g1_i1	269
TRINITY_DN100135_c0_g1_i1	288
TRINITY_DN100136_c0_g1_i1	548
TRINITY_DN100137_c0_g1_i1	441
TRINITY_DN100138_c0_g1_i1	252
TRINITY_DN100139_c0_g1_i1	272
TRINITY_DN100140_c0_g1_i1	341
TRINITY_DN100142_c0_g1_i1	324
TRINITY_DN100143_c0_g1_i1	212
TRINITY_DN100144_c0_g1_i1	346
TRINITY_DN100145_c0_g1_i1	244
TRINITY_DN100146_c0_g1_i1	233
TRINITY_DN100147_c0_g1_i1	523
TRINITY_DN10014_c0_g1_i1	263
TRINITY_DN10014_c0_g2_i1	232
TRINITY_DN100151_c0_g1_i1	241
TRINITY_DN100152_c0_g1_i1	297
TRINITY_DN100153_c0_g1_i1	383
TRINITY_DN100154_c0_g1_i1	249
TRINITY_DN100155_c0_g1_i1	241
TRINITY_DN100156_c0_g1_i1	368
TRINITY_DN100157_c0_g1_i1	412
TRINITY_DN100158_c0_g1_i1	382
TRINITY_DN100159_c0_g1_i1	230
TRINITY_DN10015_c0_g1_i1	297
TRINITY_DN10015_c0_g2_i1	294
TRINITY_DN100160_c0_g1_i1	263
TRINITY_DN100161_c0_g1_i1	400
TRINITY_DN100161_c0_g2_i1	575
TRINITY_DN100162_c0_g1_i1	264
TRINITY_DN100163_c0_g1_i1	305
TRINITY_DN100164_c0_g1_i1	227
TRINITY_DN100165_c0_g1_i1	279
TRINITY_DN100168_c0_g1_i1	302
TRINITY_DN100169_c0_g1_i1	225
TRINITY_DN100170_c0_g1_i1	246
TRINITY_DN100171_c0_g1_i1	271
TRINITY_DN100172_c0_g1_i1	282
TRINITY_DN100174_c0_g1_i1	222
TRINITY_DN100175_c0_g1_i1	369
TRINITY_DN100176_c0_g1_i1	302
TRINITY_DN100177_c0_g1_i1	482
TRINITY_DN100178_c0_g1_i1	252
TRINITY_DN100179_c0_g1_i1	249
TRINITY_DN100179_c0_g2_i1	437
TRINITY_DN100180_c0_g1_i1	216
TRINITY_DN100181_c0_g1_i1	352
TRINITY_DN100182_c0_g1_i1	215
TRINITY_DN100183_c0_g1_i1	230
TRINITY_DN100184_c0_g1_i1	275
TRINITY_DN100185_c0_g1_i1	255
TRINITY_DN100186_c0_g1_i1	218
TRINITY_DN100187_c0_g1_i1	202
TRINITY_DN100188_c0_g1_i1	706
TRINITY_DN100189_c0_g1_i1	232
TRINITY_DN10018_c0_g1_i1	258
TRINITY_DN10018_c0_g2_i1	258
TRINITY_DN100190_c0_g1_i1	380
TRINITY_DN100191_c0_g1_i1	672
TRINITY_DN100192_c0_g1_i1	321
TRINITY_DN100193_c0_g1_i1	229
TRINITY_DN100194_c0_g1_i1	341
TRINITY_DN100195_c0_g1_i1	212
TRINITY_DN100196_c0_g1_i1	338
TRINITY_DN100197_c0_g1_i1	284
TRINITY_DN100198_c0_g1_i1	242
TRINITY_DN100199_c0_g1_i1	223
TRINITY_DN10019_c0_g1_i1	382
TRINITY_DN1001_c0_g1_i1	470
TRINITY_DN100200_c0_g1_i1	249
TRINITY_DN100201_c0_g1_i1	257
TRINITY_DN100202_c0_g1_i1	302
TRINITY_DN100204_c0_g1_i1	269
TRINITY_DN100205_c0_g1_i1	283
TRINITY_DN100206_c0_g1_i1	367
TRINITY_DN100207_c0_g1_i1	256
TRINITY_DN100208_c0_g1_i1	210
TRINITY_DN10020_c0_g1_i1	213
TRINITY_DN100210_c0_g1_i1	323
TRINITY_DN100211_c0_g1_i1	236
TRINITY_DN100212_c0_g1_i1	218
TRINITY_DN100213_c0_g1_i1	210
TRINITY_DN100214_c0_g1_i1	538
TRINITY_DN100215_c0_g1_i1	238
TRINITY_DN100216_c0_g1_i1	479
TRINITY_DN100217_c0_g1_i1	217
TRINITY_DN100219_c0_g1_i1	455
TRINITY_DN100220_c0_g1_i1	247
TRINITY_DN100221_c0_g1_i1	287
TRINITY_DN100222_c0_g1_i1	236
TRINITY_DN100223_c0_g1_i1	291
TRINITY_DN100224_c0_g1_i1	256
TRINITY_DN100225_c0_g1_i1	214
TRINITY_DN100226_c0_g1_i1	271
TRINITY_DN100227_c0_g1_i1	224
TRINITY_DN100228_c0_g1_i1	257
TRINITY_DN100229_c0_g1_i1	421
TRINITY_DN100230_c0_g1_i1	222
TRINITY_DN100231_c0_g1_i1	278
TRINITY_DN100232_c0_g1_i1	205
TRINITY_DN100233_c0_g1_i1	359
TRINITY_DN100235_c0_g1_i1	313
TRINITY_DN100236_c0_g1_i1	528
TRINITY_DN100237_c0_g1_i1	222
TRINITY_DN100238_c0_g1_i1	291
TRINITY_DN100239_c0_g1_i1	275
TRINITY_DN10023_c0_g1_i1	298
TRINITY_DN100240_c0_g1_i1	214
TRINITY_DN100241_c0_g1_i1	224
TRINITY_DN100242_c0_g1_i1	370
TRINITY_DN100243_c0_g1_i1	228
TRINITY_DN100245_c0_g1_i1	302
TRINITY_DN100246_c0_g1_i1	248
TRINITY_DN100247_c0_g1_i1	290
TRINITY_DN100248_c0_g1_i1	264
TRINITY_DN100249_c0_g1_i1	232
TRINITY_DN10024_c0_g1_i1	250
TRINITY_DN10024_c0_g2_i1	250
TRINITY_DN100250_c0_g1_i1	223
TRINITY_DN100251_c0_g1_i1	383
TRINITY_DN100252_c0_g1_i1	381
TRINITY_DN100253_c0_g1_i1	245
TRINITY_DN100254_c0_g1_i1	386
TRINITY_DN100255_c0_g1_i1	206
TRINITY_DN100256_c0_g1_i1	575
TRINITY_DN100257_c0_g1_i1	287
TRINITY_DN100258_c0_g1_i1	240
TRINITY_DN10025_c0_g1_i1	234
TRINITY_DN10025_c1_g1_i1	323
TRINITY_DN100260_c0_g1_i1	270
TRINITY_DN100261_c0_g1_i1	213
TRINITY_DN100262_c0_g1_i1	266
TRINITY_DN100263_c0_g1_i1	343
TRINITY_DN100264_c0_g1_i1	434
TRINITY_DN100265_c0_g1_i1	332
TRINITY_DN100266_c0_g1_i1	222
TRINITY_DN100267_c0_g1_i1	345
TRINITY_DN100268_c0_g1_i1	219
TRINITY_DN100269_c0_g1_i1	307
TRINITY_DN10026_c0_g1_i1	275
TRINITY_DN10026_c0_g2_i1	276
TRINITY_DN100270_c0_g1_i1	352
TRINITY_DN100271_c0_g1_i1	363
TRINITY_DN100272_c0_g1_i1	237
TRINITY_DN100273_c0_g1_i1	244
TRINITY_DN100274_c0_g1_i1	235
TRINITY_DN100275_c0_g1_i1	249
TRINITY_DN100276_c0_g1_i1	351
TRINITY_DN100277_c0_g1_i1	244
TRINITY_DN100278_c0_g1_i1	283
TRINITY_DN100279_c0_g1_i1	354
TRINITY_DN100280_c0_g1_i1	485
TRINITY_DN100281_c0_g1_i1	359
TRINITY_DN100282_c0_g1_i1	252
TRINITY_DN100283_c0_g1_i1	401
TRINITY_DN100284_c0_g1_i1	342
TRINITY_DN100285_c0_g1_i1	256
TRINITY_DN100286_c0_g1_i1	508
TRINITY_DN100287_c0_g1_i1	320
TRINITY_DN100289_c0_g1_i1	332
TRINITY_DN10028_c0_g1_i1	302
TRINITY_DN100290_c0_g1_i1	220
TRINITY_DN100291_c0_g1_i1	256
TRINITY_DN100293_c0_g1_i1	328
TRINITY_DN100294_c0_g1_i1	382
TRINITY_DN100295_c0_g1_i1	264
TRINITY_DN100296_c0_g1_i1	253
TRINITY_DN100297_c0_g1_i1	415
TRINITY_DN100298_c0_g1_i1	336
TRINITY_DN100299_c0_g1_i1	249
TRINITY_DN100301_c0_g1_i1	323
TRINITY_DN100302_c0_g1_i1	492
TRINITY_DN100303_c0_g1_i1	398
TRINITY_DN100304_c0_g1_i1	442
TRINITY_DN100305_c0_g1_i1	370
TRINITY_DN100306_c0_g1_i1	297
TRINITY_DN100307_c0_g1_i1	208
TRINITY_DN100308_c0_g1_i1	222
TRINITY_DN100309_c0_g1_i1	342
TRINITY_DN10030_c0_g1_i1	303
TRINITY_DN10030_c0_g2_i1	250
TRINITY_DN100310_c0_g1_i1	322
TRINITY_DN100311_c0_g1_i1	486
TRINITY_DN100312_c0_g1_i1	419
TRINITY_DN100313_c0_g1_i1	304
TRINITY_DN100314_c0_g1_i1	208
TRINITY_DN100315_c0_g1_i1	312
TRINITY_DN100316_c0_g1_i1	277
TRINITY_DN100317_c0_g1_i1	304
TRINITY_DN100318_c0_g1_i1	222
TRINITY_DN100319_c0_g1_i1	262
TRINITY_DN10031_c0_g1_i1	206
TRINITY_DN100320_c0_g1_i1	283
TRINITY_DN100321_c0_g1_i1	541
TRINITY_DN100323_c0_g1_i1	294
TRINITY_DN100325_c0_g1_i1	279
TRINITY_DN100326_c0_g1_i1	298
TRINITY_DN100327_c0_g1_i1	275
TRINITY_DN100328_c0_g1_i1	321
TRINITY_DN100329_c0_g1_i1	293
TRINITY_DN10032_c0_g1_i1	239
TRINITY_DN100330_c0_g1_i1	243
TRINITY_DN100331_c0_g1_i1	246
TRINITY_DN100332_c0_g1_i1	230
TRINITY_DN100333_c0_g1_i1	285
TRINITY_DN100334_c0_g1_i1	352
TRINITY_DN100335_c0_g1_i1	276
TRINITY_DN100336_c0_g1_i1	257
TRINITY_DN100337_c0_g1_i1	222
TRINITY_DN100338_c0_g1_i1	274
TRINITY_DN100339_c0_g1_i1	234
TRINITY_DN10033_c0_g1_i1	328
TRINITY_DN10033_c0_g2_i1	318
TRINITY_DN100340_c0_g1_i1	240
TRINITY_DN100342_c0_g1_i1	260
TRINITY_DN100343_c0_g1_i1	380
TRINITY_DN100344_c0_g1_i1	377
TRINITY_DN100345_c0_g1_i1	279
TRINITY_DN100346_c0_g1_i1	337
TRINITY_DN100348_c0_g1_i1	386
TRINITY_DN100349_c0_g1_i1	418
TRINITY_DN10034_c0_g1_i1	381
TRINITY_DN100350_c0_g1_i1	275
TRINITY_DN100351_c0_g1_i1	389
TRINITY_DN100352_c0_g1_i1	584
TRINITY_DN100353_c0_g1_i1	445
TRINITY_DN100355_c0_g1_i1	219
TRINITY_DN100356_c0_g1_i1	237
TRINITY_DN100357_c0_g1_i1	421
TRINITY_DN100358_c0_g1_i1	281
TRINITY_DN100359_c0_g1_i1	252
TRINITY_DN100360_c0_g1_i1	319
TRINITY_DN100361_c0_g1_i1	336
TRINITY_DN100362_c0_g1_i1	253
TRINITY_DN100363_c0_g1_i1	318
TRINITY_DN100364_c0_g1_i1	247
TRINITY_DN100365_c0_g1_i1	291
TRINITY_DN100366_c0_g1_i1	215
TRINITY_DN100367_c0_g1_i1	208
TRINITY_DN100369_c0_g1_i1	203
TRINITY_DN100370_c0_g1_i1	360
TRINITY_DN100371_c0_g1_i1	423
TRINITY_DN100372_c0_g1_i1	444
TRINITY_DN100373_c0_g1_i1	230
TRINITY_DN100374_c0_g1_i1	437
TRINITY_DN100375_c0_g1_i1	287
TRINITY_DN100376_c0_g1_i1	429
TRINITY_DN100377_c0_g1_i1	254
TRINITY_DN100379_c0_g1_i1	322
TRINITY_DN10037_c0_g1_i1	347
TRINITY_DN10037_c0_g2_i1	347
TRINITY_DN100380_c0_g1_i1	308
TRINITY_DN100381_c0_g1_i1	261
TRINITY_DN100382_c0_g1_i1	285
TRINITY_DN100383_c0_g1_i1	288
TRINITY_DN100384_c0_g1_i1	232
TRINITY_DN100385_c0_g1_i1	239
TRINITY_DN100386_c0_g1_i1	237
TRINITY_DN100387_c0_g1_i1	243
TRINITY_DN100388_c0_g1_i1	261
TRINITY_DN100389_c0_g1_i1	406
TRINITY_DN10038_c0_g1_i1	228
TRINITY_DN10038_c0_g2_i1	248
TRINITY_DN100390_c0_g1_i1	237
TRINITY_DN100391_c0_g1_i1	251
TRINITY_DN100392_c0_g1_i1	307
TRINITY_DN100393_c0_g1_i1	204
TRINITY_DN100394_c0_g1_i1	244
TRINITY_DN100395_c0_g1_i1	266
TRINITY_DN100397_c0_g1_i1	311
TRINITY_DN100398_c0_g1_i1	241
TRINITY_DN100399_c0_g1_i1	434
TRINITY_DN10039_c0_g1_i1	674
TRINITY_DN1003_c0_g1_i1	247
TRINITY_DN100400_c0_g1_i1	544
TRINITY_DN100401_c0_g1_i1	353
TRINITY_DN100402_c0_g1_i1	262
TRINITY_DN100403_c0_g1_i1	203
TRINITY_DN100404_c0_g1_i1	297
TRINITY_DN100405_c0_g1_i1	258
TRINITY_DN100406_c0_g1_i1	338
TRINITY_DN100407_c0_g1_i1	330
TRINITY_DN100408_c0_g1_i1	255
TRINITY_DN100409_c0_g1_i1	275
TRINITY_DN100410_c0_g1_i1	412
TRINITY_DN100411_c0_g1_i1	314
TRINITY_DN100412_c0_g1_i1	229
TRINITY_DN100413_c0_g1_i1	325
TRINITY_DN100414_c0_g1_i1	438
TRINITY_DN100415_c0_g1_i1	260
TRINITY_DN100416_c0_g1_i1	242
TRINITY_DN100417_c0_g1_i1	233
TRINITY_DN100418_c0_g1_i1	273
TRINITY_DN100419_c0_g1_i1	224
TRINITY_DN10041_c0_g1_i1	345
TRINITY_DN10041_c0_g2_i1	346
TRINITY_DN100420_c0_g1_i1	209
TRINITY_DN100421_c0_g1_i1	251
TRINITY_DN100423_c0_g1_i1	308
TRINITY_DN100424_c0_g1_i1	262
TRINITY_DN100425_c0_g1_i1	291
TRINITY_DN100426_c0_g1_i1	387
TRINITY_DN100427_c0_g1_i1	311
TRINITY_DN100428_c0_g1_i1	216
TRINITY_DN100429_c0_g1_i1	204
TRINITY_DN100430_c0_g1_i1	381
TRINITY_DN100431_c0_g1_i1	368
TRINITY_DN100432_c0_g1_i1	253
TRINITY_DN100433_c0_g1_i1	369
TRINITY_DN100434_c0_g1_i1	253
TRINITY_DN100435_c0_g1_i1	281
TRINITY_DN100436_c0_g1_i1	416
TRINITY_DN100437_c0_g1_i1	332
TRINITY_DN100438_c0_g1_i1	263
TRINITY_DN100439_c0_g1_i1	304
TRINITY_DN100440_c0_g1_i1	374
TRINITY_DN100441_c0_g1_i1	234
TRINITY_DN100442_c0_g1_i1	222
TRINITY_DN100443_c0_g1_i1	238
TRINITY_DN100444_c0_g1_i1	208
TRINITY_DN100445_c0_g1_i1	254
TRINITY_DN100446_c0_g1_i1	204
TRINITY_DN100447_c0_g1_i1	221
TRINITY_DN100449_c0_g1_i1	207
TRINITY_DN100450_c0_g1_i1	310
TRINITY_DN100451_c0_g1_i1	249
TRINITY_DN100452_c0_g1_i1	452
TRINITY_DN100452_c0_g2_i1	452
TRINITY_DN100453_c0_g1_i1	302
TRINITY_DN100454_c0_g1_i1	382
TRINITY_DN100455_c0_g1_i1	387
TRINITY_DN100456_c0_g1_i1	357
TRINITY_DN100457_c0_g1_i1	319
TRINITY_DN100458_c0_g1_i1	419
TRINITY_DN100459_c0_g1_i1	256
TRINITY_DN10045_c0_g1_i1	264
TRINITY_DN100460_c0_g1_i1	238
TRINITY_DN100461_c0_g1_i1	318
TRINITY_DN100462_c0_g1_i1	377
TRINITY_DN100463_c0_g1_i1	236
TRINITY_DN100464_c0_g1_i1	234
TRINITY_DN100465_c0_g1_i1	401
TRINITY_DN100466_c0_g1_i1	321
TRINITY_DN100467_c0_g1_i1	253
TRINITY_DN100468_c0_g1_i1	510
TRINITY_DN100469_c0_g1_i1	271
TRINITY_DN10046_c0_g1_i1	296
TRINITY_DN100471_c0_g1_i1	321
TRINITY_DN100473_c0_g1_i1	293
TRINITY_DN100474_c0_g1_i1	399
TRINITY_DN100475_c0_g1_i1	298
TRINITY_DN100476_c0_g1_i1	215
TRINITY_DN100477_c0_g1_i1	203
TRINITY_DN100478_c0_g1_i1	211
TRINITY_DN100479_c0_g1_i1	215
TRINITY_DN10047_c0_g1_i1	365
TRINITY_DN100480_c0_g1_i1	240
TRINITY_DN100481_c0_g1_i1	242
TRINITY_DN100482_c0_g1_i1	220
TRINITY_DN100483_c0_g1_i1	272
TRINITY_DN100484_c0_g1_i1	201
TRINITY_DN100485_c0_g1_i1	290
TRINITY_DN100486_c0_g1_i1	310
TRINITY_DN100488_c0_g1_i1	250
TRINITY_DN100489_c0_g1_i1	301
TRINITY_DN10048_c0_g1_i1	357
TRINITY_DN100490_c0_g1_i1	244
TRINITY_DN100491_c0_g1_i1	450
TRINITY_DN100492_c0_g1_i1	224
TRINITY_DN100494_c0_g1_i1	329
TRINITY_DN100495_c0_g1_i1	257
TRINITY_DN100496_c0_g1_i1	267
TRINITY_DN100497_c0_g1_i1	325
TRINITY_DN100498_c0_g1_i1	215
TRINITY_DN100499_c0_g1_i1	224
TRINITY_DN1004_c0_g1_i1	309
TRINITY_DN100500_c0_g1_i1	264
TRINITY_DN100501_c0_g1_i1	205
TRINITY_DN100502_c0_g1_i1	212
TRINITY_DN100503_c0_g1_i1	275
TRINITY_DN100504_c0_g1_i1	408
TRINITY_DN100505_c0_g1_i1	236
TRINITY_DN100507_c0_g1_i1	455
TRINITY_DN100508_c0_g1_i1	300
TRINITY_DN100509_c0_g1_i1	345
TRINITY_DN10050_c0_g1_i1	421
TRINITY_DN100510_c0_g1_i1	425
TRINITY_DN100511_c0_g1_i1	239
TRINITY_DN100512_c0_g1_i1	215
TRINITY_DN100513_c0_g1_i1	247
TRINITY_DN100514_c0_g1_i1	318
TRINITY_DN100515_c0_g1_i1	251
TRINITY_DN100516_c0_g1_i1	202
TRINITY_DN100517_c0_g1_i1	238
TRINITY_DN100518_c0_g1_i1	415
TRINITY_DN100519_c0_g1_i1	266
TRINITY_DN100520_c0_g1_i1	316
TRINITY_DN100521_c0_g1_i1	233
TRINITY_DN100522_c0_g1_i1	206
TRINITY_DN100523_c0_g1_i1	254
TRINITY_DN100524_c0_g1_i1	416
TRINITY_DN100525_c0_g1_i1	320
TRINITY_DN100526_c0_g1_i1	236
TRINITY_DN100527_c0_g1_i1	459
TRINITY_DN100528_c0_g1_i1	280
TRINITY_DN100529_c0_g1_i1	262
TRINITY_DN10052_c0_g1_i1	205
TRINITY_DN100530_c0_g1_i1	273
TRINITY_DN100531_c0_g1_i1	260
TRINITY_DN100533_c0_g1_i1	338
TRINITY_DN100534_c0_g1_i1	223
TRINITY_DN100535_c0_g1_i1	265
TRINITY_DN100536_c0_g1_i1	324
TRINITY_DN100537_c0_g1_i1	203
TRINITY_DN100538_c0_g1_i1	464
TRINITY_DN100539_c0_g1_i1	255
TRINITY_DN100542_c0_g1_i1	358
TRINITY_DN100543_c0_g1_i1	201
TRINITY_DN100544_c0_g1_i1	216
TRINITY_DN100545_c0_g1_i1	314
TRINITY_DN100546_c0_g1_i1	223
TRINITY_DN100547_c0_g1_i1	391
TRINITY_DN100548_c0_g1_i1	306
TRINITY_DN100549_c0_g1_i1	313
TRINITY_DN10054_c0_g1_i1	290
TRINITY_DN100550_c0_g1_i1	388
TRINITY_DN100550_c0_g2_i1	378
TRINITY_DN100551_c0_g1_i1	300
TRINITY_DN100552_c0_g1_i1	270
TRINITY_DN100553_c0_g1_i1	337
TRINITY_DN100554_c0_g1_i1	272
TRINITY_DN100555_c0_g1_i1	314
TRINITY_DN100556_c0_g1_i1	218
TRINITY_DN100557_c0_g1_i1	241
TRINITY_DN100558_c0_g1_i1	267
TRINITY_DN100559_c0_g1_i1	242
TRINITY_DN100560_c0_g1_i1	387
TRINITY_DN100561_c0_g1_i1	239
TRINITY_DN100562_c0_g1_i1	257
TRINITY_DN100563_c0_g1_i1	257
TRINITY_DN100564_c0_g1_i1	366
TRINITY_DN100565_c0_g1_i1	297
TRINITY_DN100566_c0_g1_i1	255
TRINITY_DN100567_c0_g1_i1	223
TRINITY_DN100568_c0_g1_i1	452
TRINITY_DN100569_c0_g1_i1	404
TRINITY_DN10056_c0_g1_i1	725
TRINITY_DN100570_c0_g1_i1	265
TRINITY_DN100571_c0_g1_i1	272
TRINITY_DN100572_c0_g1_i1	240
TRINITY_DN100573_c0_g1_i1	257
TRINITY_DN100574_c0_g1_i1	253
TRINITY_DN100575_c0_g1_i1	236
TRINITY_DN100576_c0_g1_i1	317
TRINITY_DN100576_c0_g2_i1	318
TRINITY_DN100577_c0_g1_i1	311
TRINITY_DN100578_c0_g1_i1	458
TRINITY_DN100579_c0_g1_i1	252
TRINITY_DN10057_c0_g1_i1	233
TRINITY_DN100580_c0_g1_i1	361
TRINITY_DN100581_c0_g1_i1	313
TRINITY_DN100582_c0_g1_i1	314
TRINITY_DN100583_c0_g1_i1	257
TRINITY_DN100584_c0_g1_i1	280
TRINITY_DN100585_c0_g1_i1	313
TRINITY_DN100586_c0_g1_i1	340
TRINITY_DN100587_c0_g1_i1	332
TRINITY_DN100588_c0_g1_i1	210
TRINITY_DN100589_c0_g1_i1	262
TRINITY_DN10058_c0_g1_i1	382
TRINITY_DN100590_c0_g1_i1	282
TRINITY_DN100591_c0_g1_i1	209
TRINITY_DN100592_c0_g1_i1	386
TRINITY_DN100594_c0_g1_i1	295
TRINITY_DN100595_c0_g1_i1	507
TRINITY_DN100596_c0_g1_i1	277
TRINITY_DN100597_c0_g1_i1	225
TRINITY_DN100598_c0_g1_i1	290
TRINITY_DN100599_c0_g1_i1	220
TRINITY_DN10059_c0_g1_i1	327
TRINITY_DN1005_c0_g1_i1	542
TRINITY_DN100600_c0_g1_i1	211
TRINITY_DN100601_c0_g1_i1	209
TRINITY_DN100602_c0_g1_i1	320
TRINITY_DN100603_c0_g1_i1	272
TRINITY_DN100604_c0_g1_i1	202
TRINITY_DN100606_c0_g1_i1	400
TRINITY_DN100607_c0_g1_i1	387
TRINITY_DN100608_c0_g1_i1	260
TRINITY_DN100609_c0_g1_i1	271
TRINITY_DN100610_c0_g1_i1	332
TRINITY_DN100611_c0_g1_i1	301
TRINITY_DN100612_c0_g1_i1	268
TRINITY_DN100613_c0_g1_i1	241
TRINITY_DN100614_c0_g1_i1	364
TRINITY_DN100615_c0_g1_i1	289
TRINITY_DN100617_c0_g1_i1	247
TRINITY_DN100619_c0_g1_i1	242
TRINITY_DN100620_c0_g1_i1	309
TRINITY_DN100622_c0_g1_i1	240
TRINITY_DN100623_c0_g1_i1	290
TRINITY_DN100624_c0_g1_i1	246
TRINITY_DN100625_c0_g1_i1	205
TRINITY_DN100626_c0_g1_i1	270
TRINITY_DN100627_c0_g1_i1	268
TRINITY_DN100628_c0_g1_i1	312
TRINITY_DN100629_c0_g1_i1	206
TRINITY_DN100630_c0_g1_i1	358
TRINITY_DN100631_c0_g1_i1	267
TRINITY_DN100632_c0_g1_i1	386
TRINITY_DN100633_c0_g1_i1	324
TRINITY_DN100634_c0_g1_i1	217
TRINITY_DN100635_c0_g1_i1	341
TRINITY_DN100636_c0_g1_i1	214
TRINITY_DN100637_c0_g1_i1	336
TRINITY_DN100638_c0_g1_i1	553
TRINITY_DN100639_c0_g1_i1	272
TRINITY_DN10063_c0_g1_i1	404
TRINITY_DN100640_c0_g1_i1	364
TRINITY_DN100641_c0_g1_i1	401
TRINITY_DN100642_c0_g1_i1	228
TRINITY_DN100643_c0_g1_i1	249
TRINITY_DN100644_c0_g1_i1	653
TRINITY_DN100645_c0_g1_i1	261
TRINITY_DN100646_c0_g1_i1	562
TRINITY_DN100647_c0_g1_i1	366
TRINITY_DN100648_c0_g1_i1	243
TRINITY_DN100649_c0_g1_i1	325
TRINITY_DN10064_c0_g1_i1	347
TRINITY_DN100650_c0_g1_i1	325
TRINITY_DN100651_c0_g1_i1	271
TRINITY_DN100652_c0_g1_i1	391
TRINITY_DN100653_c0_g1_i1	247
TRINITY_DN100654_c0_g1_i1	504
TRINITY_DN100655_c0_g1_i1	366
TRINITY_DN100656_c0_g1_i1	213
TRINITY_DN100657_c0_g1_i1	530
TRINITY_DN100658_c0_g1_i1	203
TRINITY_DN100659_c0_g1_i1	263
TRINITY_DN100659_c0_g2_i1	262
TRINITY_DN100660_c0_g1_i1	226
TRINITY_DN100661_c0_g1_i1	246
TRINITY_DN100662_c0_g1_i1	370
TRINITY_DN100663_c0_g1_i1	290
TRINITY_DN100664_c0_g1_i1	257
TRINITY_DN100665_c0_g1_i1	453
TRINITY_DN100666_c0_g1_i1	231
TRINITY_DN100667_c0_g1_i1	417
TRINITY_DN100668_c0_g1_i1	273
TRINITY_DN100669_c0_g1_i1	215
TRINITY_DN100670_c0_g1_i1	260
TRINITY_DN100671_c0_g1_i1	355
TRINITY_DN100673_c0_g1_i1	203
TRINITY_DN100674_c0_g1_i1	301
TRINITY_DN100675_c0_g1_i1	237
TRINITY_DN100676_c0_g1_i1	226
TRINITY_DN100677_c0_g1_i1	310
TRINITY_DN100678_c0_g1_i1	259
TRINITY_DN100679_c0_g1_i1	241
TRINITY_DN10067_c0_g1_i1	270
TRINITY_DN100680_c0_g1_i1	233
TRINITY_DN100681_c0_g1_i1	421
TRINITY_DN100682_c0_g1_i1	314
TRINITY_DN100683_c0_g1_i1	264
TRINITY_DN100684_c0_g1_i1	251
TRINITY_DN100685_c0_g1_i1	398
TRINITY_DN100686_c0_g1_i1	323
TRINITY_DN100687_c0_g1_i1	401
TRINITY_DN100688_c0_g1_i1	333
TRINITY_DN100689_c0_g1_i1	251
TRINITY_DN10068_c0_g1_i1	320
TRINITY_DN10068_c0_g2_i1	328
TRINITY_DN100690_c0_g1_i1	244
TRINITY_DN100692_c0_g1_i1	225
TRINITY_DN100693_c0_g1_i1	218
TRINITY_DN100694_c0_g1_i1	286
TRINITY_DN100695_c0_g1_i1	385
TRINITY_DN100696_c0_g1_i1	330
TRINITY_DN100697_c0_g1_i1	564
TRINITY_DN100698_c0_g1_i1	321
TRINITY_DN100699_c0_g1_i1	241
TRINITY_DN10069_c0_g1_i1	409
TRINITY_DN1006_c0_g1_i1	489
TRINITY_DN100700_c0_g1_i1	404
TRINITY_DN100702_c0_g1_i1	211
TRINITY_DN100703_c0_g1_i1	286
TRINITY_DN100705_c0_g1_i1	218
TRINITY_DN100706_c0_g1_i1	489
TRINITY_DN100707_c0_g1_i1	283
TRINITY_DN100708_c0_g1_i1	279
TRINITY_DN100709_c0_g1_i1	209
TRINITY_DN100710_c0_g1_i1	236
TRINITY_DN100711_c0_g1_i1	215
TRINITY_DN100712_c0_g1_i1	290
TRINITY_DN100713_c0_g1_i1	320
TRINITY_DN100714_c0_g1_i1	218
TRINITY_DN100715_c0_g1_i1	212
TRINITY_DN100716_c0_g1_i1	404
TRINITY_DN100717_c0_g1_i1	252
TRINITY_DN100718_c0_g1_i1	243
TRINITY_DN100719_c0_g1_i1	345
TRINITY_DN10071_c0_g1_i1	261
TRINITY_DN10071_c1_g1_i1	303
TRINITY_DN100720_c0_g1_i1	437
TRINITY_DN100721_c0_g1_i1	246
TRINITY_DN100722_c0_g1_i1	297
TRINITY_DN100723_c0_g1_i1	427
TRINITY_DN100724_c0_g1_i1	330
TRINITY_DN100725_c0_g1_i1	306
TRINITY_DN100727_c0_g1_i1	273
TRINITY_DN100728_c0_g1_i1	221
TRINITY_DN100729_c0_g1_i1	487
TRINITY_DN100730_c0_g1_i1	360
TRINITY_DN100731_c0_g1_i1	263
TRINITY_DN100732_c0_g1_i1	328
TRINITY_DN100733_c0_g1_i1	249
TRINITY_DN100734_c0_g1_i1	838
TRINITY_DN100735_c0_g1_i1	339
TRINITY_DN100736_c0_g1_i1	227
TRINITY_DN100737_c0_g1_i1	234
TRINITY_DN100738_c0_g1_i1	324
TRINITY_DN100739_c0_g1_i1	391
TRINITY_DN10073_c0_g1_i1	470
TRINITY_DN100740_c0_g1_i1	212
TRINITY_DN100741_c0_g1_i1	298
TRINITY_DN100742_c0_g1_i1	230
TRINITY_DN100743_c0_g1_i1	225
TRINITY_DN100744_c0_g1_i1	249
TRINITY_DN100745_c0_g1_i1	352
TRINITY_DN100746_c0_g1_i1	265
TRINITY_DN100747_c0_g1_i1	272
TRINITY_DN100748_c0_g1_i1	261
TRINITY_DN100749_c0_g1_i1	259
TRINITY_DN10074_c0_g1_i1	262
TRINITY_DN100750_c0_g1_i1	224
TRINITY_DN100751_c0_g1_i1	397
TRINITY_DN100752_c0_g1_i1	343
TRINITY_DN100753_c0_g1_i1	258
TRINITY_DN100754_c0_g1_i1	275
TRINITY_DN100755_c0_g1_i1	306
TRINITY_DN100756_c0_g1_i1	235
TRINITY_DN100757_c0_g1_i1	276
TRINITY_DN100758_c0_g1_i1	351
TRINITY_DN100759_c0_g1_i1	280
TRINITY_DN10075_c0_g1_i1	245
TRINITY_DN10075_c1_g1_i1	365
TRINITY_DN100760_c0_g1_i1	272
TRINITY_DN100761_c0_g1_i1	319
TRINITY_DN100762_c0_g1_i1	296
TRINITY_DN100763_c0_g1_i1	217
TRINITY_DN100764_c0_g1_i1	295
TRINITY_DN100765_c0_g1_i1	303
TRINITY_DN100766_c0_g1_i1	247
TRINITY_DN100767_c0_g1_i1	213
TRINITY_DN100769_c0_g1_i1	262
TRINITY_DN10076_c0_g1_i1	209
TRINITY_DN100770_c0_g1_i1	242
TRINITY_DN100771_c0_g1_i1	245
TRINITY_DN100772_c0_g1_i1	426
TRINITY_DN100773_c0_g1_i1	220
TRINITY_DN100774_c0_g1_i1	300
TRINITY_DN100775_c0_g1_i1	348
TRINITY_DN100776_c0_g1_i1	230
TRINITY_DN100777_c0_g1_i1	211
TRINITY_DN100778_c0_g1_i1	350
TRINITY_DN100779_c0_g1_i1	217
TRINITY_DN10077_c0_g1_i1	416
TRINITY_DN100780_c0_g1_i1	301
TRINITY_DN100781_c0_g1_i1	291
TRINITY_DN100782_c0_g1_i1	273
TRINITY_DN100783_c0_g1_i1	284
TRINITY_DN100784_c0_g1_i1	345
TRINITY_DN100785_c0_g1_i1	377
TRINITY_DN100786_c0_g1_i1	464
TRINITY_DN100787_c0_g1_i1	221
TRINITY_DN100788_c0_g1_i1	237
TRINITY_DN100789_c0_g1_i1	206
TRINITY_DN10078_c0_g1_i1	361
TRINITY_DN10078_c0_g2_i1	363
TRINITY_DN100790_c0_g1_i1	209
TRINITY_DN100791_c0_g1_i1	438
TRINITY_DN100791_c0_g2_i1	428
TRINITY_DN100792_c0_g1_i1	436
TRINITY_DN100793_c0_g1_i1	243
TRINITY_DN100794_c0_g1_i1	432
TRINITY_DN100795_c0_g1_i1	224
TRINITY_DN100796_c0_g1_i1	339
TRINITY_DN100797_c0_g1_i1	280
TRINITY_DN100798_c0_g1_i1	336
TRINITY_DN100799_c0_g1_i1	394
TRINITY_DN10079_c0_g1_i1	229
TRINITY_DN1007_c0_g1_i1	298
TRINITY_DN1007_c0_g2_i1	202
TRINITY_DN100800_c0_g1_i1	229
TRINITY_DN100801_c0_g1_i1	240
TRINITY_DN100802_c0_g1_i1	259
TRINITY_DN100803_c0_g1_i1	276
TRINITY_DN100804_c0_g1_i1	448
TRINITY_DN100805_c0_g1_i1	275
TRINITY_DN100806_c0_g1_i1	213
TRINITY_DN100807_c0_g1_i1	315
TRINITY_DN100808_c0_g1_i1	392
TRINITY_DN100809_c0_g1_i1	242
TRINITY_DN10080_c0_g1_i1	279
TRINITY_DN10080_c1_g1_i1	232
TRINITY_DN100810_c0_g1_i1	332
TRINITY_DN100811_c0_g1_i1	293
TRINITY_DN100812_c0_g1_i1	326
TRINITY_DN100815_c0_g1_i1	247
TRINITY_DN100816_c0_g1_i1	207
TRINITY_DN100817_c0_g1_i1	292
TRINITY_DN100818_c0_g1_i1	203
TRINITY_DN100819_c0_g1_i1	363
TRINITY_DN100820_c0_g1_i1	308
TRINITY_DN100821_c0_g1_i1	278
TRINITY_DN100822_c0_g1_i1	227
TRINITY_DN100823_c0_g1_i1	205
TRINITY_DN100824_c0_g1_i1	436
TRINITY_DN100825_c0_g1_i1	272
TRINITY_DN100826_c0_g1_i1	518
TRINITY_DN100827_c0_g1_i1	352
TRINITY_DN100829_c0_g1_i1	279
TRINITY_DN10082_c0_g1_i1	201
TRINITY_DN100830_c0_g1_i1	289
TRINITY_DN100831_c0_g1_i1	244
TRINITY_DN100832_c0_g1_i1	268
TRINITY_DN100833_c0_g1_i1	396
TRINITY_DN100834_c0_g1_i1	304
TRINITY_DN100836_c0_g1_i1	253
TRINITY_DN100837_c0_g1_i1	215
TRINITY_DN100838_c0_g1_i1	237
TRINITY_DN100839_c0_g1_i1	214
TRINITY_DN10083_c0_g1_i1	245
TRINITY_DN10083_c0_g2_i1	749
TRINITY_DN100840_c0_g1_i1	250
TRINITY_DN100841_c0_g1_i1	214
TRINITY_DN100842_c0_g1_i1	254
TRINITY_DN100842_c0_g2_i1	269
TRINITY_DN100843_c0_g1_i1	298
TRINITY_DN100844_c0_g1_i1	341
TRINITY_DN100845_c0_g1_i1	242
TRINITY_DN100847_c0_g1_i1	260
TRINITY_DN100848_c0_g1_i1	341
TRINITY_DN100849_c0_g1_i1	293
TRINITY_DN10084_c0_g1_i1	381
TRINITY_DN100850_c0_g1_i1	202
TRINITY_DN100851_c0_g1_i1	228
TRINITY_DN100852_c0_g1_i1	220
TRINITY_DN100853_c0_g1_i1	463
TRINITY_DN100853_c0_g2_i1	361
TRINITY_DN100854_c0_g1_i1	333
TRINITY_DN100855_c0_g1_i1	201
TRINITY_DN100856_c0_g1_i1	238
TRINITY_DN100857_c0_g1_i1	202
TRINITY_DN100858_c0_g1_i1	275
TRINITY_DN100859_c0_g1_i1	260
TRINITY_DN10085_c0_g1_i1	304
TRINITY_DN10085_c0_g2_i1	304
TRINITY_DN100860_c0_g1_i1	253
TRINITY_DN100862_c0_g1_i1	251
TRINITY_DN100863_c0_g1_i1	240
TRINITY_DN100864_c0_g1_i1	307
TRINITY_DN100865_c0_g1_i1	228
TRINITY_DN100866_c0_g1_i1	372
TRINITY_DN100867_c0_g1_i1	208
TRINITY_DN100868_c0_g1_i1	373
TRINITY_DN100869_c0_g1_i1	273
TRINITY_DN10086_c0_g1_i1	331
TRINITY_DN100870_c0_g1_i1	293
TRINITY_DN100872_c0_g1_i1	239
TRINITY_DN100873_c0_g1_i1	424
TRINITY_DN100875_c0_g1_i1	592
TRINITY_DN100877_c0_g1_i1	292
TRINITY_DN100878_c0_g1_i1	256
TRINITY_DN100879_c0_g1_i1	234
TRINITY_DN100880_c0_g1_i1	418
TRINITY_DN100881_c0_g1_i1	318
TRINITY_DN100882_c0_g1_i1	269
TRINITY_DN100883_c0_g1_i1	243
TRINITY_DN100884_c0_g1_i1	208
TRINITY_DN100885_c0_g1_i1	321
TRINITY_DN100886_c0_g1_i1	477
TRINITY_DN100888_c0_g1_i1	274
TRINITY_DN100890_c0_g1_i1	217
TRINITY_DN100891_c0_g1_i1	281
TRINITY_DN100892_c0_g1_i1	248
TRINITY_DN100893_c0_g1_i1	286
TRINITY_DN100894_c0_g1_i1	239
TRINITY_DN100896_c0_g1_i1	286
TRINITY_DN100897_c0_g1_i1	370
TRINITY_DN100898_c0_g1_i1	207
TRINITY_DN100899_c0_g1_i1	304
TRINITY_DN10089_c0_g1_i1	229
TRINITY_DN10089_c0_g2_i1	227
TRINITY_DN1008_c0_g1_i1	228
TRINITY_DN100900_c0_g1_i1	318
TRINITY_DN100901_c0_g1_i1	380
TRINITY_DN100902_c0_g1_i1	239
TRINITY_DN100903_c0_g1_i1	237
TRINITY_DN100904_c0_g1_i1	225
TRINITY_DN100905_c0_g1_i1	239
TRINITY_DN100907_c0_g1_i1	205
TRINITY_DN100909_c0_g1_i1	246
TRINITY_DN10090_c0_g1_i1	383
TRINITY_DN10090_c1_g1_i1	266
TRINITY_DN100910_c0_g1_i1	291
TRINITY_DN100911_c0_g1_i1	295
TRINITY_DN100912_c0_g1_i1	312
TRINITY_DN100913_c0_g1_i1	341
TRINITY_DN100914_c0_g1_i1	353
TRINITY_DN100915_c0_g1_i1	217
TRINITY_DN100916_c0_g1_i1	235
TRINITY_DN100917_c0_g1_i1	365
TRINITY_DN100918_c0_g1_i1	218
TRINITY_DN100919_c0_g1_i1	211
TRINITY_DN100920_c0_g1_i1	248
TRINITY_DN100921_c0_g1_i1	318
TRINITY_DN100922_c0_g1_i1	240
TRINITY_DN100923_c0_g1_i1	233
TRINITY_DN100924_c0_g1_i1	219
TRINITY_DN100925_c0_g1_i1	289
TRINITY_DN100926_c0_g1_i1	355
TRINITY_DN100927_c0_g1_i1	315
TRINITY_DN100928_c0_g1_i1	335
TRINITY_DN100929_c0_g1_i1	250
TRINITY_DN100930_c0_g1_i1	275
TRINITY_DN100931_c0_g1_i1	301
TRINITY_DN100932_c0_g1_i1	212
TRINITY_DN100933_c0_g1_i1	396
TRINITY_DN100934_c0_g1_i1	477
TRINITY_DN100935_c0_g1_i1	580
TRINITY_DN100936_c0_g1_i1	205
TRINITY_DN100937_c0_g1_i1	303
TRINITY_DN100938_c0_g1_i1	324
TRINITY_DN10093_c0_g1_i1	310
TRINITY_DN100940_c0_g1_i1	533
TRINITY_DN100941_c0_g1_i1	356
TRINITY_DN100942_c0_g1_i1	349
TRINITY_DN100943_c0_g1_i1	282
TRINITY_DN100944_c0_g1_i1	331
TRINITY_DN100945_c0_g1_i1	256
TRINITY_DN100946_c0_g1_i1	340
TRINITY_DN100947_c0_g1_i1	205
TRINITY_DN100948_c0_g1_i1	276
TRINITY_DN100949_c0_g1_i1	243
TRINITY_DN10094_c0_g1_i1	284
TRINITY_DN100950_c0_g1_i1	318
TRINITY_DN100951_c0_g1_i1	284
TRINITY_DN100952_c0_g1_i1	406
TRINITY_DN100953_c0_g1_i1	244
TRINITY_DN100954_c0_g1_i1	296
TRINITY_DN100955_c0_g1_i1	259
TRINITY_DN100956_c0_g1_i1	333
TRINITY_DN100958_c0_g1_i1	309
TRINITY_DN100959_c0_g1_i1	233
TRINITY_DN10095_c0_g1_i1	455
TRINITY_DN100960_c0_g1_i1	255
TRINITY_DN100961_c0_g1_i1	252
TRINITY_DN100962_c0_g1_i1	215
TRINITY_DN100963_c0_g1_i1	247
TRINITY_DN100964_c0_g1_i1	253
TRINITY_DN100965_c0_g1_i1	238
TRINITY_DN100966_c0_g1_i1	284
TRINITY_DN100967_c0_g1_i1	206
TRINITY_DN100968_c0_g1_i1	369
TRINITY_DN100969_c0_g1_i1	264
TRINITY_DN100970_c0_g1_i1	242
TRINITY_DN100971_c0_g1_i1	202
TRINITY_DN100972_c0_g1_i1	268
TRINITY_DN100973_c0_g1_i1	411
TRINITY_DN100974_c0_g1_i1	256
TRINITY_DN100975_c0_g1_i1	276
TRINITY_DN100977_c0_g1_i1	209
TRINITY_DN100978_c0_g1_i1	604
TRINITY_DN100979_c0_g1_i1	348
TRINITY_DN100980_c0_g1_i1	266
TRINITY_DN100981_c0_g1_i1	232
TRINITY_DN100982_c0_g1_i1	210
TRINITY_DN100983_c0_g1_i1	218
TRINITY_DN100984_c0_g1_i1	569
TRINITY_DN100985_c0_g1_i1	205
TRINITY_DN100986_c0_g1_i1	266
TRINITY_DN100988_c0_g1_i1	322
TRINITY_DN100989_c0_g1_i1	211
TRINITY_DN10098_c0_g1_i1	823
TRINITY_DN100990_c0_g1_i1	316
TRINITY_DN100991_c0_g1_i1	211
TRINITY_DN100992_c0_g1_i1	231
TRINITY_DN100993_c0_g1_i1	316
TRINITY_DN100994_c0_g1_i1	420
TRINITY_DN100995_c0_g1_i1	278
TRINITY_DN100996_c0_g1_i1	301
TRINITY_DN100997_c0_g1_i1	224
TRINITY_DN100999_c0_g1_i1	397
TRINITY_DN10099_c0_g1_i1	259
TRINITY_DN1009_c0_g1_i1	410
TRINITY_DN100_c0_g1_i1	387
TRINITY_DN101000_c0_g1_i1	384
TRINITY_DN101001_c0_g1_i1	208
TRINITY_DN101002_c0_g1_i1	317
TRINITY_DN101004_c0_g1_i1	249
TRINITY_DN101005_c0_g1_i1	293
TRINITY_DN101006_c0_g1_i1	279
TRINITY_DN101007_c0_g1_i1	295
TRINITY_DN101008_c0_g1_i1	329
TRINITY_DN101009_c0_g1_i1	243
TRINITY_DN10100_c0_g1_i1	319
TRINITY_DN101010_c0_g1_i1	417
TRINITY_DN101011_c0_g1_i1	297
TRINITY_DN101012_c0_g1_i1	260
TRINITY_DN101013_c0_g1_i1	355
TRINITY_DN101014_c0_g1_i1	359
TRINITY_DN101015_c0_g1_i1	271
TRINITY_DN101016_c0_g1_i1	404
TRINITY_DN101018_c0_g1_i1	441
TRINITY_DN101019_c0_g1_i1	332
TRINITY_DN101020_c0_g1_i1	245
TRINITY_DN101021_c0_g1_i1	291
TRINITY_DN101022_c0_g1_i1	299
TRINITY_DN101023_c0_g1_i1	285
TRINITY_DN101024_c0_g1_i1	205
TRINITY_DN101025_c0_g1_i1	462
TRINITY_DN101026_c0_g1_i1	334
TRINITY_DN101027_c0_g1_i1	297
TRINITY_DN101028_c0_g1_i1	262
TRINITY_DN101029_c0_g1_i1	235
TRINITY_DN10102_c0_g1_i1	364
TRINITY_DN101030_c0_g1_i1	292
TRINITY_DN101031_c0_g1_i1	218
TRINITY_DN101032_c0_g1_i1	233
TRINITY_DN101033_c0_g1_i1	225
TRINITY_DN101034_c0_g1_i1	285
TRINITY_DN101035_c0_g1_i1	519
TRINITY_DN101036_c0_g1_i1	206
TRINITY_DN101037_c0_g1_i1	305
TRINITY_DN101038_c0_g1_i1	218
TRINITY_DN101040_c0_g1_i1	202
TRINITY_DN101041_c0_g1_i1	320
TRINITY_DN101042_c0_g1_i1	445
TRINITY_DN101043_c0_g1_i1	286
TRINITY_DN101044_c0_g1_i1	338
TRINITY_DN101045_c0_g1_i1	337
TRINITY_DN101046_c0_g1_i1	315
TRINITY_DN101047_c0_g1_i1	360
TRINITY_DN101048_c0_g1_i1	202
TRINITY_DN101049_c0_g1_i1	246
TRINITY_DN10104_c0_g1_i1	216
TRINITY_DN101050_c0_g1_i1	230
TRINITY_DN101051_c0_g1_i1	249
TRINITY_DN101052_c0_g1_i1	237
TRINITY_DN101053_c0_g1_i1	259
TRINITY_DN101054_c0_g1_i1	296
TRINITY_DN101055_c0_g1_i1	220
TRINITY_DN101056_c0_g1_i1	533
TRINITY_DN101058_c0_g1_i1	461
TRINITY_DN101059_c0_g1_i1	301
TRINITY_DN101061_c0_g1_i1	283
TRINITY_DN101062_c0_g1_i1	221
TRINITY_DN101063_c0_g1_i1	488
TRINITY_DN101065_c0_g1_i1	462
TRINITY_DN101066_c0_g1_i1	239
TRINITY_DN101067_c0_g1_i1	290
TRINITY_DN101068_c0_g1_i1	263
TRINITY_DN101069_c0_g1_i1	322
TRINITY_DN101070_c0_g1_i1	321
TRINITY_DN101071_c0_g1_i1	412
TRINITY_DN101072_c0_g1_i1	241
TRINITY_DN101073_c0_g1_i1	502
TRINITY_DN101074_c0_g1_i1	236
TRINITY_DN101075_c0_g1_i1	308
TRINITY_DN101076_c0_g1_i1	222
TRINITY_DN101077_c0_g1_i1	332
TRINITY_DN101079_c0_g1_i1	205
TRINITY_DN10107_c0_g1_i1	417
TRINITY_DN101080_c0_g1_i1	256
TRINITY_DN101081_c0_g1_i1	219
TRINITY_DN101082_c0_g1_i1	290
TRINITY_DN101083_c0_g1_i1	312
TRINITY_DN101084_c0_g1_i1	243
TRINITY_DN101085_c0_g1_i1	261
TRINITY_DN101086_c0_g1_i1	232
TRINITY_DN101087_c0_g1_i1	212
TRINITY_DN101088_c0_g1_i1	267
TRINITY_DN101089_c0_g1_i1	278
TRINITY_DN10108_c0_g1_i1	220
TRINITY_DN10108_c0_g2_i1	201
TRINITY_DN101090_c0_g1_i1	306
TRINITY_DN101091_c0_g1_i1	261
TRINITY_DN101092_c0_g1_i1	218
TRINITY_DN101093_c0_g1_i1	333
TRINITY_DN101094_c0_g1_i1	286
TRINITY_DN101095_c0_g1_i1	367
TRINITY_DN101097_c0_g1_i1	202
TRINITY_DN101098_c0_g1_i1	237
TRINITY_DN101099_c0_g1_i1	319
TRINITY_DN1010_c0_g1_i1	284
TRINITY_DN101100_c0_g1_i1	290
TRINITY_DN101101_c0_g1_i1	320
TRINITY_DN101102_c0_g1_i1	388
TRINITY_DN101103_c0_g1_i1	248
TRINITY_DN101104_c0_g1_i1	217
TRINITY_DN101105_c0_g1_i1	276
TRINITY_DN101106_c0_g1_i1	209
TRINITY_DN101107_c0_g1_i1	252
TRINITY_DN101108_c0_g1_i1	305
TRINITY_DN101109_c0_g1_i1	276
TRINITY_DN10110_c0_g1_i1	249
TRINITY_DN101110_c0_g1_i1	272
TRINITY_DN101111_c0_g1_i1	262
TRINITY_DN101112_c0_g1_i1	360
TRINITY_DN101113_c0_g1_i1	284
TRINITY_DN101114_c0_g1_i1	367
TRINITY_DN101115_c0_g1_i1	201
TRINITY_DN101116_c0_g1_i1	239
TRINITY_DN101117_c0_g1_i1	262
TRINITY_DN101119_c0_g1_i1	317
TRINITY_DN10111_c0_g1_i1	236
TRINITY_DN101120_c0_g1_i1	324
TRINITY_DN101121_c0_g1_i1	248
TRINITY_DN101122_c0_g1_i1	298
TRINITY_DN101123_c0_g1_i1	269
TRINITY_DN101124_c0_g1_i1	319
TRINITY_DN101125_c0_g1_i1	209
TRINITY_DN101126_c0_g1_i1	311
TRINITY_DN101127_c0_g1_i1	310
TRINITY_DN101128_c0_g1_i1	329
TRINITY_DN101129_c0_g1_i1	270
TRINITY_DN10112_c0_g1_i1	299
TRINITY_DN10112_c0_g2_i1	302
TRINITY_DN101130_c0_g1_i1	232
TRINITY_DN101131_c0_g1_i1	344
TRINITY_DN101132_c0_g1_i1	397
TRINITY_DN101133_c0_g1_i1	291
TRINITY_DN101134_c0_g1_i1	255
TRINITY_DN101135_c0_g1_i1	320
TRINITY_DN101136_c0_g1_i1	360
TRINITY_DN101137_c0_g1_i1	243
TRINITY_DN101140_c0_g1_i1	352
TRINITY_DN101141_c0_g1_i1	299
TRINITY_DN101142_c0_g1_i1	263
TRINITY_DN101143_c0_g1_i1	252
TRINITY_DN101144_c0_g1_i1	205
TRINITY_DN101145_c0_g1_i1	280
TRINITY_DN101146_c0_g1_i1	218
TRINITY_DN101147_c0_g1_i1	256
TRINITY_DN101148_c0_g1_i1	264
TRINITY_DN101149_c0_g1_i1	460
TRINITY_DN10114_c0_g1_i1	243
TRINITY_DN101150_c0_g1_i1	229
TRINITY_DN101151_c0_g1_i1	397
TRINITY_DN101152_c0_g1_i1	314
TRINITY_DN101153_c0_g1_i1	220
TRINITY_DN101154_c0_g1_i1	266
TRINITY_DN101155_c0_g1_i1	347
TRINITY_DN101156_c0_g1_i1	391
TRINITY_DN101157_c0_g1_i1	319
TRINITY_DN101158_c0_g1_i1	407
TRINITY_DN101159_c0_g1_i1	277
TRINITY_DN10115_c0_g1_i1	255
TRINITY_DN101161_c0_g1_i1	392
TRINITY_DN101162_c0_g1_i1	269
TRINITY_DN101164_c0_g1_i1	267
TRINITY_DN101165_c0_g1_i1	246
TRINITY_DN101166_c0_g1_i1	363
TRINITY_DN101167_c0_g1_i1	268
TRINITY_DN101168_c0_g1_i1	302
TRINITY_DN101169_c0_g1_i1	203
TRINITY_DN10116_c0_g1_i1	430
TRINITY_DN101170_c0_g1_i1	293
TRINITY_DN101171_c0_g1_i1	204
TRINITY_DN101172_c0_g1_i1	216
TRINITY_DN101173_c0_g1_i1	253
TRINITY_DN101175_c0_g1_i1	215
TRINITY_DN101176_c0_g1_i1	244
TRINITY_DN101177_c0_g1_i1	394
TRINITY_DN101178_c0_g1_i1	208
TRINITY_DN101179_c0_g1_i1	239
TRINITY_DN10117_c0_g1_i1	582
TRINITY_DN101180_c0_g1_i1	254
TRINITY_DN101181_c0_g1_i1	341
TRINITY_DN101182_c0_g1_i1	250
TRINITY_DN101183_c0_g1_i1	245
TRINITY_DN101184_c0_g1_i1	317
TRINITY_DN101185_c0_g1_i1	215
TRINITY_DN101186_c0_g1_i1	250
TRINITY_DN101188_c0_g1_i1	325
TRINITY_DN101189_c0_g1_i1	208
TRINITY_DN10118_c0_g1_i1	270
TRINITY_DN10118_c0_g2_i1	270
TRINITY_DN101190_c0_g1_i1	313
TRINITY_DN101191_c0_g1_i1	295
TRINITY_DN101193_c0_g1_i1	338
TRINITY_DN101194_c0_g1_i1	351
TRINITY_DN101195_c0_g1_i1	326
TRINITY_DN101196_c0_g1_i1	202
TRINITY_DN101197_c0_g1_i1	272
TRINITY_DN101198_c0_g1_i1	248
TRINITY_DN101200_c0_g1_i1	243
TRINITY_DN101201_c0_g1_i1	279
TRINITY_DN101202_c0_g1_i1	238
TRINITY_DN101203_c0_g1_i1	338
TRINITY_DN101205_c0_g1_i1	300
TRINITY_DN101206_c0_g1_i1	534
TRINITY_DN101207_c0_g1_i1	305
TRINITY_DN101208_c0_g1_i1	272
TRINITY_DN101209_c0_g1_i1	329
TRINITY_DN10120_c0_g1_i1	290
TRINITY_DN101210_c0_g1_i1	208
TRINITY_DN101211_c0_g1_i1	243
TRINITY_DN101212_c0_g1_i1	261
TRINITY_DN101214_c0_g1_i1	227
TRINITY_DN101216_c0_g1_i1	327
TRINITY_DN101217_c0_g1_i1	201
TRINITY_DN101218_c0_g1_i1	304
TRINITY_DN101219_c0_g1_i1	369
TRINITY_DN10121_c0_g1_i1	312
TRINITY_DN101220_c0_g1_i1	255
TRINITY_DN101221_c0_g1_i1	202
TRINITY_DN101222_c0_g1_i1	270
TRINITY_DN101223_c0_g1_i1	242
TRINITY_DN101224_c0_g1_i1	233
TRINITY_DN101225_c0_g1_i1	317
TRINITY_DN101226_c0_g1_i1	201
TRINITY_DN101227_c0_g1_i1	351
TRINITY_DN101228_c0_g1_i1	205
TRINITY_DN10122_c0_g1_i1	382
TRINITY_DN101230_c0_g1_i1	430
TRINITY_DN101231_c0_g1_i1	301
TRINITY_DN101232_c0_g1_i1	254
TRINITY_DN101233_c0_g1_i1	237
TRINITY_DN101234_c0_g1_i1	277
TRINITY_DN101235_c0_g1_i1	287
TRINITY_DN101237_c0_g1_i1	227
TRINITY_DN101238_c0_g1_i1	204
TRINITY_DN101239_c0_g1_i1	331
TRINITY_DN10123_c0_g1_i1	220
TRINITY_DN101240_c0_g1_i1	236
TRINITY_DN101241_c0_g1_i1	208
TRINITY_DN101242_c0_g1_i1	320
TRINITY_DN101243_c0_g1_i1	291
TRINITY_DN101244_c0_g1_i1	322
TRINITY_DN101245_c0_g1_i1	230
TRINITY_DN101246_c0_g1_i1	411
TRINITY_DN101247_c0_g1_i1	214
TRINITY_DN101248_c0_g1_i1	226
TRINITY_DN101249_c0_g1_i1	305
TRINITY_DN10124_c0_g1_i1	237
TRINITY_DN101250_c0_g1_i1	226
TRINITY_DN101251_c0_g1_i1	393
TRINITY_DN101252_c0_g1_i1	385
TRINITY_DN101253_c0_g1_i1	293
TRINITY_DN101254_c0_g1_i1	329
TRINITY_DN101255_c0_g1_i1	243
TRINITY_DN101256_c0_g1_i1	265
TRINITY_DN101257_c0_g1_i1	259
TRINITY_DN101258_c0_g1_i1	409
TRINITY_DN101259_c0_g1_i1	276
TRINITY_DN10125_c0_g1_i1	684
TRINITY_DN101260_c0_g1_i1	360
TRINITY_DN101262_c0_g1_i1	333
TRINITY_DN101263_c0_g1_i1	252
TRINITY_DN101264_c0_g1_i1	205
TRINITY_DN101265_c0_g1_i1	410
TRINITY_DN101266_c0_g1_i1	306
TRINITY_DN101267_c0_g1_i1	262
TRINITY_DN101268_c0_g1_i1	219
TRINITY_DN101269_c0_g1_i1	258
TRINITY_DN10126_c0_g1_i1	323
TRINITY_DN10126_c0_g2_i1	368
TRINITY_DN101270_c0_g1_i1	274
TRINITY_DN101271_c0_g1_i1	267
TRINITY_DN101272_c0_g1_i1	246
TRINITY_DN101274_c0_g1_i1	285
TRINITY_DN101275_c0_g1_i1	484
TRINITY_DN101276_c0_g1_i1	269
TRINITY_DN101277_c0_g1_i1	239
TRINITY_DN101278_c0_g1_i1	361
TRINITY_DN101280_c0_g1_i1	258
TRINITY_DN101281_c0_g1_i1	210
TRINITY_DN101282_c0_g1_i1	481
TRINITY_DN101283_c0_g1_i1	327
TRINITY_DN101284_c0_g1_i1	300
TRINITY_DN101285_c0_g1_i1	266
TRINITY_DN101288_c0_g1_i1	344
TRINITY_DN101289_c0_g1_i1	393
TRINITY_DN10128_c0_g1_i1	228
TRINITY_DN101290_c0_g1_i1	267
TRINITY_DN101291_c0_g1_i1	327
TRINITY_DN101292_c0_g1_i1	238
TRINITY_DN101293_c0_g1_i1	237
TRINITY_DN101294_c0_g1_i1	214
TRINITY_DN101295_c0_g1_i1	203
TRINITY_DN101296_c0_g1_i1	210
TRINITY_DN101297_c0_g1_i1	257
TRINITY_DN101298_c0_g1_i1	247
TRINITY_DN101299_c0_g1_i1	318
TRINITY_DN10129_c0_g1_i1	510
TRINITY_DN1012_c0_g1_i1	244
TRINITY_DN101300_c0_g1_i1	254
TRINITY_DN101301_c0_g1_i1	216
TRINITY_DN101302_c0_g1_i1	230
TRINITY_DN101303_c0_g1_i1	368
TRINITY_DN101304_c0_g1_i1	235
TRINITY_DN101305_c0_g1_i1	238
TRINITY_DN101306_c0_g1_i1	361
TRINITY_DN101307_c0_g1_i1	206
TRINITY_DN101308_c0_g1_i1	219
TRINITY_DN101309_c0_g1_i1	251
TRINITY_DN10130_c0_g1_i1	375
TRINITY_DN101310_c0_g1_i1	239
TRINITY_DN101311_c0_g1_i1	232
TRINITY_DN101312_c0_g1_i1	511
TRINITY_DN101314_c0_g1_i1	350
TRINITY_DN101315_c0_g1_i1	327
TRINITY_DN101316_c0_g1_i1	245
TRINITY_DN101317_c0_g1_i1	273
TRINITY_DN101318_c0_g1_i1	230
TRINITY_DN101319_c0_g1_i1	263
TRINITY_DN101321_c0_g1_i1	203
TRINITY_DN101322_c0_g1_i1	251
TRINITY_DN101323_c0_g1_i1	204
TRINITY_DN101324_c0_g1_i1	215
TRINITY_DN101325_c0_g1_i1	211
TRINITY_DN101326_c0_g1_i1	220
TRINITY_DN101327_c0_g1_i1	446
TRINITY_DN101328_c0_g1_i1	278
TRINITY_DN101329_c0_g1_i1	247
TRINITY_DN101330_c0_g1_i1	280
TRINITY_DN101331_c0_g1_i1	223
TRINITY_DN101333_c0_g1_i1	230
TRINITY_DN101334_c0_g1_i1	203
TRINITY_DN101335_c0_g1_i1	308
TRINITY_DN101336_c0_g1_i1	221
TRINITY_DN101338_c0_g1_i1	288
TRINITY_DN101339_c0_g1_i1	205
TRINITY_DN10133_c0_g1_i1	344
TRINITY_DN10133_c0_g2_i1	345
TRINITY_DN101340_c0_g1_i1	228
TRINITY_DN101341_c0_g1_i1	251
TRINITY_DN101342_c0_g1_i1	325
TRINITY_DN101343_c0_g1_i1	215
TRINITY_DN101344_c0_g1_i1	202
TRINITY_DN101345_c0_g1_i1	411
TRINITY_DN101347_c0_g1_i1	206
TRINITY_DN101348_c0_g1_i1	233
TRINITY_DN101349_c0_g1_i1	283
TRINITY_DN10134_c0_g1_i1	211
TRINITY_DN10134_c0_g2_i1	211
TRINITY_DN101350_c0_g1_i1	302
TRINITY_DN101351_c0_g1_i1	374
TRINITY_DN101352_c0_g1_i1	250
TRINITY_DN101353_c0_g1_i1	234
TRINITY_DN101354_c0_g1_i1	209
TRINITY_DN101355_c0_g1_i1	270
TRINITY_DN101356_c0_g1_i1	222
TRINITY_DN101357_c0_g1_i1	218
TRINITY_DN101358_c0_g1_i1	252
TRINITY_DN10135_c0_g1_i1	375
TRINITY_DN101360_c0_g1_i1	268
TRINITY_DN101361_c0_g1_i1	212
TRINITY_DN101362_c0_g1_i1	376
TRINITY_DN101363_c0_g1_i1	208
TRINITY_DN101364_c0_g1_i1	245
TRINITY_DN101366_c0_g1_i1	363
TRINITY_DN101367_c0_g1_i1	225
TRINITY_DN101368_c0_g1_i1	349
TRINITY_DN101369_c0_g1_i1	276
TRINITY_DN101370_c0_g1_i1	479
TRINITY_DN101371_c0_g1_i1	306
TRINITY_DN101372_c0_g1_i1	228
TRINITY_DN101373_c0_g1_i1	278
TRINITY_DN101374_c0_g1_i1	229
TRINITY_DN101375_c0_g1_i1	352
TRINITY_DN101376_c0_g1_i1	296
TRINITY_DN101377_c0_g1_i1	205
TRINITY_DN101378_c0_g1_i1	323
TRINITY_DN101379_c0_g1_i1	208
TRINITY_DN10137_c0_g1_i1	323
TRINITY_DN10137_c0_g2_i1	323
TRINITY_DN101380_c0_g1_i1	290
TRINITY_DN101382_c0_g1_i1	509
TRINITY_DN101383_c0_g1_i1	274
TRINITY_DN101384_c0_g1_i1	263
TRINITY_DN101385_c0_g1_i1	272
TRINITY_DN101386_c0_g1_i1	421
TRINITY_DN101387_c0_g1_i1	248
TRINITY_DN101388_c0_g1_i1	347
TRINITY_DN101390_c0_g1_i1	242
TRINITY_DN101391_c0_g1_i1	248
TRINITY_DN101392_c0_g1_i1	256
TRINITY_DN101393_c0_g1_i1	201
TRINITY_DN101396_c0_g1_i1	241
TRINITY_DN101397_c0_g1_i1	210
TRINITY_DN101398_c0_g1_i1	268
TRINITY_DN10139_c0_g1_i1	334
TRINITY_DN1013_c0_g1_i1	419
TRINITY_DN1013_c0_g2_i1	310
TRINITY_DN101400_c0_g1_i1	219
TRINITY_DN101401_c0_g1_i1	288
TRINITY_DN101402_c0_g1_i1	418
TRINITY_DN101403_c0_g1_i1	231
TRINITY_DN101404_c0_g1_i1	539
TRINITY_DN101405_c0_g1_i1	232
TRINITY_DN101406_c0_g1_i1	242
TRINITY_DN101407_c0_g1_i1	324
TRINITY_DN101409_c0_g1_i1	232
TRINITY_DN101410_c0_g1_i1	275
TRINITY_DN101411_c0_g1_i1	238
TRINITY_DN101414_c0_g1_i1	396
TRINITY_DN101415_c0_g1_i1	327
TRINITY_DN101416_c0_g1_i1	218
TRINITY_DN101417_c0_g1_i1	291
TRINITY_DN101418_c0_g1_i1	326
TRINITY_DN101419_c0_g1_i1	221
TRINITY_DN101420_c0_g1_i1	244
TRINITY_DN101421_c0_g1_i1	245
TRINITY_DN101422_c0_g1_i1	224
TRINITY_DN101423_c0_g1_i1	323
TRINITY_DN101424_c0_g1_i1	233
TRINITY_DN101425_c0_g1_i1	279
TRINITY_DN101426_c0_g1_i1	263
TRINITY_DN101427_c0_g1_i1	257
TRINITY_DN101429_c0_g1_i1	313
TRINITY_DN10142_c0_g1_i1	339
TRINITY_DN101431_c0_g1_i1	231
TRINITY_DN101432_c0_g1_i1	323
TRINITY_DN101433_c0_g1_i1	246
TRINITY_DN101434_c0_g1_i1	313
TRINITY_DN101435_c0_g1_i1	464
TRINITY_DN101437_c0_g1_i1	280
TRINITY_DN101438_c0_g1_i1	287
TRINITY_DN101439_c0_g1_i1	215
TRINITY_DN10143_c0_g1_i1	212
TRINITY_DN101440_c0_g1_i1	214
TRINITY_DN101441_c0_g1_i1	301
TRINITY_DN101442_c0_g1_i1	278
TRINITY_DN101443_c0_g1_i1	334
TRINITY_DN101444_c0_g1_i1	258
TRINITY_DN101445_c0_g1_i1	219
TRINITY_DN101446_c0_g1_i1	318
TRINITY_DN101447_c0_g1_i1	363
TRINITY_DN101448_c0_g1_i1	207
TRINITY_DN101449_c0_g1_i1	264
TRINITY_DN101450_c0_g1_i1	378
TRINITY_DN101451_c0_g1_i1	353
TRINITY_DN101452_c0_g1_i1	252
TRINITY_DN101453_c0_g1_i1	389
TRINITY_DN101454_c0_g1_i1	244
TRINITY_DN101455_c0_g1_i1	232
TRINITY_DN101456_c0_g1_i1	204
TRINITY_DN101458_c0_g1_i1	332
TRINITY_DN101459_c0_g1_i1	239
TRINITY_DN10145_c0_g1_i1	298
TRINITY_DN101460_c0_g1_i1	227
TRINITY_DN101461_c0_g1_i1	211
TRINITY_DN101462_c0_g1_i1	252
TRINITY_DN101463_c0_g1_i1	285
TRINITY_DN101464_c0_g1_i1	414
TRINITY_DN101465_c0_g1_i1	451
TRINITY_DN101466_c0_g1_i1	328
TRINITY_DN101468_c0_g1_i1	398
TRINITY_DN101469_c0_g1_i1	341
TRINITY_DN10146_c0_g1_i1	296
TRINITY_DN10146_c0_g2_i1	296
TRINITY_DN101470_c0_g1_i1	216
TRINITY_DN101471_c0_g1_i1	291
TRINITY_DN101472_c0_g1_i1	316
TRINITY_DN101474_c0_g1_i1	242
TRINITY_DN101475_c0_g1_i1	233
TRINITY_DN101476_c0_g1_i1	275
TRINITY_DN101477_c0_g1_i1	225
TRINITY_DN101478_c0_g1_i1	218
TRINITY_DN101479_c0_g1_i1	254
TRINITY_DN10147_c0_g1_i1	447
TRINITY_DN10147_c0_g2_i1	447
TRINITY_DN101480_c0_g1_i1	276
TRINITY_DN101481_c0_g1_i1	363
TRINITY_DN101483_c0_g1_i1	231
TRINITY_DN101484_c0_g1_i1	472
TRINITY_DN101485_c0_g1_i1	266
TRINITY_DN101486_c0_g1_i1	296
TRINITY_DN101487_c0_g1_i1	253
TRINITY_DN101488_c0_g1_i1	208
TRINITY_DN101489_c0_g1_i1	340
TRINITY_DN10148_c0_g1_i1	480
TRINITY_DN10148_c0_g2_i1	480
TRINITY_DN101490_c0_g1_i1	451
TRINITY_DN101491_c0_g1_i1	264
TRINITY_DN101492_c0_g1_i1	283
TRINITY_DN101493_c0_g1_i1	252
TRINITY_DN101494_c0_g1_i1	270
TRINITY_DN101495_c0_g1_i1	257
TRINITY_DN101496_c0_g1_i1	246
TRINITY_DN101497_c0_g1_i1	247
TRINITY_DN101498_c0_g1_i1	212
TRINITY_DN101499_c0_g1_i1	284
TRINITY_DN10149_c0_g1_i1	245
TRINITY_DN1014_c0_g1_i1	329
TRINITY_DN101500_c0_g1_i1	269
TRINITY_DN101501_c0_g1_i1	278
TRINITY_DN101502_c0_g1_i1	364
TRINITY_DN101503_c0_g1_i1	290
TRINITY_DN101504_c0_g1_i1	385
TRINITY_DN101505_c0_g1_i1	247
TRINITY_DN101506_c0_g1_i1	279
TRINITY_DN101507_c0_g1_i1	201
TRINITY_DN101508_c0_g1_i1	349
TRINITY_DN101509_c0_g1_i1	226
TRINITY_DN10150_c0_g1_i1	429
TRINITY_DN10150_c0_g2_i1	468
TRINITY_DN101510_c0_g1_i1	314
TRINITY_DN101511_c0_g1_i1	436
TRINITY_DN101512_c0_g1_i1	270
TRINITY_DN101513_c0_g1_i1	224
TRINITY_DN101514_c0_g1_i1	309
TRINITY_DN101515_c0_g1_i1	221
TRINITY_DN101516_c0_g1_i1	326
TRINITY_DN101517_c0_g1_i1	254
TRINITY_DN101518_c0_g1_i1	338
TRINITY_DN101519_c0_g1_i1	324
TRINITY_DN101520_c0_g1_i1	288
TRINITY_DN101521_c0_g1_i1	250
TRINITY_DN101522_c0_g1_i1	308
TRINITY_DN101523_c0_g1_i1	202
TRINITY_DN101524_c0_g1_i1	338
TRINITY_DN101525_c0_g1_i1	204
TRINITY_DN101527_c0_g1_i1	214
TRINITY_DN101528_c0_g1_i1	330
TRINITY_DN101529_c0_g1_i1	212
TRINITY_DN101530_c0_g1_i1	338
TRINITY_DN101531_c0_g1_i1	440
TRINITY_DN101532_c0_g1_i1	269
TRINITY_DN101535_c0_g1_i1	240
TRINITY_DN101536_c0_g1_i1	233
TRINITY_DN101537_c0_g1_i1	268
TRINITY_DN101538_c0_g1_i1	281
TRINITY_DN101539_c0_g1_i1	230
TRINITY_DN101540_c0_g1_i1	267
TRINITY_DN101541_c0_g1_i1	270
TRINITY_DN101542_c0_g1_i1	259
TRINITY_DN101543_c0_g1_i1	330
TRINITY_DN101544_c0_g1_i1	250
TRINITY_DN101545_c0_g1_i1	251
TRINITY_DN101546_c0_g1_i1	218
TRINITY_DN101548_c0_g1_i1	215
TRINITY_DN101549_c0_g1_i1	273
TRINITY_DN10154_c0_g1_i1	561
TRINITY_DN10154_c1_g1_i1	376
TRINITY_DN101552_c0_g1_i1	264
TRINITY_DN101553_c0_g1_i1	284
TRINITY_DN101554_c0_g1_i1	301
TRINITY_DN101555_c0_g1_i1	241
TRINITY_DN101557_c0_g1_i1	383
TRINITY_DN101558_c0_g1_i1	231
TRINITY_DN101559_c0_g1_i1	228
TRINITY_DN101560_c0_g1_i1	296
TRINITY_DN101561_c0_g1_i1	292
TRINITY_DN101562_c0_g1_i1	314
TRINITY_DN101563_c0_g1_i1	279
TRINITY_DN101564_c0_g1_i1	254
TRINITY_DN101565_c0_g1_i1	393
TRINITY_DN101566_c0_g1_i1	329
TRINITY_DN101567_c0_g1_i1	289
TRINITY_DN101568_c0_g1_i1	284
TRINITY_DN101569_c0_g1_i1	292
TRINITY_DN10156_c0_g1_i1	410
TRINITY_DN101570_c0_g1_i1	228
TRINITY_DN101571_c0_g1_i1	3410
TRINITY_DN101572_c0_g1_i1	218
TRINITY_DN101573_c0_g1_i1	273
TRINITY_DN101574_c0_g1_i1	216
TRINITY_DN101575_c0_g1_i1	209
TRINITY_DN101576_c0_g1_i1	209
TRINITY_DN101577_c0_g1_i1	240
TRINITY_DN101578_c0_g1_i1	277
TRINITY_DN101579_c0_g1_i1	384
TRINITY_DN10157_c0_g1_i1	522
TRINITY_DN10157_c0_g2_i1	759
TRINITY_DN101580_c0_g1_i1	286
TRINITY_DN101581_c0_g1_i1	229
TRINITY_DN101583_c0_g1_i1	328
TRINITY_DN101584_c0_g1_i1	331
TRINITY_DN101585_c0_g1_i1	251
TRINITY_DN101586_c0_g1_i1	319
TRINITY_DN101587_c0_g1_i1	290
TRINITY_DN101588_c0_g1_i1	209
TRINITY_DN10158_c0_g1_i1	269
TRINITY_DN101590_c0_g1_i1	296
TRINITY_DN101593_c0_g1_i1	247
TRINITY_DN101595_c0_g1_i1	224
TRINITY_DN101596_c0_g1_i1	204
TRINITY_DN101597_c0_g1_i1	252
TRINITY_DN101599_c0_g1_i1	216
TRINITY_DN10159_c0_g1_i1	340
TRINITY_DN1015_c0_g1_i1	460
TRINITY_DN101600_c0_g1_i1	250
TRINITY_DN101601_c0_g1_i1	245
TRINITY_DN101602_c0_g1_i1	300
TRINITY_DN101603_c0_g1_i1	231
TRINITY_DN101604_c0_g1_i1	202
TRINITY_DN101605_c0_g1_i1	356
TRINITY_DN101606_c0_g1_i1	241
TRINITY_DN101607_c0_g1_i1	245
TRINITY_DN101608_c0_g1_i1	360
TRINITY_DN101609_c0_g1_i1	250
TRINITY_DN10160_c0_g1_i1	293
TRINITY_DN101610_c0_g1_i1	238
TRINITY_DN101612_c0_g1_i1	208
TRINITY_DN101613_c0_g1_i1	324
TRINITY_DN101614_c0_g1_i1	282
TRINITY_DN101615_c0_g1_i1	247
TRINITY_DN101616_c0_g1_i1	216
TRINITY_DN101617_c0_g1_i1	204
TRINITY_DN101618_c0_g1_i1	240
TRINITY_DN101619_c0_g1_i1	266
TRINITY_DN10161_c0_g1_i1	348
TRINITY_DN101620_c0_g1_i1	224
TRINITY_DN101621_c0_g1_i1	242
TRINITY_DN101622_c0_g1_i1	215
TRINITY_DN101623_c0_g1_i1	422
TRINITY_DN101624_c0_g1_i1	236
TRINITY_DN101625_c0_g1_i1	209
TRINITY_DN101626_c0_g1_i1	270
TRINITY_DN101627_c0_g1_i1	227
TRINITY_DN101628_c0_g1_i1	281
TRINITY_DN101629_c0_g1_i1	264
TRINITY_DN10162_c0_g1_i1	432
TRINITY_DN101630_c0_g1_i1	262
TRINITY_DN101631_c0_g1_i1	234
TRINITY_DN101632_c0_g1_i1	234
TRINITY_DN101633_c0_g1_i1	289
TRINITY_DN101634_c0_g1_i1	242
TRINITY_DN101635_c0_g1_i1	268
TRINITY_DN101636_c0_g1_i1	287
TRINITY_DN101637_c0_g1_i1	240
TRINITY_DN101638_c0_g1_i1	228
TRINITY_DN101640_c0_g1_i1	245
TRINITY_DN101641_c0_g1_i1	265
TRINITY_DN101642_c0_g1_i1	203
TRINITY_DN101643_c0_g1_i1	205
TRINITY_DN101644_c0_g1_i1	274
TRINITY_DN101645_c0_g1_i1	324
TRINITY_DN101646_c0_g1_i1	233
TRINITY_DN101647_c0_g1_i1	280
TRINITY_DN101648_c0_g1_i1	235
TRINITY_DN101649_c0_g1_i1	326
TRINITY_DN10164_c0_g1_i1	343
TRINITY_DN10164_c0_g2_i1	343
TRINITY_DN101650_c0_g1_i1	280
TRINITY_DN101651_c0_g1_i1	259
TRINITY_DN101652_c0_g1_i1	202
TRINITY_DN101653_c0_g1_i1	260
TRINITY_DN101654_c0_g1_i1	245
TRINITY_DN101656_c0_g1_i1	275
TRINITY_DN101657_c0_g1_i1	426
TRINITY_DN101658_c0_g1_i1	259
TRINITY_DN101659_c0_g1_i1	268
TRINITY_DN101660_c0_g1_i1	254
TRINITY_DN101661_c0_g1_i1	268
TRINITY_DN101663_c0_g1_i1	317
TRINITY_DN101664_c0_g1_i1	255
TRINITY_DN101665_c0_g1_i1	212
TRINITY_DN101668_c0_g1_i1	251
TRINITY_DN101669_c0_g1_i1	212
TRINITY_DN101670_c0_g1_i1	211
TRINITY_DN101672_c0_g1_i1	240
TRINITY_DN101673_c0_g1_i1	271
TRINITY_DN101674_c0_g1_i1	218
TRINITY_DN101675_c0_g1_i1	206
TRINITY_DN101677_c0_g1_i1	261
TRINITY_DN101678_c0_g1_i1	234
TRINITY_DN10167_c0_g1_i1	607
TRINITY_DN10167_c0_g2_i1	607
TRINITY_DN101681_c0_g1_i1	207
TRINITY_DN101682_c0_g1_i1	249
TRINITY_DN101683_c0_g1_i1	276
TRINITY_DN101684_c0_g1_i1	268
TRINITY_DN10168_c0_g1_i1	214
TRINITY_DN10169_c0_g1_i1	492
TRINITY_DN10170_c0_g1_i1	360
TRINITY_DN10170_c0_g2_i1	359
TRINITY_DN10172_c0_g1_i1	303
TRINITY_DN10173_c0_g1_i1	279
TRINITY_DN10174_c0_g1_i1	256
TRINITY_DN10174_c0_g2_i1	340
TRINITY_DN10175_c0_g1_i1	467
TRINITY_DN10176_c0_g1_i1	214
TRINITY_DN10177_c0_g1_i1	321
TRINITY_DN10178_c0_g1_i1	404
TRINITY_DN10179_c0_g1_i1	240
TRINITY_DN10179_c0_g2_i1	245
TRINITY_DN1017_c0_g1_i1	510
TRINITY_DN10182_c0_g1_i1	281
TRINITY_DN10183_c0_g1_i1	545
TRINITY_DN10183_c1_g1_i1	249
TRINITY_DN10184_c0_g1_i1	249
TRINITY_DN10187_c0_g1_i1	446
TRINITY_DN10188_c0_g1_i1	435
TRINITY_DN10188_c0_g2_i1	436
TRINITY_DN10189_c0_g1_i1	339
TRINITY_DN1018_c0_g1_i1	606
TRINITY_DN10190_c0_g1_i1	201
TRINITY_DN10192_c0_g1_i1	244
TRINITY_DN10193_c0_g1_i1	294
TRINITY_DN10193_c0_g2_i1	295
TRINITY_DN10194_c0_g1_i1	254
TRINITY_DN10195_c0_g1_i1	644
TRINITY_DN10196_c0_g1_i1	329
TRINITY_DN10197_c0_g1_i1	371
TRINITY_DN10198_c0_g1_i1	370
TRINITY_DN10199_c0_g1_i1	372
TRINITY_DN1019_c0_g1_i1	1414
TRINITY_DN10201_c0_g1_i1	382
TRINITY_DN10202_c0_g1_i1	495
TRINITY_DN10204_c0_g1_i1	215
TRINITY_DN10205_c0_g1_i1	209
TRINITY_DN10205_c0_g2_i1	234
TRINITY_DN10206_c0_g1_i1	361
TRINITY_DN10206_c0_g2_i1	362
TRINITY_DN10208_c0_g1_i1	220
TRINITY_DN10209_c0_g1_i1	261
TRINITY_DN10211_c0_g1_i1	292
TRINITY_DN10212_c0_g1_i1	332
TRINITY_DN10212_c0_g2_i1	453
TRINITY_DN10217_c0_g1_i1	220
TRINITY_DN10217_c0_g2_i1	207
TRINITY_DN10218_c0_g1_i1	301
TRINITY_DN1021_c0_g1_i1	450
TRINITY_DN10220_c0_g1_i1	246
TRINITY_DN10220_c1_g1_i1	225
TRINITY_DN10221_c0_g1_i1	319
TRINITY_DN10221_c0_g2_i1	415
TRINITY_DN10223_c0_g1_i1	290
TRINITY_DN10228_c0_g1_i1	284
TRINITY_DN10228_c0_g2_i1	244
TRINITY_DN1022_c0_g1_i1	260
TRINITY_DN1022_c0_g2_i1	305
TRINITY_DN10231_c0_g1_i1	257
TRINITY_DN10232_c0_g1_i1	285
TRINITY_DN10232_c0_g2_i1	285
TRINITY_DN10234_c0_g1_i1	282
TRINITY_DN10235_c0_g1_i1	344
TRINITY_DN10236_c0_g1_i1	531
TRINITY_DN10236_c0_g2_i1	357
TRINITY_DN10237_c0_g1_i1	320
TRINITY_DN10237_c0_g2_i1	320
TRINITY_DN10238_c0_g1_i1	202
TRINITY_DN1023_c0_g1_i1	398
TRINITY_DN10240_c0_g1_i1	242
TRINITY_DN10240_c1_g1_i1	248
TRINITY_DN10242_c0_g1_i1	290
TRINITY_DN10243_c0_g1_i1	240
TRINITY_DN10243_c1_g1_i1	374
TRINITY_DN10244_c0_g1_i1	231
TRINITY_DN10245_c0_g1_i1	300
TRINITY_DN10246_c0_g1_i1	297
TRINITY_DN10247_c0_g1_i1	215
TRINITY_DN10248_c0_g1_i1	216
TRINITY_DN10249_c0_g1_i1	278
TRINITY_DN10250_c0_g1_i1	419
TRINITY_DN10251_c0_g1_i1	283
TRINITY_DN10252_c0_g1_i1	287
TRINITY_DN10253_c0_g1_i1	345
TRINITY_DN10254_c0_g1_i1	357
TRINITY_DN10255_c0_g1_i1	439
TRINITY_DN10256_c0_g1_i1	278
TRINITY_DN10256_c0_g2_i1	278
TRINITY_DN10257_c0_g1_i1	350
TRINITY_DN10257_c1_g1_i1	259
TRINITY_DN10258_c0_g1_i1	295
TRINITY_DN10259_c0_g1_i1	334
TRINITY_DN10260_c0_g1_i1	320
TRINITY_DN10261_c0_g1_i1	226
TRINITY_DN10261_c0_g2_i1	249
TRINITY_DN10262_c0_g1_i1	286
TRINITY_DN10264_c0_g1_i1	386
TRINITY_DN10265_c0_g1_i1	396
TRINITY_DN10266_c0_g1_i1	370
TRINITY_DN10266_c0_g2_i1	411
TRINITY_DN10267_c0_g1_i1	477
TRINITY_DN10268_c0_g1_i1	284
TRINITY_DN10269_c0_g1_i1	507
TRINITY_DN1026_c0_g1_i1	291
TRINITY_DN10270_c0_g1_i1	331
TRINITY_DN10271_c0_g1_i1	274
TRINITY_DN10272_c0_g1_i1	201
TRINITY_DN10272_c1_g1_i1	617
TRINITY_DN10275_c0_g1_i1	272
TRINITY_DN10275_c0_g2_i1	272
TRINITY_DN10276_c0_g1_i1	254
TRINITY_DN10277_c0_g1_i1	257
TRINITY_DN10278_c0_g1_i1	406
TRINITY_DN10279_c0_g1_i1	340
TRINITY_DN10281_c0_g1_i1	537
TRINITY_DN10282_c0_g1_i1	269
TRINITY_DN10284_c0_g1_i1	646
TRINITY_DN10284_c0_g2_i1	646
TRINITY_DN10287_c0_g1_i1	328
TRINITY_DN1028_c0_g1_i1	893
TRINITY_DN10291_c0_g1_i1	207
TRINITY_DN10292_c0_g1_i1	537
TRINITY_DN10292_c1_g1_i1	285
TRINITY_DN10294_c0_g1_i1	263
TRINITY_DN10294_c0_g2_i1	263
TRINITY_DN10295_c0_g1_i1	635
TRINITY_DN10296_c0_g1_i1	321
TRINITY_DN10298_c0_g1_i1	302
TRINITY_DN10299_c0_g1_i1	563
TRINITY_DN1029_c0_g1_i1	327
TRINITY_DN10301_c0_g1_i1	325
TRINITY_DN10302_c0_g1_i1	279
TRINITY_DN10303_c0_g1_i1	222
TRINITY_DN10303_c0_g2_i1	270
TRINITY_DN10304_c0_g1_i1	297
TRINITY_DN10305_c0_g1_i1	202
TRINITY_DN10305_c0_g2_i1	202
TRINITY_DN10306_c0_g1_i1	609
TRINITY_DN10309_c0_g1_i1	213
TRINITY_DN1030_c0_g1_i1	1180
TRINITY_DN1030_c1_g1_i1	510
TRINITY_DN10310_c0_g1_i1	246
TRINITY_DN10310_c0_g2_i1	245
TRINITY_DN10311_c0_g1_i1	300
TRINITY_DN10312_c0_g1_i1	252
TRINITY_DN10312_c0_g2_i1	439
TRINITY_DN10313_c0_g1_i1	302
TRINITY_DN10314_c0_g1_i1	358
TRINITY_DN10314_c1_g1_i1	228
TRINITY_DN10315_c0_g1_i1	289
TRINITY_DN10315_c0_g2_i1	283
TRINITY_DN10316_c0_g1_i1	302
TRINITY_DN10317_c0_g1_i1	261
TRINITY_DN10319_c0_g1_i1	311
TRINITY_DN10320_c0_g1_i1	351
TRINITY_DN10321_c0_g1_i1	203
TRINITY_DN10323_c0_g1_i1	237
TRINITY_DN10323_c0_g2_i1	237
TRINITY_DN10324_c0_g1_i1	238
TRINITY_DN10324_c0_g2_i1	238
TRINITY_DN10325_c0_g1_i1	382
TRINITY_DN10325_c0_g2_i1	445
TRINITY_DN10326_c0_g1_i1	379
TRINITY_DN10326_c0_g2_i1	379
TRINITY_DN10327_c0_g1_i1	263
TRINITY_DN1032_c0_g1_i1	493
TRINITY_DN10333_c0_g1_i1	363
TRINITY_DN10333_c0_g2_i1	352
TRINITY_DN10334_c0_g1_i1	202
TRINITY_DN10336_c0_g1_i1	217
TRINITY_DN10337_c0_g1_i1	239
TRINITY_DN10337_c1_g1_i1	440
TRINITY_DN1033_c0_g1_i1	264
TRINITY_DN1033_c0_g2_i1	346
TRINITY_DN10340_c0_g1_i1	383
TRINITY_DN10341_c0_g1_i1	419
TRINITY_DN10342_c0_g1_i1	261
TRINITY_DN10344_c0_g1_i1	321
TRINITY_DN10344_c0_g2_i1	321
TRINITY_DN10345_c0_g1_i1	231
TRINITY_DN10346_c0_g1_i1	248
TRINITY_DN10346_c0_g2_i1	341
TRINITY_DN10347_c0_g1_i1	464
TRINITY_DN10348_c0_g1_i1	397
TRINITY_DN10349_c0_g1_i1	287
TRINITY_DN1034_c0_g1_i1	319
TRINITY_DN10353_c0_g1_i1	345
TRINITY_DN10354_c0_g1_i1	401
TRINITY_DN10358_c0_g1_i1	239
TRINITY_DN10358_c0_g2_i1	450
TRINITY_DN10360_c0_g1_i1	287
TRINITY_DN10360_c0_g2_i1	284
TRINITY_DN10361_c0_g1_i1	251
TRINITY_DN10363_c0_g1_i1	294
TRINITY_DN10364_c0_g1_i1	339
TRINITY_DN10365_c0_g1_i1	322
TRINITY_DN10365_c0_g2_i1	362
TRINITY_DN10366_c0_g1_i1	284
TRINITY_DN10367_c0_g1_i1	224
TRINITY_DN10367_c0_g2_i1	245
TRINITY_DN10371_c0_g1_i1	548
TRINITY_DN10371_c0_g2_i1	548
TRINITY_DN10372_c0_g1_i1	295
TRINITY_DN10372_c0_g2_i1	230
TRINITY_DN10373_c0_g1_i1	239
TRINITY_DN10375_c0_g1_i1	245
TRINITY_DN10375_c0_g2_i1	245
TRINITY_DN10376_c0_g1_i1	285
TRINITY_DN10377_c0_g1_i1	266
TRINITY_DN10377_c0_g2_i1	404
TRINITY_DN10378_c0_g1_i1	340
TRINITY_DN1037_c0_g1_i1	426
TRINITY_DN1037_c0_g2_i1	465
TRINITY_DN10382_c0_g1_i1	688
TRINITY_DN10382_c1_g1_i1	423
TRINITY_DN10384_c0_g1_i1	350
TRINITY_DN10386_c0_g1_i1	363
TRINITY_DN10386_c0_g2_i1	362
TRINITY_DN10387_c0_g1_i1	260
TRINITY_DN10387_c0_g2_i1	314
TRINITY_DN10388_c0_g1_i1	265
TRINITY_DN1038_c0_g1_i1	453
TRINITY_DN1038_c0_g2_i1	390
TRINITY_DN10391_c0_g1_i1	238
TRINITY_DN10391_c0_g2_i1	234
TRINITY_DN10393_c0_g1_i1	1245
TRINITY_DN10394_c0_g1_i1	417
TRINITY_DN10395_c0_g1_i1	397
TRINITY_DN10395_c0_g2_i1	385
TRINITY_DN10397_c0_g1_i1	262
TRINITY_DN10398_c0_g1_i1	349
TRINITY_DN10398_c0_g2_i1	398
TRINITY_DN10399_c0_g1_i1	255
TRINITY_DN10399_c0_g2_i1	255
TRINITY_DN1039_c0_g1_i1	373
TRINITY_DN103_c0_g1_i1	336
TRINITY_DN103_c0_g2_i1	344
TRINITY_DN10401_c0_g1_i1	277
TRINITY_DN10403_c0_g1_i1	409
TRINITY_DN10406_c0_g1_i1	312
TRINITY_DN10406_c1_g1_i1	207
TRINITY_DN10407_c0_g1_i1	343
TRINITY_DN10408_c0_g1_i1	248
TRINITY_DN10409_c0_g1_i1	209
TRINITY_DN10409_c0_g2_i1	287
TRINITY_DN10409_c0_g3_i1	341
TRINITY_DN10410_c0_g1_i1	296
TRINITY_DN10410_c0_g2_i1	221
TRINITY_DN10411_c0_g1_i1	356
TRINITY_DN10412_c0_g1_i1	234
TRINITY_DN10412_c0_g2_i1	234
TRINITY_DN10413_c0_g1_i1	234
TRINITY_DN10413_c0_g2_i1	233
TRINITY_DN10415_c0_g1_i1	373
TRINITY_DN10418_c0_g1_i1	205
TRINITY_DN10418_c1_g1_i1	267
TRINITY_DN1041_c0_g1_i1	364
TRINITY_DN1041_c0_g2_i1	340
TRINITY_DN10420_c0_g1_i1	338
TRINITY_DN10421_c0_g1_i1	362
TRINITY_DN10426_c0_g1_i1	433
TRINITY_DN10426_c0_g2_i1	435
TRINITY_DN10429_c0_g1_i1	266
TRINITY_DN1042_c0_g1_i1	348
TRINITY_DN10432_c0_g1_i1	291
TRINITY_DN10432_c0_g2_i1	292
TRINITY_DN10433_c0_g1_i1	220
TRINITY_DN10435_c0_g1_i1	360
TRINITY_DN10436_c0_g1_i1	373
TRINITY_DN10436_c0_g2_i1	670
TRINITY_DN10437_c0_g1_i1	215
TRINITY_DN10438_c0_g1_i1	377
TRINITY_DN10438_c0_g2_i1	377
TRINITY_DN1043_c0_g1_i1	339
TRINITY_DN1043_c0_g2_i1	339
TRINITY_DN10441_c0_g1_i1	564
TRINITY_DN10441_c0_g2_i1	563
TRINITY_DN10443_c0_g1_i1	216
TRINITY_DN10443_c0_g2_i1	216
TRINITY_DN10444_c0_g1_i1	213
TRINITY_DN10446_c0_g1_i1	223
TRINITY_DN10449_c0_g1_i1	276
TRINITY_DN1044_c0_g1_i1	354
TRINITY_DN10450_c0_g1_i1	257
[truncated: 146,047 more rows]

## Sheet: GO
TRINITY_DN100766_c0_g1_i1	GO:0008152	GO:0003824	GO:0006633	GO:0016747	GO:0019216	GO:0044272	GO:0008152	GO:0016746	GO:0003824	GO:0009108	GO:0009695	GO:0009536	GO:0016740	GO:0009072	GO:0009106	GO:0016049	GO:0030243	GO:0019684	GO:0004315	GO:0016747	GO:0009507	GO:0009570
TRINITY_DN31894_c0_g3_i1	GO:0005507	GO:0009055
TRINITY_DN28905_c0_g3_i1	GO:0016787	GO:0003924	GO:0006412	GO:0009536	GO:0005525	GO:0045727	GO:0000166	GO:0009507
TRINITY_DN13372_c0_g2_i1	GO:0016787	GO:0006098	GO:0017057	GO:0005975
TRINITY_DN45661_c0_g4_i3	GO:0016607	GO:0006979	GO:0046686
TRINITY_DN34411_c0_g1_i1	GO:0005739
TRINITY_DN32258_c0_g3_i1	GO:0043531	GO:0005524	GO:0000166	GO:0043531
TRINITY_DN31636_c0_g2_i1	GO:0016020	GO:0018298	GO:0009765	GO:0015979	GO:0009523	GO:0016021	GO:0016168	GO:0009507	GO:0009579
TRINITY_DN51658_c0_g4_i1	GO:0008152	GO:0003824
TRINITY_DN47218_c0_g19_i1	GO:0005739
TRINITY_DN55044_c0_g1_i1	GO:0016787	GO:0008152	GO:0016788	GO:0008152	GO:0016788
TRINITY_DN45981_c0_g2_i1	GO:0004722	GO:0016787	GO:0004721	GO:0003824	GO:0006470	GO:0046872	GO:0005737	GO:0004722	GO:0061416	GO:0016787	GO:0004721	GO:0003824	GO:0010200	GO:0006470	GO:0009651	GO:0005634	GO:0046872
TRINITY_DN87448_c0_g1_i1	GO:0034755	GO:0016021	GO:0005381
TRINITY_DN17457_c0_g2_i1	GO:0015074	GO:0005634	GO:0003676
TRINITY_DN46732_c6_g1_i3	GO:0003735	GO:0006412	GO:0005840	GO:0005737	GO:0003735	GO:0006412	GO:0005840	GO:0005634	GO:0046872	GO:0030529
TRINITY_DN49537_c4_g1_i1	GO:0004672	GO:0006468	GO:0010167	GO:0005524	GO:0015706	GO:0004674	GO:0051510	GO:0016772
TRINITY_DN49661_c0_g4_i1	GO:0008150	GO:0005575
TRINITY_DN45138_c0_g2_i2	GO:0006511
TRINITY_DN52287_c0_g4_i1	GO:0016020	GO:0015031	GO:0030126	GO:0006886	GO:0016192	GO:0006810	GO:0030131	GO:0006890	GO:0030126	GO:0006886	GO:0016192	GO:0030131	GO:0006890
TRINITY_DN52612_c8_g49_i1	GO:0008430
TRINITY_DN42287_c1_g1_i1	GO:0006457	GO:0005524	GO:0006950	GO:0051082
TRINITY_DN52542_c0_g19_i1	GO:0008152	GO:0016740	GO:0008146
TRINITY_DN59496_c0_g1_i1	GO:0015074	GO:0003676	GO:0015074	GO:0008270	GO:0003676
TRINITY_DN1878_c0_g1_i1	GO:0008270	GO:0003676
TRINITY_DN88665_c0_g1_i1	GO:0008150
TRINITY_DN38462_c1_g2_i2	GO:0008270	GO:0003676	GO:0046872
TRINITY_DN47992_c0_g1_i1	GO:0016787	GO:0008152	GO:0006629	GO:0016042
TRINITY_DN45404_c0_g1_i1	GO:0016020	GO:0009534	GO:0009965	GO:0009941	GO:0030154	GO:0019288	GO:0006364	GO:0006098	GO:0019344	GO:0055114	GO:0045893	GO:0006636	GO:0009073	GO:0051744
TRINITY_DN32133_c0_g1_i1	GO:0008150
TRINITY_DN48203_c0_g1_i1	GO:0016020	GO:0006810
TRINITY_DN52287_c0_g7_i1	GO:0016020	GO:0015031	GO:0030126	GO:0006886	GO:0016192	GO:0006810	GO:0030131	GO:0006890	GO:0030126	GO:0006886	GO:0016192	GO:0030131	GO:0006890
TRINITY_DN53220_c2_g3_i4	GO:0016020	GO:0017006	GO:0004871	GO:0007165	GO:0005622	GO:0018298	GO:0046777	GO:0000155	GO:0009584	GO:0010017	GO:0023014	GO:0009585	GO:0000160	GO:0010155	GO:0009881	GO:0042803
TRINITY_DN86375_c0_g1_i1	GO:0003964	GO:0006278
TRINITY_DN14005_c0_g1_i1	GO:0005509
TRINITY_DN25596_c0_g1_i1	GO:0008233	GO:0016787	GO:0008234	GO:0006508	GO:0008233	GO:0008234	GO:0006508
TRINITY_DN26657_c0_g1_i1	GO:0003964	GO:0006278
TRINITY_DN48211_c1_g2_i1	GO:0003677	GO:0005634	GO:0006351
TRINITY_DN25567_c0_g2_i1	GO:0003735	GO:0005622	GO:0006412	GO:0005840	GO:0030529
TRINITY_DN28228_c0_g2_i1	GO:0031408	GO:0016702	GO:0051213	GO:0055114	GO:0006633	GO:0016491	GO:0046872
TRINITY_DN28795_c0_g2_i1	GO:0016020	GO:0008152	GO:0016746	GO:0016740	GO:0016021	GO:0008270	GO:0019706	GO:0046872
TRINITY_DN47782_c3_g5_i3	GO:0003677	GO:0006355	GO:0005634	GO:0006351
TRINITY_DN32696_c0_g1_i1	GO:0008964	GO:0003824	GO:0015977	GO:0006099
TRINITY_DN53209_c2_g8_i1	GO:0015074	GO:0008270	GO:0003676
TRINITY_DN37401_c0_g1_i1	GO:0046872
TRINITY_DN49904_c2_g5_i1	GO:0005737	GO:0016787	GO:0043023	GO:0016887	GO:0008152	GO:0005525	GO:0005524	GO:0000166	GO:0043022	GO:0006096	GO:0005737	GO:0006623	GO:0016787	GO:0043023	GO:0016887	GO:0009506	GO:0006094	GO:0005525	GO:0005524	GO:0005829	GO:0000166	GO:0009651	GO:0043022
TRINITY_DN18038_c0_g2_i1	GO:0016310	GO:0004672	GO:0016301	GO:0006468	GO:0005524	GO:0016772
TRINITY_DN75431_c0_g1_i1	GO:0055085
TRINITY_DN20270_c0_g2_i1	GO:0003964	GO:0006278	GO:0004523	GO:0003676	GO:0090502	GO:0003964	GO:0004523	GO:0003676	GO:0090502	GO:0006278
TRINITY_DN14906_c0_g1_i1	GO:0008270	GO:0046872
TRINITY_DN43779_c0_g2_i1	GO:0009058	GO:0016765	GO:0016740
TRINITY_DN25193_c0_g1_i1	GO:0015074	GO:0008270	GO:0003676	GO:0046872
TRINITY_DN40345_c0_g1_i2	GO:0016020	GO:0016887	GO:0008152	GO:0005524	GO:0000166
TRINITY_DN41157_c0_g1_i1	GO:0015074	GO:0003676	GO:0015074	GO:0008270	GO:0003676
TRINITY_DN53428_c6_g2_i2	GO:0009451
TRINITY_DN47828_c0_g1_i3	GO:0016762	GO:0016787	GO:0008152	GO:0016740	GO:0048046	GO:0006073	GO:0004553	GO:0005576	GO:0005975	GO:0071555	GO:0016798	GO:0005618
TRINITY_DN38101_c1_g1_i1	GO:0015074	GO:0008270	GO:0003676
TRINITY_DN39834_c0_g1_i1	GO:0005768	GO:0005802	GO:0005794
TRINITY_DN47300_c0_g2_i1	GO:0003682	GO:0003677	GO:0008270	GO:0003676
TRINITY_DN67181_c0_g1_i1	GO:0015074	GO:0003676	GO:0015074	GO:0008270	GO:0003676
TRINITY_DN23705_c0_g1_i1	GO:0008152	GO:0016772
TRINITY_DN49522_c3_g1_i1	GO:0008152	GO:0003824	GO:0016829	GO:0008460	GO:0050662
TRINITY_DN38299_c0_g1_i1	GO:0006457	GO:0000398	GO:0003755	GO:0000413	GO:0016853
TRINITY_DN41532_c0_g1_i1	GO:0008152	GO:0003824	GO:0016740	GO:0006633	GO:0016747
TRINITY_DN47896_c3_g9_i2	GO:0008270	GO:0003676	GO:0015074	GO:0008270	GO:0003676
TRINITY_DN84235_c0_g1_i1	GO:0003964	GO:0006278	GO:0003964	GO:0004523	GO:0003676	GO:0090502	GO:0006278
TRINITY_DN47103_c0_g1_i1	GO:0008318	GO:0018342
TRINITY_DN97438_c0_g1_i1	GO:0003824	GO:0043169	GO:0004553	GO:0005975	GO:0003824	GO:0043169	GO:0005975
TRINITY_DN14317_c0_g1_i1	GO:0033179	GO:0015078	GO:0015991
TRINITY_DN98645_c0_g1_i1	GO:0006006	GO:0055114	GO:0016491	GO:0016620	GO:0051287	GO:0050661
TRINITY_DN44322_c1_g2_i1	GO:0008150	GO:0009507
TRINITY_DN50495_c5_g24_i1	GO:0008152	GO:0003924	GO:0005525	GO:0000166	GO:0003746	GO:0003924	GO:0005525	GO:0006414	GO:0000166	GO:0008152	GO:0003924	GO:0005525
TRINITY_DN41157_c0_g5_i1	GO:0015074	GO:0003676	GO:0015074	GO:0008270	GO:0003676
TRINITY_DN70132_c0_g1_i1	GO:0016020	GO:0016021	GO:0055085	GO:0022857
TRINITY_DN35543_c0_g1_i1	GO:0005524	GO:0000166	GO:0009560
TRINITY_DN10566_c0_g1_i1	GO:0008168	GO:0032259	GO:0008152	GO:0006694
TRINITY_DN49975_c0_g1_i1	GO:0005737	GO:0006816	GO:0007033	GO:0006833	GO:0006970	GO:0048767	GO:0009651	GO:0007030	GO:0009750
TRINITY_DN24273_c0_g1_i1	GO:0005634
TRINITY_DN48232_c2_g2_i1	GO:0005622	GO:0006626
TRINITY_DN51616_c0_g1_i3	GO:0000166	GO:0003676
TRINITY_DN21511_c0_g1_i1	GO:0016787	GO:0004126	GO:0003824	GO:0009972	GO:0008270	GO:0046872
TRINITY_DN3362_c0_g1_i1	GO:0016020	GO:0016787	GO:0016887	GO:1902600	GO:0008553	GO:0005524	GO:0006754	GO:0000166	GO:0016021	GO:0046872	GO:0016020	GO:0016787	GO:0016887	GO:0005524	GO:0006754	GO:0000166	GO:0016021	GO:0046872
TRINITY_DN41860_c0_g1_i4	GO:0016020	GO:0005044	GO:0004672	GO:0006468	GO:0006898	GO:0005524	GO:0016772
TRINITY_DN44474_c0_g1_i2	GO:0008150
TRINITY_DN53003_c0_g4_i1	GO:0005524	GO:0000166
TRINITY_DN94721_c0_g1_i1	GO:0055114	GO:0016491
TRINITY_DN47622_c0_g1_i1	GO:0008168	GO:0032259	GO:0008152	GO:0017183	GO:0004164
TRINITY_DN50364_c0_g3_i1	GO:0008152	GO:0055114	GO:0016491
TRINITY_DN98638_c0_g1_i1	GO:0016020	GO:0015079	GO:0071805	GO:0016020	GO:0006813	GO:0016021	GO:0015079	GO:0006811	GO:0071805
TRINITY_DN50674_c0_g2_i1	GO:0016020	GO:0015297	GO:0006855	GO:0015238	GO:0055085
TRINITY_DN20569_c0_g1_i1	GO:0008234	GO:0006508	GO:0005615	GO:0051603	GO:0008233	GO:0016787	GO:0008234	GO:0005764	GO:0006508	GO:0004197
TRINITY_DN28746_c0_g2_i1	GO:0034976	GO:0006623	GO:0006457	GO:0009506	GO:0005622	GO:0009408	GO:0003755	GO:0000413	GO:0009644	GO:0016853	GO:0042542	GO:0006457	GO:0003755	GO:0000413	GO:0016853
TRINITY_DN38681_c0_g2_i1	GO:0015935	GO:0003735	GO:0006412	GO:0005840	GO:0005739
TRINITY_DN52814_c3_g5_i1	GO:0005622	GO:0006626	GO:0009790	GO:0005739	GO:0019243	GO:0033617	GO:0005507	GO:0005743	GO:0006878	GO:0008535	GO:0006825
TRINITY_DN47998_c2_g1_i2	GO:0005509
TRINITY_DN20028_c0_g2_i1	GO:0043248	GO:0006096	GO:0006623	GO:0006499	GO:0080129	GO:0009407	GO:0009853	GO:0006635	GO:0005829	GO:0005634	GO:0007030	GO:0030163
TRINITY_DN51756_c4_g66_i1	GO:0016020	GO:0018298	GO:0009765	GO:0015979	GO:0009523	GO:0016021	GO:0016168	GO:0009507	GO:0009579	GO:0046872	GO:0009522
TRINITY_DN39958_c0_g2_i1	GO:0005622	GO:0000160
TRINITY_DN41934_c1_g1_i1	GO:0046983	GO:0003677	GO:0003676	GO:0046983	GO:0003676
TRINITY_DN25491_c0_g1_i1	GO:0016020	GO:0022891	GO:0005215	GO:0016021	GO:0006810	GO:0055085	GO:0022857
TRINITY_DN53384_c5_g7_i1	GO:0030126	GO:0006886	GO:0016192	GO:0030117	GO:0005198
TRINITY_DN26283_c0_g1_i1	GO:0016787	GO:0006730	GO:0004013	GO:0006730	GO:0004013
TRINITY_DN83598_c0_g1_i1	GO:0015074	GO:0003676	GO:0015074	GO:0008270	GO:0003676
TRINITY_DN24898_c0_g2_i1	GO:0016820	GO:0005524	GO:0015992	GO:0006810	GO:0006811	GO:0033178	GO:0015991
TRINITY_DN52045_c2_g8_i1	GO:0005622	GO:0005525	GO:0007264	GO:0000166
TRINITY_DN9740_c0_g3_i1	GO:0015031	GO:0005622	GO:0005525	GO:0007264	GO:0000166	GO:0016020	GO:0015031	GO:0007165	GO:0008152	GO:0005622	GO:0003924	GO:0006886	GO:0005525	GO:0007264	GO:0000166	GO:0006913
TRINITY_DN42151_c1_g1_i1	GO:0015074	GO:0008270	GO:0003676	GO:0046872
TRINITY_DN355_c0_g2_i1	GO:0003700	GO:0006355
TRINITY_DN20054_c0_g1_i1	GO:0009507
TRINITY_DN40553_c0_g4_i1	GO:0003964	GO:0006278	GO:0004523	GO:0003676	GO:0090502	GO:0003964	GO:0004523	GO:0003676	GO:0090502	GO:0006278
TRINITY_DN42720_c0_g1_i1	GO:0015074	GO:0008270	GO:0003676
TRINITY_DN13350_c0_g1_i1	GO:0009058
TRINITY_DN44577_c0_g2_i4	GO:0004523	GO:0003676	GO:0090502
TRINITY_DN36007_c0_g1_i1	GO:0015074	GO:0003676	GO:0015074	GO:0008270	GO:0003676	GO:0046872	GO:0015074	GO:0008270	GO:0003676
TRINITY_DN44675_c0_g4_i1	GO:0008233	GO:0006508
TRINITY_DN49940_c0_g1_i2	GO:0008150	GO:0009507
TRINITY_DN33428_c0_g1_i1	GO:0051745	GO:0019288	GO:0055114	GO:0050992	GO:0046872	GO:0051745	GO:0019288	GO:0055114	GO:0050992	GO:0046872	GO:0046429
TRINITY_DN50495_c5_g20_i2	GO:0003746	GO:0003924	GO:0005525	GO:0006414	GO:0000166
TRINITY_DN43881_c0_g1_i4	GO:0006508	GO:0004185
TRINITY_DN90010_c0_g1_i1	GO:0008233	GO:0016787	GO:0008234	GO:0006508
TRINITY_DN80048_c0_g1_i1	GO:0046872	GO:0003899	GO:0032774
TRINITY_DN52399_c0_g3_i1	GO:0003700	GO:0006355	GO:0043565
TRINITY_DN51725_c8_g1_i6	GO:0006355
TRINITY_DN53489_c0_g1_i1	GO:0045010	GO:0005884
TRINITY_DN46289_c0_g1_i2	GO:0006783	GO:0004045	GO:0008152	GO:0004045
TRINITY_DN47994_c1_g1_i2	GO:0006011	GO:0008152	GO:0003983	GO:0070569	GO:0006011	GO:0008152	GO:0003983	GO:0016740	GO:0070569	GO:0016779
TRINITY_DN39897_c0_g2_i1	GO:0046939	GO:0004798	GO:0005524	GO:0006233
TRINITY_DN50697_c1_g3_i1	GO:0008150	GO:0006355
TRINITY_DN11213_c0_g2_i1	GO:0003676	GO:0046872
TRINITY_DN37290_c0_g1_i1	GO:0031072	GO:0051082
TRINITY_DN36584_c0_g1_i1	GO:0004672	GO:0006468	GO:0005524	GO:0016772
TRINITY_DN7248_c0_g2_i1	GO:0006275	GO:0010267	GO:0016569	GO:0006261	GO:0000278	GO:0051567	GO:0016568	GO:0005575	GO:0007267	GO:0031047	GO:0006306
TRINITY_DN48059_c2_g2_i1	GO:0015074	GO:0003676	GO:0015074	GO:0008270	GO:0003676
TRINITY_DN52727_c1_g4_i1	GO:0005737	GO:0006457	GO:0005524	GO:0000166	GO:0042026	GO:0005524	GO:0000166
TRINITY_DN51217_c0_g1_i6	GO:0000105	GO:0004399	GO:0008152	GO:0009536	GO:0008652	GO:0009555	GO:0055114	GO:0008270	GO:0009507	GO:0016491	GO:0051287	GO:0046872	GO:0008295	GO:0009570
TRINITY_DN43794_c0_g1_i3	GO:0019898	GO:0009654	GO:0010207	GO:0006364	GO:0006098	GO:0015979	GO:0009657	GO:0009523	GO:0031977	GO:0043085	GO:0010103	GO:0005509
TRINITY_DN86799_c0_g1_i1	GO:0008080	GO:0008152
TRINITY_DN1651_c0_g1_i1	GO:0051225	GO:0031023
TRINITY_DN48439_c1_g1_i4	GO:0010150	GO:0009693	GO:0005730	GO:0000166	GO:0005634	GO:0008219	GO:0003676	GO:0006952	GO:0000166	GO:0003676
TRINITY_DN26914_c0_g3_i1	GO:0008270	GO:0003676	GO:0046872
TRINITY_DN59361_c0_g1_i1	GO:0020037	GO:0004497	GO:0005506	GO:0055114	GO:0016705	GO:0016491	GO:0046872
TRINITY_DN33747_c0_g1_i1	GO:0000145	GO:0006887
TRINITY_DN50853_c0_g2_i1	GO:0009247	GO:0008194	GO:0009058	GO:0009941	GO:0019375	GO:0019288	GO:0009536	GO:0006636	GO:0016117	GO:0009507	GO:0015995	GO:0016036	GO:0019761
TRINITY_DN53384_c5_g3_i1	GO:0030126	GO:0006886	GO:0016192	GO:0030117	GO:0005198
TRINITY_DN84315_c0_g1_i1	GO:0003964	GO:0006278	GO:0004523	GO:0003676	GO:0090502	GO:0003964	GO:0004523	GO:0003676	GO:0090502	GO:0006278
TRINITY_DN49281_c0_g5_i1	GO:0046983	GO:0003677	GO:0003676	GO:0003676	GO:0046983	GO:0003676
TRINITY_DN9779_c0_g2_i1	GO:0016020	GO:0016021	GO:0006810
TRINITY_DN38865_c0_g1_i1	GO:0008026	GO:0016787	GO:0006310	GO:0005524	GO:0004386	GO:0003676
TRINITY_DN42064_c1_g5_i1	GO:0016602	GO:0003700	GO:0003677	GO:0006355
TRINITY_DN51526_c0_g14_i1	GO:0003735	GO:0005622	GO:0006412	GO:0005840	GO:0030529
TRINITY_DN49492_c0_g3_i6	GO:0043531
TRINITY_DN30812_c0_g1_i1	GO:0016020	GO:0016310	GO:0009909	GO:0070417	GO:0010271	GO:0009736	GO:0043424	GO:0004871	GO:0080117	GO:0042802	GO:0005622	GO:0010029	GO:0000155	GO:0005034	GO:0023014	GO:0009884	GO:0000160	GO:0019900	GO:0005886	GO:0031537	GO:0016772
TRINITY_DN48929_c1_g1_i1	GO:0016920	GO:0006508	GO:0005829
TRINITY_DN49501_c1_g2_i1	GO:0016762	GO:0016787	GO:0008152	GO:0016740	GO:0048046	GO:0006073	GO:0004553	GO:0005576	GO:0005975	GO:0071555	GO:0016798	GO:0005618
TRINITY_DN50528_c1_g3_i1	GO:0008270	GO:0046872
TRINITY_DN26951_c0_g2_i1	GO:0031625	GO:0004672	GO:0009506	GO:0006468	GO:0007178	GO:0046777	GO:0005524	GO:0000166	GO:0001653	GO:0005886	GO:0009755	GO:0004674	GO:0004675	GO:0016772	GO:0016310	GO:0004672	GO:0016301	GO:0006468	GO:0005524	GO:0004674	GO:0016772
TRINITY_DN18228_c0_g1_i1	GO:0005739
TRINITY_DN42786_c0_g1_i1	GO:0015031	GO:0005093	GO:0050790
TRINITY_DN61201_c0_g1_i1	GO:0046983	GO:0003677	GO:0003676	GO:0003677	GO:0003676	GO:0003677
TRINITY_DN67729_c0_g1_i1	GO:0005783	GO:0030968	GO:0031204	GO:0008565	GO:0005739	GO:0005886	GO:0005794	GO:0030176	GO:0031204	GO:0005622	GO:0008565
TRINITY_DN41418_c0_g1_i1	GO:0008150	GO:0010200	GO:0008168	GO:0032259	GO:0016740	GO:0010200
TRINITY_DN36593_c0_g2_i1	GO:0016706	GO:0055114	GO:0016491
TRINITY_DN44539_c0_g2_i8	GO:0046983	GO:0003677	GO:0003676
TRINITY_DN80494_c0_g1_i1	GO:0006334	GO:0005694	GO:0003677	GO:0046982	GO:0000786	GO:0005634	GO:0005694	GO:0003677	GO:0046982	GO:0000786	GO:0005634
TRINITY_DN50671_c2_g20_i1	GO:0005694	GO:0003677	GO:0046982	GO:0000786	GO:0005634
TRINITY_DN45243_c3_g2_i3	GO:0030529	GO:0019013
TRINITY_DN37622_c0_g3_i1	GO:0016020	GO:0016310	GO:0004672	GO:0016301	GO:0006468	GO:0016740	GO:0005524	GO:0000166	GO:0016021	GO:0004674	GO:0016772
TRINITY_DN23844_c0_g1_i1	GO:0003735	GO:0006412	GO:0005840	GO:0003735	GO:0006412	GO:0005840	GO:0030529
TRINITY_DN46851_c0_g2_i1	GO:0009607	GO:0006952
TRINITY_DN210_c0_g2_i1	GO:0016310	GO:0004672	GO:0016301	GO:0006468	GO:0005524	GO:0000166	GO:0004674	GO:0016772	GO:0004672	GO:0006468	GO:0005524	GO:0000166	GO:0004674	GO:0016772
TRINITY_DN34595_c0_g3_i1	GO:0003964	GO:0003677	GO:0006278
TRINITY_DN20690_c0_g1_i1	GO:0016857	GO:0008152	GO:0003824	GO:0006098	GO:0004750	GO:0005975	GO:0046872	GO:0016857	GO:0009941	GO:0008152	GO:0009624	GO:0003824	GO:0048046	GO:0042742	GO:0005975	GO:0009507	GO:0009579	GO:0010319	GO:0009570
TRINITY_DN65372_c0_g1_i1	GO:0008168	GO:0032259
TRINITY_DN79029_c0_g1_i1	GO:0020037	GO:0055114	GO:0016491	GO:0046872
TRINITY_DN36434_c0_g2_i1	GO:0016020	GO:0016021	GO:0055085	GO:0022857
TRINITY_DN22626_c0_g2_i1	GO:0016021
TRINITY_DN42993_c0_g1_i2	GO:0003735	GO:0005622	GO:0006412	GO:0005840	GO:0030529
TRINITY_DN19488_c0_g1_i1	GO:0015074	GO:0003676	GO:0015074	GO:0008270	GO:0003676
TRINITY_DN84139_c0_g1_i1	GO:0008654	GO:0004609
TRINITY_DN21214_c0_g1_i1	GO:0003682	GO:0003677
TRINITY_DN53327_c1_g2_i2	GO:0009909	GO:0000987	GO:0006626	GO:0043985	GO:0010030	GO:0006355	GO:0005634
TRINITY_DN26926_c0_g2_i1	GO:0015074	GO:0004523	GO:0003676	GO:0090502
TRINITY_DN50284_c0_g1_i1	GO:0008152	GO:0003824	GO:0055114	GO:0006631	GO:0016491	GO:0003857
TRINITY_DN50427_c0_g3_i1	GO:0051603	GO:0008233	GO:0005737	GO:0016787	GO:0006508	GO:0019773	GO:0000502	GO:0006511	GO:0004175	GO:0005634	GO:0004298	GO:0005839	GO:0051603	GO:0019773	GO:0006511	GO:0004175	GO:0004298	GO:0005839	GO:0051603	GO:0004298	GO:0005839
TRINITY_DN100346_c0_g1_i1	GO:0015074	GO:0008270	GO:0003676
TRINITY_DN51814_c1_g3_i1	GO:0020037	GO:0004497	GO:0005506	GO:0055114	GO:0016705	GO:0016491	GO:0046872
TRINITY_DN90869_c0_g1_i1	GO:0003676	GO:0046983	GO:0003676
TRINITY_DN50083_c5_g3_i1	GO:0015074	GO:0008270	GO:0003676	GO:0046872
TRINITY_DN41249_c0_g2_i1	GO:0003899	GO:0003677	GO:0008270	GO:0005634	GO:0006351	GO:0003676	GO:0046872
TRINITY_DN46797_c1_g2_i1	GO:0008270	GO:0003676	GO:0046872
TRINITY_DN38492_c0_g1_i1	GO:0010207	GO:0009941	GO:0005739
TRINITY_DN81318_c0_g1_i1	GO:0008150	GO:0003674
TRINITY_DN38356_c0_g1_i1	GO:0008272	GO:1902358	GO:0015116	GO:0016021
TRINITY_DN81199_c0_g1_i1	GO:0016020	GO:0004672	GO:0006468	GO:0005524	GO:0016021	GO:0016772	GO:0016020	GO:0016310	GO:0004672	GO:0016301	GO:0006468	GO:0016740	GO:0005524	GO:0000166	GO:0016021	GO:0004674	GO:0016772
TRINITY_DN97582_c0_g1_i1	GO:0016020	GO:0046933	GO:0045261	GO:0016820	GO:0005743	GO:0046034	GO:0005524	GO:0006754	GO:0000166	GO:0005739	GO:0015992	GO:0046961	GO:0006810	GO:0006811	GO:0015986	GO:0033178	GO:0015991	GO:0016787	GO:0046034	GO:0005739	GO:0015992	GO:0046933	GO:0045261	GO:0016820	GO:0046034	GO:0005524	GO:0006754	GO:0000166	GO:0005739	GO:0015992	GO:0046961	GO:0006810	GO:0006811	GO:0015986	GO:0033178	GO:0015991
TRINITY_DN44727_c1_g2_i1	GO:0016020	GO:0008610	GO:0008152	GO:0016746	GO:0003824	GO:0016740	GO:0006633	GO:0016747
TRINITY_DN50866_c0_g3_i1	GO:0016021	GO:0055085
TRINITY_DN32640_c0_g1_i1	GO:0008270	GO:0003676	GO:0008270	GO:0003676	GO:0046872
TRINITY_DN43506_c0_g1_i1	GO:0008150	GO:0003674	GO:0005829
TRINITY_DN42715_c0_g1_i1	GO:0009536	GO:0005524	GO:0000166	GO:0009507	GO:0009570
TRINITY_DN25560_c0_g1_i1	GO:0008234	GO:0006508
TRINITY_DN22289_c0_g1_i1	GO:0008168	GO:0045454	GO:0032259	GO:0010289	GO:0048364	GO:0005768	GO:0016740	GO:0048367	GO:0009735	GO:0005802
TRINITY_DN23502_c1_g1_i1	GO:0016020	GO:0015297	GO:0006855	GO:0015238	GO:0016021	GO:0055085	GO:0016020	GO:0015297	GO:0006855	GO:0015238	GO:0055085
TRINITY_DN19112_c0_g2_i1	GO:0009736	GO:0008152	GO:0006816	GO:0016740	GO:0009617	GO:0097502	GO:0009651	GO:0009294	GO:0051753	GO:0042546	GO:0007030
TRINITY_DN34804_c0_g1_i1	GO:0016020	GO:0009535	GO:0009637	GO:0009534	GO:0009941	GO:0006364	GO:0018298	GO:0009744	GO:0009765	GO:0009536	GO:0015979	GO:0009523	GO:0010218	GO:0016021	GO:0016168	GO:0009507	GO:0010155	GO:0009644	GO:0009768	GO:0009579	GO:0046872	GO:0009522	GO:0016020	GO:0018298	GO:0009765	GO:0015979	GO:0009523	GO:0016021	GO:0016168	GO:0009507	GO:0009579
TRINITY_DN53455_c8_g3_i1	GO:0016020	GO:0005783	GO:0030001	GO:0046873	GO:0055085	GO:0003677
TRINITY_DN53045_c0_g2_i1	GO:0005737	GO:0003743	GO:0006413	GO:0006412	GO:0033290	GO:0001731	GO:0016282	GO:0006446	GO:0005852
TRINITY_DN38296_c0_g1_i1	GO:0016310	GO:0009741	GO:0004672	GO:0016301	GO:0006468	GO:0005524	GO:0009826	GO:0004674	GO:0051510	GO:0016772
TRINITY_DN17972_c0_g1_i1	GO:0015031	GO:0005622	GO:0005525	GO:0007264	GO:0000166
TRINITY_DN38076_c1_g1_i1	GO:0008150
TRINITY_DN45451_c1_g1_i2	GO:0003677	GO:0005524	GO:0008270	GO:0046872	GO:0004672	GO:0006468	GO:0005524	GO:0016772	GO:0006506	GO:0005783	GO:0008152	GO:0003824	GO:0005789	GO:0016740	GO:0003677
TRINITY_DN1043_c0_g2_i1	GO:0046872
TRINITY_DN81938_c0_g1_i1	GO:0016020	GO:0006075	GO:0003843	GO:0000148
TRINITY_DN41930_c1_g1_i1	GO:0008964	GO:0003824	GO:0015977	GO:0006099	GO:0008964	GO:0003824	GO:0015977	GO:0006099	GO:0016829
TRINITY_DN29294_c0_g2_i1	GO:0008152	GO:0003824	GO:0008152	GO:0003824	GO:0055114	GO:0016491	GO:0004739
TRINITY_DN51173_c0_g1_i1	GO:0031072	GO:0051082
TRINITY_DN48080_c0_g3_i1	GO:0003735	GO:0005622	GO:0006412	GO:0005840
TRINITY_DN53071_c0_g5_i1	GO:0016021
TRINITY_DN36694_c0_g2_i1	GO:0003735	GO:0005622	GO:0006412	GO:0005840	GO:0003735	GO:0005622	GO:0006412	GO:0005840	GO:0022625	GO:0005829
TRINITY_DN47009_c1_g2_i1	GO:0046872
TRINITY_DN37636_c0_g3_i2	GO:0030001	GO:0046872
TRINITY_DN30676_c0_g2_i1	GO:0008725	GO:0003824	GO:0006284	GO:0006281
TRINITY_DN42810_c0_g7_i1	GO:0003964	GO:0003677	GO:0006278
TRINITY_DN69660_c0_g1_i1	GO:0008270	GO:0003676
TRINITY_DN51499_c2_g11_i1	GO:0008168	GO:0008171	GO:0032259	GO:0016740
TRINITY_DN43195_c0_g3_i1	GO:0003735	GO:0005622	GO:0006412	GO:0005840	GO:0016020	GO:0003735	GO:0005622	GO:0006412	GO:0005840	GO:0022625	GO:0005774	GO:0030529
TRINITY_DN76886_c0_g1_i1	GO:0008270	GO:0003676	GO:0046872
TRINITY_DN23543_c0_g3_i1	GO:0009082	GO:0004455	GO:0008652	GO:0055114	GO:0016491
TRINITY_DN38499_c0_g1_i1	GO:0006260	GO:0008150	GO:0051567	GO:0008283	GO:0005575	GO:0006306
TRINITY_DN48099_c3_g5_i1	GO:0016020	GO:0018298	GO:0009765	GO:0015979	GO:0009523	GO:0016021	GO:0016168	GO:0009507	GO:0009579	GO:0046872	GO:0009522
TRINITY_DN75014_c0_g1_i1	GO:0008762	GO:0050660	GO:0016614	GO:0003824	GO:0055114	GO:0016491	GO:0016020	GO:0016628	GO:0005737	GO:0009832	GO:0009653	GO:0016126	GO:0048364	GO:0048767	GO:0008202	GO:0009664	GO:0006084	GO:0005886	GO:0005773	GO:0005774	GO:0009825	GO:0010817
TRINITY_DN49051_c4_g1_i1	GO:0009534	GO:0009941	GO:0008150	GO:0009507
TRINITY_DN23816_c0_g2_i1	GO:0015074	GO:0008270	GO:0005634	GO:0003676
TRINITY_DN34666_c1_g1_i1	GO:0015074	GO:0003676	GO:0015074	GO:0008270	GO:0003676
TRINITY_DN1043_c0_g1_i1	GO:0046872
TRINITY_DN48263_c2_g1_i1	GO:0016020	GO:0033179	GO:0015078	GO:0033177	GO:0016021	GO:0015992	GO:0006810	GO:0006811	GO:0005773	GO:0005774	GO:0015991	GO:0033179	GO:0015078	GO:0033177	GO:0015986	GO:0015991	GO:0045263	GO:0016020	GO:0033179	GO:0015078	GO:0033177	GO:0016021	GO:0006810	GO:0006811	GO:0015991
TRINITY_DN47640_c0_g1_i1	GO:0009536	GO:0008150	GO:0005739
TRINITY_DN25062_c0_g2_i1	GO:0015074	GO:0003676	GO:0015074	GO:0005634	GO:0003676	GO:0006508	GO:0015074	GO:0008270	GO:0003676	GO:0004190	GO:0015074	GO:0008270	GO:0005634	GO:0003676
TRINITY_DN72373_c0_g1_i1	GO:0003700	GO:0003677	GO:0006355	GO:0043565	GO:0005634	GO:0006351
TRINITY_DN45230_c0_g5_i1	GO:0006886	GO:0005741
TRINITY_DN86357_c0_g3_i1	GO:0003735	GO:0005622	GO:0006412	GO:0005840
TRINITY_DN30427_c0_g3_i1	GO:0006357	GO:0016592	GO:0001104	GO:0006366
TRINITY_DN56347_c0_g1_i1	GO:0051225	GO:0051011	GO:0008150	GO:0000911	GO:0005876	GO:0000226	GO:0070652
TRINITY_DN88593_c0_g1_i1	GO:0004523	GO:0003676	GO:0090502
TRINITY_DN33306_c0_g1_i1	GO:0003700	GO:0003677	GO:0006355	GO:0043565	GO:0005634	GO:0006351
TRINITY_DN45201_c2_g1_i1	GO:0003677	GO:0006355
TRINITY_DN33444_c0_g1_i1	GO:0003700	GO:0003677	GO:0006355	GO:0005634	GO:0006351
TRINITY_DN74814_c0_g1_i1	GO:0015074	GO:0008270	GO:0003676
TRINITY_DN24595_c0_g1_i1	GO:0008152	GO:0055114	GO:0016491
TRINITY_DN38836_c0_g2_i1	GO:0016020	GO:0016021
TRINITY_DN44292_c10_g1_i1	GO:0008233	GO:0003964	GO:0016787	GO:0006508	GO:0016740	GO:0004519	GO:0015074	GO:0008270	GO:0016779	GO:0003676	GO:0004518	GO:0004190	GO:0090305	GO:0006278	GO:0015074	GO:0008270	GO:0003676	GO:0046872
TRINITY_DN39184_c0_g1_i1	GO:0045454	GO:0010207	GO:0006662	GO:0009536	GO:0015035	GO:0055114	GO:0045454	GO:0005623	GO:0006662	GO:0015035	GO:0055114
TRINITY_DN53455_c10_g17_i1	GO:0003964	GO:0003677	GO:0006278	GO:0003677
TRINITY_DN45451_c1_g5_i1	GO:0003964	GO:0003677	GO:0006278
TRINITY_DN41734_c0_g1_i1	GO:0008150	GO:0003674	GO:0005575
TRINITY_DN33306_c0_g2_i1	GO:0003700	GO:0003677	GO:0006355	GO:0043565	GO:0005634	GO:0006351
TRINITY_DN36728_c0_g2_i1	GO:0046983	GO:0003677	GO:0003676
TRINITY_DN76964_c0_g1_i1	GO:0007165	GO:0043531	GO:0015074	GO:0008270	GO:0003676
TRINITY_DN30456_c0_g1_i1	GO:0008152	GO:0016836	GO:0008152
TRINITY_DN44968_c0_g1_i1	GO:0015031	GO:0005622	GO:0005525	GO:0007264	GO:0000166	GO:0006623	GO:0005769	GO:0015031	GO:0008152	GO:0010009	GO:0003924	GO:0005525	GO:0045022	GO:0016192	GO:0007264	GO:0000166	GO:0016197
TRINITY_DN34845_c0_g3_i1	GO:0016020	GO:0030003	GO:0030170	GO:0008152	GO:0003824	GO:0006833	GO:0048046	GO:0009651	GO:0005886	GO:0009507	GO:0009750	GO:0009570	GO:0070838	GO:0030170	GO:0008152	GO:0003824	GO:0008483	GO:0016740
TRINITY_DN47343_c0_g2_i1	GO:0008152	GO:0003824	GO:0016020	GO:0008152	GO:0003824
TRINITY_DN2444_c0_g1_i1	GO:0008152	GO:0003824	GO:0008152	GO:0003824	GO:0008270	GO:0003676
TRINITY_DN42685_c0_g1_i1	GO:0016820	GO:0016021	GO:0005739	GO:0055085
TRINITY_DN27564_c0_g1_i1	GO:0019427	GO:0016874	GO:0010498	GO:0003987	GO:0008152	GO:0006094	GO:0016208	GO:0003824	GO:0007010	GO:0006083	GO:0031348	GO:0005524	GO:0005829	GO:0000166	GO:0009570
TRINITY_DN50395_c1_g3_i10	GO:0008150	GO:0003674	GO:0005575
TRINITY_DN81789_c0_g1_i1	GO:0008270
TRINITY_DN50475_c0_g2_i1	GO:0004561	GO:0016787	GO:0008152	GO:0016798
TRINITY_DN22035_c0_g1_i1	GO:0004672	GO:0006468	GO:0005524	GO:0016772
TRINITY_DN29699_c0_g2_i1	GO:0008233	GO:0016787	GO:0008234	GO:0005622	GO:0006508	GO:0004198	GO:0016020	GO:0005783	GO:0008233	GO:0042127	GO:0005737	GO:0090392	GO:0005887	GO:0016787	GO:0008234	GO:0001558	GO:0005622	GO:0005768	GO:0032877	GO:0007275	GO:0005789	GO:2000014	GO:0010008	GO:2000011	GO:0004198	GO:0016021	GO:0005886	GO:0097264	GO:0009957	GO:0009793
TRINITY_DN44887_c0_g1_i4	GO:0015074	GO:0008270	GO:0003676	GO:0046872
TRINITY_DN48099_c3_g1_i1	GO:0016020	GO:0018298	GO:0009765	GO:0015979	GO:0009523	GO:0016021	GO:0016168	GO:0009507	GO:0009579	GO:0046872	GO:0009522
TRINITY_DN44453_c0_g1_i1	GO:0008168	GO:0032259	GO:0003723
TRINITY_DN19857_c0_g2_i1	GO:0046983	GO:0003677	GO:0003676	GO:0003677	GO:0003676
TRINITY_DN64423_c0_g2_i1	GO:0051539	GO:0051536	GO:0046872
TRINITY_DN28339_c0_g2_i1	GO:0008280	GO:0003682	GO:0005694	GO:0005524	GO:0007064	GO:0006281	GO:0051276
TRINITY_DN20792_c0_g1_i1	GO:0046872	GO:0003899	GO:0032774
TRINITY_DN31914_c0_g1_i1	GO:0043248	GO:0042023	GO:0016874	GO:0051788	GO:0006511	GO:0043161	GO:0051510
TRINITY_DN36568_c0_g2_i1	GO:0016020	GO:0006623	GO:0005622	GO:0016192
TRINITY_DN52157_c2_g1_i1	GO:0046983
TRINITY_DN42568_c1_g2_i2	GO:0009535	GO:0006457	GO:0003755	GO:0055114	GO:0000413	GO:0031679	GO:0016853	GO:0010598
TRINITY_DN53346_c2_g4_i1	GO:0016020	GO:0016021
TRINITY_DN17780_c0_g1_i1	GO:0006260	GO:0005634
TRINITY_DN4036_c0_g1_i1	GO:0050660	GO:0055114	GO:0016491	GO:0005509
TRINITY_DN63941_c0_g1_i1	GO:0004519	GO:0016556	GO:0009507	GO:0090305
TRINITY_DN7828_c0_g1_i1	GO:0006886	GO:0030127	GO:0006888	GO:0015031	GO:0006886	GO:0008270	GO:0006810	GO:0030127	GO:0006888
TRINITY_DN46231_c0_g1_i1	GO:0016020	GO:0005506	GO:0055114	GO:0016021	GO:0006633	GO:0016491
TRINITY_DN80087_c0_g1_i1	GO:0030599	GO:0004857	GO:0008152	GO:0043086
TRINITY_DN35184_c0_g1_i1	GO:0016020	GO:0015031
TRINITY_DN34028_c0_g2_i1	GO:0005759
TRINITY_DN48332_c0_g1_i1	GO:0008150	GO:0008270	GO:0005634
TRINITY_DN19645_c0_g2_i1	GO:0008152	GO:0004030	GO:0055114	GO:0006081	GO:0016491	GO:0016620
TRINITY_DN52899_c5_g19_i1	GO:0020037	GO:0004497	GO:0005506	GO:0055114	GO:0016705	GO:0016491	GO:0046872
TRINITY_DN11877_c0_g1_i1	GO:0016020	GO:0016310	GO:0004672	GO:0016301	GO:0006468	GO:0016740	GO:0005524	GO:0000166	GO:0016021	GO:0004674	GO:0016772
TRINITY_DN33878_c0_g3_i1	GO:0055114	GO:0008270	GO:0016491	GO:0046872
TRINITY_DN25825_c0_g1_i1	GO:0006334	GO:0005694	GO:0003677	GO:0046982	GO:0000786	GO:0005634
TRINITY_DN51591_c2_g2_i1	GO:0016790	GO:0006633
TRINITY_DN28881_c0_g1_i1	GO:0016021	GO:0016020	GO:0005768	GO:0010008	GO:0000139	GO:0016021	GO:0005794
TRINITY_DN21973_c0_g1_i1	GO:0016020	GO:0004672	GO:0006468	GO:0005524	GO:0016021	GO:0005886	GO:0016772	GO:0004672	GO:0006468	GO:0005524	GO:0005886	GO:0016772
TRINITY_DN29443_c0_g2_i1	GO:0005737	GO:0016787	GO:0005975	GO:0016311	GO:0042132	GO:0042578	GO:0046872
TRINITY_DN49652_c0_g1_i2	GO:0003723	GO:0003676
TRINITY_DN27625_c0_g1_i1	GO:0003735	GO:0005622	GO:0006412	GO:0005840	GO:0030529	GO:0003735	GO:0005622	GO:0006412	GO:0005840	GO:0015935	GO:0003735	GO:0005622	GO:0006412	GO:0005840
TRINITY_DN41689_c0_g1_i3	GO:0005509
TRINITY_DN26285_c0_g2_i1	GO:0020037	GO:0004497	GO:0005506	GO:0055114	GO:0016705	GO:0016491	GO:0046872
TRINITY_DN52412_c0_g1_i4	GO:0055085
TRINITY_DN288_c0_g1_i1	GO:0016706	GO:0005506	GO:0055114	GO:0016491	GO:0046872
TRINITY_DN69401_c0_g1_i1	GO:0015074	GO:0003676	GO:0008233	GO:0006508	GO:0043531	GO:0015074	GO:0008270	GO:0003676
TRINITY_DN42782_c0_g2_i1	GO:0010075	GO:0008150	GO:0016556
TRINITY_DN6736_c1_g1_i1	GO:0015074	GO:0008270	GO:0003676	GO:0046872
TRINITY_DN52323_c3_g5_i1	GO:0008150
TRINITY_DN65273_c0_g1_i1	GO:0015074	GO:0003676	GO:0015074	GO:0008270	GO:0003676	GO:0046872
TRINITY_DN37621_c0_g2_i1	GO:0008762	GO:0019139	GO:0050660	GO:0016614	GO:0009690	GO:0003824	GO:0055114	GO:0016491
TRINITY_DN30710_c0_g2_i1	GO:0015074	GO:0003676	GO:0015074	GO:0008270	GO:0003676
TRINITY_DN40700_c0_g1_i2	GO:0016020	GO:0005215	GO:0016021	GO:0006810
TRINITY_DN39843_c0_g3_i1	GO:0004672	GO:0006468	GO:0005524	GO:0016772	GO:0016020	GO:0016310	GO:0004672	GO:0032440	GO:0016301	GO:0006468	GO:0016740	GO:0005524	GO:0055114	GO:0008353	GO:0000166	GO:0016021	GO:0016491	GO:0004674	GO:0016772
TRINITY_DN21971_c0_g1_i1	GO:0016021
TRINITY_DN41336_c0_g1_i1	GO:0046983	GO:0003677	GO:0003676	GO:0046983	GO:0003676
TRINITY_DN30980_c1_g1_i1	GO:0055085
TRINITY_DN47066_c1_g1_i3	GO:0016020	GO:0033179	GO:0015078	GO:0033177	GO:0016021	GO:0006810	GO:0006811	GO:0015991
TRINITY_DN29378_c0_g3_i1	GO:0009058	GO:0030170	GO:0006520	GO:0003824	GO:0008483	GO:0016740	GO:0004069	GO:0080130
TRINITY_DN34907_c0_g1_i1	GO:0016020
TRINITY_DN92812_c0_g1_i1	GO:0009834	GO:0015020	GO:0045492	GO:0016757	GO:0005794
TRINITY_DN42614_c0_g1_i1	GO:0008150	GO:0005575
TRINITY_DN49947_c2_g8_i1	GO:0003723	GO:0000166	GO:0003676	GO:0046872
TRINITY_DN52108_c0_g3_i9	GO:0045859	GO:0005956	GO:0019887
TRINITY_DN48961_c0_g1_i2	GO:0048364	GO:0009790	GO:0048367	GO:0010154
TRINITY_DN48988_c0_g2_i1	GO:0005509
TRINITY_DN49744_c0_g1_i1	GO:0003743	GO:0006413	GO:0008152	GO:0016788
TRINITY_DN79432_c0_g1_i1	GO:0016020	GO:0016310	GO:0004672	GO:0016301	GO:0006468	GO:0016740	GO:0005524	GO:0000166	GO:0016021	GO:0004674	GO:0016772	GO:0016020	GO:0016310	GO:0031625	GO:0004672	GO:0009506	GO:0016301	GO:0006468	GO:0007178	GO:0046777	GO:0016740	GO:0005524	GO:0000166	GO:0016021	GO:0001653	GO:0005886	GO:0009755	GO:0004674	GO:0004675	GO:0016772	GO:0004672	GO:0006468	GO:0005524
TRINITY_DN47735_c2_g17_i1	GO:0003964	GO:0003677	GO:0006278
TRINITY_DN45074_c0_g1_i1	GO:0003677	GO:0005634	GO:0006351
TRINITY_DN44356_c1_g6_i1	GO:0015074	GO:0003676	GO:0015074	GO:0008270	GO:0003676	GO:0046872
TRINITY_DN35230_c0_g2_i1	GO:0008152	GO:0000287	GO:0016829	GO:0010333	GO:0046872
TRINITY_DN40183_c0_g1_i1	GO:0008270	GO:0046872
TRINITY_DN30771_c0_g1_i1	GO:0015074	GO:0003676	GO:0015074	GO:0008270	GO:0003676
TRINITY_DN34898_c2_g1_i1	GO:0008270	GO:0003676
TRINITY_DN45223_c0_g1_i5	GO:0009058	GO:0003824	GO:0006413	GO:0016742	GO:0071951	GO:0004479	GO:0009058	GO:0003824	GO:0006413	GO:0016742	GO:0016740	GO:0071951	GO:0004479
TRINITY_DN40247_c0_g1_i1	GO:0016874	GO:0007275	GO:0016567	GO:0006511	GO:0008270	GO:0005634	GO:0004842	GO:0046872
TRINITY_DN49512_c1_g5_i2	GO:0008152	GO:0016740	GO:0097502	GO:0047259	GO:0016757
TRINITY_DN36210_c0_g1_i1	GO:0031347	GO:0016567	GO:0005634	GO:0004842
TRINITY_DN16350_c0_g1_i1	GO:0006357	GO:0016592	GO:0001104	GO:0006366
TRINITY_DN47041_c0_g1_i4	GO:0016874	GO:0007275	GO:0016567	GO:0006511	GO:0008270	GO:0005634	GO:0004842	GO:0046872
TRINITY_DN40351_c0_g3_i1	GO:0005319	GO:0009941	GO:0009707	GO:0043190	GO:0006869	GO:0006810	GO:0019243
TRINITY_DN100099_c0_g1_i1	GO:0015074	GO:0003676	GO:0015074	GO:0008270	GO:0003676
TRINITY_DN49404_c0_g3_i3	GO:0003735	GO:0005622	GO:0006412	GO:0005840
TRINITY_DN35719_c0_g1_i1	GO:0055114	GO:0016620
TRINITY_DN45877_c0_g1_i6	GO:0016787	GO:0008152
TRINITY_DN63985_c0_g1_i1	GO:0005739
TRINITY_DN71228_c0_g1_i1	GO:0008270	GO:0003676	GO:0046872
TRINITY_DN50453_c0_g2_i1	GO:0031071	GO:0030170	GO:0008152	GO:0003824	GO:0006534
TRINITY_DN52899_c5_g15_i1	GO:0020037	GO:0005506	GO:0055114	GO:0016705
TRINITY_DN42592_c1_g1_i1	GO:0051087
TRINITY_DN36361_c0_g3_i1	GO:0042138	GO:0007126	GO:0006260	GO:0003677	GO:0005524
TRINITY_DN30086_c0_g2_i1	GO:0051539	GO:0008137	GO:0010181	GO:0016651	GO:0055114	GO:0051287
TRINITY_DN99186_c0_g1_i1	GO:0005643	GO:0006810	GO:0009909	GO:0009086	GO:0031965	GO:0015288	GO:0006606	GO:0006406	GO:0005643	GO:0009733	GO:0005635	GO:0006810	GO:0005634	GO:0055085	GO:0000394	GO:0010074	GO:0009870
TRINITY_DN93035_c0_g1_i1	GO:0008233	GO:0016787	GO:0008234	GO:0036459	GO:0006508	GO:0006511	GO:0008270	GO:0046872
TRINITY_DN28943_c0_g2_i1	GO:0004722	GO:0016787	GO:0004721	GO:0003824	GO:0006470	GO:0046872	GO:0005737	GO:0004722	GO:0061416	GO:0016787	GO:0004721	GO:0003824	GO:0010200	GO:0006470	GO:0009651	GO:0005634	GO:0046872
TRINITY_DN44356_c1_g2_i1	GO:0015074	GO:0008270	GO:0003676	GO:0046872
TRINITY_DN45201_c7_g1_i2	GO:0003677	GO:0006355
TRINITY_DN15048_c0_g2_i1	GO:0008299
TRINITY_DN6675_c0_g1_i1	GO:0005886
TRINITY_DN47531_c0_g2_i1	GO:0005783	GO:0006886	GO:0016021
TRINITY_DN38255_c0_g1_i1	GO:0008152	GO:0003824
TRINITY_DN50850_c0_g2_i1	GO:0004668	GO:0047632	GO:0009446
TRINITY_DN46755_c0_g2_i1	GO:0005524	GO:0004478	GO:0006556
TRINITY_DN25555_c0_g2_i1	GO:0032968	GO:0003824	GO:0006367	GO:0015979	GO:0003677	GO:0016021	GO:0005634	GO:0009579	GO:0009522
TRINITY_DN72762_c0_g1_i1	GO:0008152	GO:0016740	GO:0016758	GO:0016757	GO:0008152	GO:0016758
TRINITY_DN44201_c0_g2_i1	GO:0008380	GO:0030532
TRINITY_DN52929_c0_g2_i1	GO:0003824	GO:0009225	GO:0008460	GO:0050662
TRINITY_DN49344_c1_g3_i1	GO:0045454	GO:0005623	GO:0006662	GO:0015035	GO:0055114	GO:0016671	GO:0045454	GO:0005623	GO:0006662	GO:0015035	GO:0055114
TRINITY_DN5647_c0_g1_i1	GO:0016020	GO:0006784	GO:0016126	GO:0019745	GO:0055114	GO:0016021	GO:0016627	GO:0016020	GO:0006784	GO:0055114	GO:0016021	GO:0016627
TRINITY_DN49378_c0_g3_i1	GO:0008150	GO:0003674
TRINITY_DN53173_c1_g3_i1	GO:0016020	GO:0031410	GO:0005737	GO:0030663	GO:0015031	GO:0030126	GO:0006886	GO:0000139	GO:0016192	GO:0006810	GO:0030117	GO:0005794	GO:0005198
TRINITY_DN46318_c2_g1_i2	GO:0008150
TRINITY_DN75325_c0_g1_i1	GO:0015074	GO:0003676	GO:0008270	GO:0003676	GO:0015074	GO:0008270	GO:0003676
TRINITY_DN46931_c0_g2_i1	GO:0050660	GO:0016614	GO:0055114	GO:0005575
TRINITY_DN67905_c0_g1_i1	GO:0008150
TRINITY_DN21354_c0_g1_i1	GO:0016597	GO:0006564	GO:0016616	GO:0008152	GO:0055114	GO:0016491	GO:0051287	GO:0004617
TRINITY_DN45217_c0_g1_i4	GO:0016020	GO:0005622	GO:0035556
TRINITY_DN46769_c0_g1_i1	GO:0008270	GO:0003676
TRINITY_DN43966_c0_g2_i1	GO:0006950
TRINITY_DN59745_c0_g1_i1	GO:0000398	GO:0003723	GO:0005732
TRINITY_DN37301_c0_g1_i1	GO:0008150	GO:0005634
TRINITY_DN41061_c0_g1_i2	GO:0000398	GO:0003723	GO:0005732	GO:0030529	GO:0019013	GO:0000398	GO:0003723	GO:0005732
TRINITY_DN100812_c0_g1_i1	GO:0046983	GO:0003677	GO:0003676	GO:0003677	GO:0003676	GO:0003677
TRINITY_DN50558_c1_g1_i1	GO:0016787	GO:0006508	GO:0004252
TRINITY_DN39746_c0_g1_i1	GO:0003682	GO:0003677	GO:0003682	GO:0003677	GO:0005634
TRINITY_DN51956_c2_g1_i1	GO:0004672	GO:0006468	GO:0005524	GO:0000166	GO:0016772	GO:0016310	GO:0004672	GO:0016301	GO:0006468	GO:0005524	GO:0000166	GO:0004674	GO:0016772
TRINITY_DN213_c0_g2_i1	GO:0016787	GO:0003824	GO:0003937	GO:0004643	GO:0006164
TRINITY_DN353_c0_g3_i1	GO:0008152	GO:0003824
TRINITY_DN48952_c0_g1_i3	GO:0016020	GO:0008152	GO:0016746	GO:0016740	GO:0016021	GO:0008270	GO:0019706	GO:0046872
TRINITY_DN24785_c0_g1_i1	GO:0046983
TRINITY_DN79991_c0_g1_i1	GO:0006096	GO:0005737	GO:0006006	GO:0004365	GO:0055114	GO:0016491	GO:0016620	GO:0051287	GO:0050661	GO:0055114	GO:0016491	GO:0016620	GO:0006006	GO:0055114	GO:0016620	GO:0051287	GO:0050661
TRINITY_DN49193_c0_g1_i1	GO:0016020	GO:0006784	GO:0016126	GO:0019745	GO:0055114	GO:0016021	GO:0016627
TRINITY_DN45411_c0_g1_i3	GO:0004356	GO:0005737	GO:0016874	GO:0003824	GO:0005524	GO:0006542	GO:0006807	GO:0009399	GO:0000166	GO:0004356	GO:0016874	GO:0003824	GO:0006807	GO:0004356	GO:0003824	GO:0006807
TRINITY_DN54542_c0_g1_i1	GO:0008270	GO:0046872
TRINITY_DN52684_c0_g3_i1	GO:0004672	GO:0006468	GO:0005524	GO:0000166	GO:0004674	GO:0016772
TRINITY_DN48940_c3_g6_i1	GO:0046872
TRINITY_DN94891_c0_g1_i1	GO:0008150	GO:0005777
TRINITY_DN24202_c0_g1_i1	GO:0003964	GO:0006278	GO:0004523	GO:0003676	GO:0090502
TRINITY_DN38210_c1_g4_i1	GO:0043531	GO:0003677	GO:0016787	GO:0008152
TRINITY_DN21028_c0_g1_i1	GO:0005739	GO:0006397	GO:0005739
TRINITY_DN74876_c0_g1_i1	GO:0008150	GO:0005575
TRINITY_DN52942_c0_g5_i1	GO:0003913	GO:0006281
TRINITY_DN52981_c1_g6_i1	GO:0031625	GO:0031461	GO:0006511	GO:0031625	GO:0006511
TRINITY_DN36995_c0_g1_i1	GO:0005509
TRINITY_DN83278_c0_g1_i1	GO:0010413	GO:0008150	GO:0045492
TRINITY_DN53049_c0_g2_i1	GO:0005856	GO:0003824	GO:0008017	GO:0003777	GO:0005524	GO:0055114	GO:0000166	GO:0005871	GO:0016491	GO:0007018
TRINITY_DN33873_c0_g1_i1	GO:0015074	GO:0003676
TRINITY_DN87487_c0_g1_i1	GO:0009963	GO:0009805	GO:0009611
TRINITY_DN51756_c4_g21_i1	GO:0016020	GO:0018298	GO:0009765	GO:0015979	GO:0009523	GO:0016021	GO:0016168	GO:0009507	GO:0009579
TRINITY_DN21542_c0_g1_i1	GO:0004553	GO:0005975	GO:0016787	GO:0008152	GO:0009536	GO:0004553	GO:0005975	GO:0009507	GO:0016798
TRINITY_DN46924_c4_g1_i1	GO:0015074	GO:0003676	GO:0008270	GO:0003676	GO:0015074	GO:0008270	GO:0003676
TRINITY_DN21714_c0_g1_i1	GO:0009536	GO:0009507
TRINITY_DN26450_c0_g1_i1	GO:0000166	GO:0016021
TRINITY_DN49269_c4_g20_i1	GO:0016820	GO:0005524	GO:0033178	GO:0015991
TRINITY_DN21935_c0_g1_i1	GO:0003735	GO:0006412	GO:0005840	GO:0015934	GO:0030529
TRINITY_DN43945_c0_g1_i2	GO:0008152	GO:0016740	GO:0016758	GO:0005575	GO:0016757
TRINITY_DN45488_c0_g1_i1	GO:0031347	GO:0016567	GO:0008270	GO:0005634	GO:0004842	GO:0046872
TRINITY_DN47305_c0_g2_i1	GO:0045454	GO:0005623	GO:0006662	GO:0015035	GO:0055114	GO:0016671
TRINITY_DN37730_c0_g1_i1	GO:0015074	GO:0003676	GO:0015074	GO:0008270	GO:0003676
TRINITY_DN91988_c0_g1_i1	GO:0005960	GO:0019464
TRINITY_DN50269_c1_g4_i1	GO:0008152	GO:0016829	GO:0004462	GO:0046872	GO:0031977	GO:0016829	GO:0004462	GO:0019243	GO:0009579	GO:0046872	GO:0010319	GO:0009570
TRINITY_DN100808_c0_g1_i1	GO:0003964	GO:0003677	GO:0006278	GO:0003676	GO:0003677
TRINITY_DN76866_c0_g1_i1	GO:0008725	GO:0003824	GO:0006284	GO:0006281
TRINITY_DN15146_c0_g2_i1	GO:0046983	GO:0003700	GO:0003677	GO:0006355	GO:0005634	GO:0006351
TRINITY_DN68766_c0_g1_i1	GO:0043531	GO:0005524	GO:0000166
TRINITY_DN51591_c0_g1_i1	GO:0016790	GO:0006633
TRINITY_DN44204_c2_g5_i1	GO:0003964	GO:0003677	GO:0006278
TRINITY_DN51192_c4_g1_i1	GO:0009058	GO:0016779
TRINITY_DN32978_c0_g4_i1	GO:0015074	GO:0003676	GO:0015074	GO:0008270	GO:0003676	GO:0046872	GO:0015074	GO:0008270	GO:0003676
TRINITY_DN22764_c0_g1_i1	GO:0016020
TRINITY_DN40130_c1_g1_i3	GO:0016020	GO:0018298	GO:0009765	GO:0015979	GO:0009523	GO:0016021	GO:0016168	GO:0009507	GO:0009579	GO:0046872	GO:0009522
TRINITY_DN50628_c0_g2_i1	GO:0004672	GO:0030247	GO:0006468	GO:0005524	GO:0000166	GO:0004674	GO:0016772
TRINITY_DN9490_c0_g1_i1	GO:0008152	GO:0055114	GO:0016491
TRINITY_DN40236_c1_g3_i1	GO:0015074	GO:0005634	GO:0003676
TRINITY_DN43233_c0_g5_i3	GO:0005622	GO:0005525	GO:0007264	GO:0000166
TRINITY_DN47339_c0_g1_i7	GO:0007131	GO:0042138	GO:0007129	GO:0000398	GO:0016607	GO:0045132	GO:0007059	GO:0000166	GO:0033044	GO:0005634	GO:0003676	GO:0007062
TRINITY_DN90468_c0_g1_i1	GO:0015074	GO:0003676	GO:0015074	GO:0008270	GO:0003676	GO:0046872
TRINITY_DN44397_c0_g1_i3	GO:0005622	GO:0008270
TRINITY_DN37081_c0_g2_i1	GO:0008152	GO:0055114	GO:0016491
TRINITY_DN89772_c0_g1_i1	GO:0004722	GO:0016787	GO:0004721	GO:0003824	GO:0006470	GO:0046872
TRINITY_DN42122_c0_g2_i2	GO:0015074	GO:0008270	GO:0003676
TRINITY_DN41352_c1_g2_i2	GO:0009637	GO:0009902	GO:0009534	GO:0009941	GO:0006364	GO:0010304	GO:0006098	GO:0042744	GO:0009657	GO:0045893	GO:0031977	GO:0010218	GO:0035304	GO:0009533	GO:0009570
TRINITY_DN51034_c1_g1_i2	GO:0006259	GO:0006265	GO:0003918	GO:0005694	GO:0003824	GO:0003916	GO:0000287	GO:0003677	GO:0005524	GO:0000166	GO:0000737	GO:0005634	GO:0016853	GO:0009330	GO:0046872
TRINITY_DN24996_c0_g2_i1	GO:0046983	GO:0009734	GO:0003677	GO:0006355	GO:0005634	GO:0006351	GO:0009725
TRINITY_DN52982_c0_g3_i3	GO:0016020	GO:0031410	GO:0005737	GO:0030663	GO:0015031	GO:0030126	GO:0006886	GO:0000139	GO:0016192	GO:0006810	GO:0030117	GO:0005794	GO:0005198
TRINITY_DN56449_c0_g2_i1	GO:0005544	GO:0005509
TRINITY_DN43992_c0_g1_i2	GO:0004672	GO:0006468	GO:0005524	GO:0016772	GO:0004672	GO:0006468	GO:0005524	GO:0000166	GO:0004674	GO:0016772
TRINITY_DN52236_c1_g1_i3	GO:0031047
TRINITY_DN51234_c1_g2_i1	GO:0009247	GO:0030259	GO:0008194	GO:0009941	GO:0009611	GO:0009695	GO:0009790	GO:0009620	GO:0016758	GO:0005975	GO:0010027	GO:0035250	GO:0009753	GO:0030246	GO:0009247	GO:0030259	GO:0016758	GO:0005975	GO:0030246
TRINITY_DN25548_c0_g1_i1	GO:0015074	GO:0003676	GO:0004523	GO:0003676	GO:0090502
TRINITY_DN48893_c0_g1_i1	GO:0016020	GO:0016192	GO:0016021	GO:0006810
TRINITY_DN53064_c0_g9_i1	GO:0030904	GO:0015031	GO:0005622	GO:0006810	GO:0042147
TRINITY_DN46753_c0_g1_i1	GO:0005737	GO:0006629	GO:0055114	GO:0016021	GO:0016627
TRINITY_DN72298_c0_g1_i1	GO:0016874	GO:0008152	GO:0008270
TRINITY_DN24329_c0_g1_i1	GO:0016310	GO:0004672	GO:0016301	GO:0006468	GO:0005524	GO:0000166	GO:0004674	GO:0016772
TRINITY_DN14136_c0_g2_i1	GO:0016226	GO:0005506	GO:0051536
TRINITY_DN52680_c0_g1_i7	GO:0016020	GO:0005215	GO:0006810	GO:0055085
TRINITY_DN33432_c0_g1_i1	GO:0016874	GO:0008152	GO:0019789	GO:0008152	GO:0019789
TRINITY_DN18848_c0_g2_i1	GO:0008233	GO:0016787	GO:0008234	GO:0006508	GO:0008234	GO:0006508
TRINITY_DN51599_c0_g7_i1	GO:0016020	GO:0009705	GO:0005267	GO:0016021	GO:0006810	GO:0006811	GO:0071805
TRINITY_DN24684_c0_g3_i1	GO:0003735	GO:0005622	GO:0006412	GO:0005840
TRINITY_DN48597_c0_g1_i1	GO:0009165	GO:0008168	GO:0032259	GO:0008176	GO:0000049	GO:0006626	GO:0006400	GO:0016740	GO:0003723	GO:0036265	GO:0005575	GO:0005634	GO:0030488	GO:0008033
TRINITY_DN64792_c0_g1_i1	GO:0016787	GO:0008152	GO:0004553	GO:0005975	GO:0016798
TRINITY_DN47108_c1_g1_i3	GO:0016020	GO:0015031	GO:0009306	GO:0008565	GO:0016021	GO:0005886	GO:0016020	GO:0009535	GO:0009941	GO:0015031	GO:0009306	GO:0009536	GO:0033281	GO:0008565	GO:0016021	GO:0005886	GO:0009507	GO:0006810	GO:0009579
TRINITY_DN26827_c0_g1_i1	GO:0008270
TRINITY_DN26572_c0_g3_i1	GO:0005856	GO:0003779	GO:0005737	GO:0005856	GO:0003779
TRINITY_DN96436_c0_g1_i1	GO:0005622	GO:0008270
TRINITY_DN39762_c0_g4_i1	GO:0003677	GO:0006355
TRINITY_DN29728_c0_g1_i1	GO:0046872
TRINITY_DN19614_c0_g1_i1	GO:0016020	GO:0055114	GO:0016021
TRINITY_DN43478_c1_g7_i1	GO:0003964	GO:0003677	GO:0006278	GO:0003676	GO:0003677
TRINITY_DN42874_c2_g3_i1	GO:0005634	GO:0015074	GO:0008270	GO:0005634	GO:0003676
TRINITY_DN17608_c0_g1_i1	GO:0009082	GO:0004455	GO:0008652	GO:0055114	GO:0016491	GO:0016853	GO:0009082	GO:0004455	GO:0008652	GO:0055114	GO:0016491	GO:0009082	GO:0004455	GO:0008652	GO:0055114	GO:0009099	GO:0016491	GO:0009097	GO:0046872
TRINITY_DN75205_c0_g1_i1	GO:0005737	GO:0005094	GO:0050790
TRINITY_DN47553_c0_g1_i4	GO:0008150	GO:0003674
TRINITY_DN16012_c0_g1_i1	GO:0016020	GO:0046470	GO:0070290	GO:0016787	GO:0003824	GO:0016042	GO:0004630	GO:0005509
TRINITY_DN51342_c1_g1_i5	GO:0016787	GO:0008152	GO:0005524	GO:0004386	GO:0003676
TRINITY_DN21791_c0_g1_i1	GO:0016020	GO:0005783	GO:0005789	GO:0016021
TRINITY_DN6000_c0_g1_i1	GO:0005739
TRINITY_DN10999_c0_g1_i1	GO:0016310	GO:0010014	GO:0004672	GO:0010073	GO:0009506	GO:0009855	GO:0016301	GO:0006468	GO:0010075	GO:0005524	GO:0005886	GO:0009944	GO:0016772
TRINITY_DN24198_c0_g2_i1	GO:0000373	GO:0003723	GO:0000372	GO:0009507	GO:0003723
TRINITY_DN45653_c1_g12_i2	GO:0015074	GO:0003676	GO:0015074	GO:0008270	GO:0003676
TRINITY_DN90655_c0_g1_i1	GO:0010227	GO:0048439	GO:0009954
TRINITY_DN53263_c0_g1_i1	GO:0008270	GO:0003676	GO:0015074	GO:0008270	GO:0003676	GO:0016020	GO:0022891	GO:0005215	GO:0016021	GO:0008270	GO:0006810	GO:0055085	GO:0003676	GO:0046872	GO:0022857
TRINITY_DN91937_c0_g1_i1	GO:0005524	GO:0000166
TRINITY_DN51756_c4_g51_i1	GO:0016020	GO:0018298	GO:0009765	GO:0015979	GO:0009523	GO:0016021	GO:0016168	GO:0009507	GO:0009579
TRINITY_DN28381_c0_g1_i1	GO:0009637	GO:0009534	GO:0042651	GO:0009654	GO:0010114	GO:0009744	GO:0019344	GO:0015979	GO:0009523	GO:0010218	GO:0010155	GO:0009644	GO:0042651	GO:0009654	GO:0015979	GO:0009523
TRINITY_DN10976_c0_g1_i1	GO:0016020	GO:0018298	GO:0009765	GO:0015979	GO:0009523	GO:0016021	GO:0016168	GO:0009507	GO:0009579
TRINITY_DN18038_c0_g1_i1	GO:0016310	GO:0004672	GO:0016301	GO:0006468	GO:0005524	GO:0016772
TRINITY_DN42893_c0_g1_i1	GO:0043531
TRINITY_DN96896_c0_g1_i1	GO:0015969	GO:0005509	GO:0008728	GO:0009507	GO:0015969	GO:0005509	GO:0016787	GO:0015969	GO:0005509
TRINITY_DN35832_c0_g1_i2	GO:0006355	GO:0009658	GO:0042644
TRINITY_DN52686_c1_g5_i5	GO:0008270	GO:0046872
TRINITY_DN63425_c0_g1_i1	GO:0006508	GO:0010200	GO:0042732	GO:0008242
TRINITY_DN49095_c0_g1_i1	GO:0000932	GO:0010228	GO:0016070
TRINITY_DN37636_c0_g1_i1	GO:0030001	GO:0046872
TRINITY_DN46966_c1_g3_i1	GO:0006661	GO:0008150
TRINITY_DN48940_c3_g3_i5	GO:0046872
TRINITY_DN52936_c0_g4_i1	GO:0016020	GO:0005737	GO:0048280	GO:0009791	GO:0006886	GO:0007033	GO:0000956	GO:0009639	GO:0006486	GO:0032527	GO:0008565	GO:0000139	GO:0005795	GO:0005829
TRINITY_DN20461_c2_g1_i1	GO:0015074	GO:0008270	GO:0003676	GO:0046872
TRINITY_DN70189_c0_g1_i1	GO:0016020	GO:0008152	GO:0016746	GO:0016740	GO:0016021	GO:0008270	GO:0019706	GO:0046872
TRINITY_DN41084_c0_g1_i3	GO:0008152	GO:0003824
TRINITY_DN18598_c0_g1_i1	GO:0020037	GO:0004497	GO:0005506	GO:0055114	GO:0016705	GO:0016491	GO:0046872
TRINITY_DN96798_c0_g1_i1	GO:0015074	GO:0005634	GO:0003676	GO:0006508	GO:0015074	GO:0008270	GO:0003676	GO:0004190	GO:0015074	GO:0008270	GO:0005634	GO:0003676
TRINITY_DN48637_c0_g1_i4	GO:0009941	GO:0016887	GO:0008152	GO:0005215	GO:0005524	GO:0000166	GO:0016021	GO:0006810	GO:0055085	GO:0042626
TRINITY_DN17142_c0_g2_i1	GO:0008168	GO:0004047	GO:0032259	GO:0006546	GO:0008483	GO:0016740	GO:0016020	GO:0009534	GO:0007389	GO:0009926	GO:0004047	GO:0009941	GO:0032259	GO:0010015	GO:0006546	GO:0010075	GO:0019344	GO:0008483	GO:0042744	GO:0016740	GO:0022626	GO:0048046	GO:0048481	GO:0009507	GO:0040007	GO:0009570	GO:0004047	GO:0032259	GO:0006546	GO:0008483	GO:0016740
TRINITY_DN47782_c3_g2_i1	GO:0003993	GO:0016311
TRINITY_DN47202_c0_g4_i1	GO:0015074	GO:0008270	GO:0003676
TRINITY_DN48493_c0_g1_i1	GO:0009073	GO:0003849
TRINITY_DN72951_c0_g1_i1	GO:0008152	GO:0016740	GO:0050347	GO:0052923
TRINITY_DN38085_c0_g3_i1	GO:0008270	GO:0003676	GO:0015074	GO:0008270	GO:0003676
TRINITY_DN21787_c0_g1_i1	GO:0016874	GO:2001295	GO:0003989	GO:0009536	GO:0006629	GO:0005524	GO:0006631	GO:0000166	GO:0008270	GO:0006633	GO:0009507	GO:0009317	GO:0046872	GO:0009570	GO:0016874	GO:2001295	GO:0003989	GO:0009536	GO:0016740	GO:0006629	GO:0005524	GO:0006631	GO:0000166	GO:0008270	GO:0006633	GO:0009507	GO:0009317	GO:0046872	GO:0009570
TRINITY_DN90682_c0_g1_i1	GO:0046983	GO:0003677	GO:0003676
TRINITY_DN27919_c0_g1_i2	GO:0009220
TRINITY_DN49848_c0_g2_i5	GO:0009941	GO:0010020	GO:0016887	GO:0008152	GO:0042802	GO:0000918	GO:0030899	GO:0042803	GO:0009570
TRINITY_DN57549_c0_g1_i1	GO:0016020	GO:0055114	GO:0016021	GO:0016491	GO:0050664	GO:0004601	GO:0005509
TRINITY_DN71552_c0_g1_i1	GO:0043531
TRINITY_DN47181_c1_g4_i8	GO:0006289	GO:0004003	GO:0032508	GO:0005634	GO:0000439
TRINITY_DN90594_c0_g1_i1	GO:0046983	GO:0003676
TRINITY_DN48940_c3_g7_i1	GO:0046872
TRINITY_DN75942_c0_g1_i1	GO:0048193	GO:0005622	GO:0030244
TRINITY_DN49883_c1_g15_i1	GO:0003735	GO:0006412	GO:0005840	GO:0030529
TRINITY_DN26465_c0_g1_i1	GO:0016616	GO:0004450	GO:0000287	GO:0055114	GO:0006102	GO:0016491	GO:0051287
TRINITY_DN95207_c0_g1_i1	GO:0000166	GO:0008270	GO:0003676	GO:0046872
TRINITY_DN17890_c0_g1_i1	GO:0055114	GO:0008270	GO:0016491	GO:0046872
TRINITY_DN35654_c0_g1_i1	GO:0006260	GO:0009909	GO:0006275	GO:0006270	GO:0003887	GO:0010389	GO:0006261	GO:0051726	GO:0003677	GO:0051567	GO:0008283	GO:0005739	GO:0005634	GO:0006306	GO:0006260	GO:0003887	GO:0071897	GO:0003677	GO:0005634	GO:0006260	GO:0009909	GO:0006275	GO:0006270	GO:0003887	GO:0010389	GO:0006261	GO:0051726	GO:0003677	GO:0051567	GO:0008283	GO:0005739	GO:0006306
TRINITY_DN25471_c0_g2_i1	GO:0016020	GO:0009058	GO:0008299	GO:0016765	GO:0016767	GO:0009536	GO:0016740	GO:0016021	GO:0016117	GO:0031969	GO:0009507	GO:0009058	GO:0016765	GO:0016740
TRINITY_DN77713_c0_g1_i1	GO:0015074	GO:0005634	GO:0003676	GO:0006508	GO:0015074	GO:0008270	GO:0003676	GO:0004190	GO:0015074	GO:0008270	GO:0005634	GO:0003676
TRINITY_DN37658_c0_g2_i1	GO:0004556	GO:0006032	GO:0016787	GO:0004568	GO:0008152	GO:0008061	GO:0005975	GO:0016998	GO:0016798
TRINITY_DN51756_c4_g55_i1	GO:0016020	GO:0018298	GO:0009765	GO:0015979	GO:0009523	GO:0016021	GO:0016168	GO:0009507	GO:0009579
TRINITY_DN82249_c0_g1_i1	GO:0016020	GO:0008152	GO:0016021	GO:0008963
TRINITY_DN48302_c0_g1_i3	GO:0016020	GO:0009535	GO:0016655	GO:0009536	GO:0048038	GO:0055114	GO:0019684	GO:0016021	GO:0005886	GO:0009507	GO:0016491	GO:0009579	GO:0016020	GO:0009535	GO:0009536	GO:0048038	GO:0055114	GO:0016021	GO:0005886	GO:0009507	GO:0016491	GO:0016020	GO:0009536	GO:0055114	GO:0016021	GO:0005886	GO:0016491
TRINITY_DN73025_c0_g1_i1	GO:0004672	GO:0006468	GO:0005524	GO:0016772
TRINITY_DN41613_c2_g3_i2	GO:0008270	GO:0003676	GO:0046872
TRINITY_DN53914_c0_g1_i1	GO:0045735
TRINITY_DN42960_c0_g1_i1	GO:0016706	GO:0055114	GO:0016491	GO:0016706	GO:0055114	GO:0016491	GO:0046872
TRINITY_DN59169_c0_g1_i1	GO:0015074	GO:0003676	GO:0008270	GO:0003676
TRINITY_DN2613_c0_g2_i1	GO:0055114	GO:0016491	GO:0004616	GO:0051287	GO:0055114	GO:0016491	GO:0051287
TRINITY_DN21185_c0_g1_i1	GO:0005622	GO:0006886	GO:0016192
TRINITY_DN54285_c0_g1_i1	GO:0016020	GO:0009607	GO:0016021	GO:0005516	GO:0006952
TRINITY_DN30563_c0_g2_i1	GO:0019760	GO:0019216	GO:0009941	GO:0044272	GO:0009814	GO:0006098	GO:0006655	GO:0009108	GO:0009867	GO:0009695	GO:0009697	GO:0005506	GO:0046429	GO:0008299	GO:0016114	GO:0005506	GO:0055114	GO:0046429
TRINITY_DN49883_c1_g4_i1	GO:0003735	GO:0006412	GO:0005840	GO:0030529	GO:0003735	GO:0006412	GO:0005840
TRINITY_DN33986_c0_g1_i1	GO:0000166	GO:0003676
TRINITY_DN39708_c0_g1_i1	GO:0008150
TRINITY_DN20598_c0_g1_i1	GO:0005319	GO:0009941	GO:0009707	GO:0043190	GO:0006869	GO:0006810	GO:0019243
TRINITY_DN73423_c0_g1_i1	GO:0008270	GO:0003676
TRINITY_DN52453_c0_g1_i1	GO:0055085
TRINITY_DN22214_c0_g2_i1	GO:0005509
TRINITY_DN44989_c5_g2_i1	GO:0032955	GO:0051301
TRINITY_DN26322_c0_g2_i1	GO:0008270	GO:0046872
TRINITY_DN42281_c0_g2_i1	GO:0003676	GO:0046872
TRINITY_DN44722_c0_g1_i2	GO:0019898	GO:0009654	GO:0015979	GO:0009523	GO:0005509	GO:0000023	GO:0019898	GO:0019760	GO:0009534	GO:0009654	GO:0019288	GO:0019252	GO:0006098	GO:0015979	GO:0009523	GO:0031977	GO:0043085	GO:0005509	GO:0009570
TRINITY_DN29575_c0_g2_i1	GO:0003964	GO:0006278	GO:0003964	GO:0004523	GO:0003676	GO:0090502	GO:0006278
TRINITY_DN64484_c0_g1_i1	GO:0003743	GO:0006413	GO:0046982	GO:0006366	GO:0048316	GO:0003743	GO:0006413	GO:0046982	GO:0009960	GO:0005634	GO:0000394	GO:0006366	GO:0009793
TRINITY_DN44425_c3_g2_i1	GO:0009538	GO:0015979	GO:0009522
TRINITY_DN19297_c0_g1_i1	GO:0016020	GO:0016021
TRINITY_DN39465_c0_g1_i2	GO:0016706	GO:0055114	GO:0016491	GO:0046872
TRINITY_DN33451_c0_g1_i1	GO:0003677	GO:0009965	GO:0009910	GO:0003964	GO:0005622	GO:0048364	GO:0048367	GO:0009944	GO:0035281	GO:0006278	GO:0016020	GO:0006075	GO:0003843	GO:0000148
TRINITY_DN46924_c5_g4_i4	GO:0015074	GO:0003676	GO:0015074	GO:0008270	GO:0003676
TRINITY_DN37350_c0_g1_i1	GO:0016310	GO:0016773	GO:0006661	GO:0046854	GO:0016301	GO:0005622	GO:0004430	GO:0048015	GO:0016740	GO:0016772
TRINITY_DN33466_c0_g2_i1	GO:0003964	GO:0006278	GO:0004523	GO:0003676	GO:0090502	GO:0003964	GO:0004523	GO:0003676	GO:0090502	GO:0006278
TRINITY_DN37067_c0_g1_i1	GO:0016021
TRINITY_DN53126_c0_g5_i1	GO:0004672	GO:0006468	GO:0005524	GO:0000166	GO:0004674	GO:0016772
TRINITY_DN48196_c2_g10_i1	GO:0008152	GO:0016829	GO:0008270	GO:0004089	GO:0015976	GO:0043531
TRINITY_DN43809_c0_g1_i1	GO:0016020	GO:0020037	GO:0050421	GO:0019344	GO:0048046	GO:0055114	GO:0015706	GO:0005739	GO:0016491	GO:0051536	GO:0009570
TRINITY_DN39870_c1_g2_i1	GO:0008270	GO:0003676	GO:0015074	GO:0008270	GO:0003676
TRINITY_DN32388_c0_g1_i1	GO:0004523	GO:0003676	GO:0090502
TRINITY_DN28773_c0_g1_i1	GO:0003677
TRINITY_DN49883_c1_g11_i1	GO:0003735	GO:0006412	GO:0005840	GO:0030529
TRINITY_DN28529_c0_g1_i1	GO:0006914
TRINITY_DN39686_c0_g2_i1	GO:0015074	GO:0003676	GO:0008233	GO:0006508	GO:0015074	GO:0003676
TRINITY_DN43186_c2_g1_i1	GO:0016787	GO:0008152	GO:0016787	GO:0046685	GO:0008152	GO:0048573
TRINITY_DN76521_c0_g1_i1	GO:0097503	GO:0008373	GO:0006486
TRINITY_DN51956_c2_g10_i1	GO:0016310	GO:0005515	GO:0004672	GO:0016301	GO:0006468	GO:0016740	GO:0005524	GO:0000166	GO:0004674	GO:0016772	GO:0016310	GO:0004672	GO:0016301	GO:0006468	GO:0005524	GO:0016772
TRINITY_DN51756_c4_g32_i1	GO:0016020	GO:0018298	GO:0009765	GO:0015979	GO:0009523	GO:0016021	GO:0016168	GO:0009507	GO:0009579
TRINITY_DN45105_c0_g7_i1	GO:0015074	GO:0003676	GO:0015074	GO:0004523	GO:0003676	GO:0090502
TRINITY_DN34931_c0_g3_i1	GO:0016020	GO:0016740	GO:0006486	GO:0016757	GO:0004576	GO:0016020	GO:0006486	GO:0004576	GO:0016020	GO:0006486	GO:0005886	GO:0004576
TRINITY_DN32440_c0_g1_i1	GO:0015074	GO:0008270	GO:0003676
TRINITY_DN40303_c0_g1_i1	GO:0048529	GO:0015979	GO:0055114	GO:0015995	GO:0016491	GO:0046872	GO:0055114	GO:0016491	GO:0046872
TRINITY_DN29362_c0_g1_i1	GO:0043531
TRINITY_DN88856_c0_g1_i1	GO:0030956	GO:0016874	GO:0050567	GO:0006412	GO:0005524	GO:0032543	GO:0000166	GO:0016884	GO:0005739	GO:0070681
TRINITY_DN34696_c0_g2_i1	GO:0019760	GO:0016787	GO:0009941	GO:0009814	GO:0006364	GO:0006098	GO:0009867	GO:0009697	GO:0009657	GO:0048046	GO:0010200	GO:0019684	GO:0005975	GO:0042132	GO:0042578	GO:0009579	GO:0009570	GO:0005975	GO:0016311	GO:0042132	GO:0042578
TRINITY_DN57238_c0_g2_i1	GO:0003676
TRINITY_DN65068_c0_g1_i1	GO:0016020	GO:0008272	GO:1902358	GO:0015116	GO:0016021	GO:0005886	GO:0055085	GO:0008271
TRINITY_DN49450_c0_g1_i1	GO:0042398	GO:0006598	GO:0009737	GO:0005829	GO:0009698	GO:0005886	GO:0005634
TRINITY_DN29216_c0_g2_i1	GO:0016114	GO:0055114	GO:0046429
TRINITY_DN5206_c0_g1_i1	GO:0020037	GO:0006979	GO:0042744	GO:0055114	GO:0004096	GO:0016491	GO:0046872	GO:0004601
TRINITY_DN53162_c2_g3_i1	GO:0015074	GO:0008270	GO:0003676
TRINITY_DN98799_c0_g1_i1	GO:0003677	GO:0006355	GO:0005634	GO:0006351
TRINITY_DN90920_c0_g1_i1	GO:0003964	GO:0006278	GO:0004523	GO:0003676	GO:0090502	GO:0003964	GO:0004523	GO:0003676	GO:0090502	GO:0006278
TRINITY_DN32805_c0_g1_i1	GO:0006367
TRINITY_DN51381_c0_g2_i1	GO:0004672	GO:0006468	GO:0005524	GO:0005516	GO:0005886	GO:0016772
TRINITY_DN29775_c0_g2_i1	GO:0043255	GO:0015078	GO:0009932	GO:0080129	GO:0007033	GO:0009853	GO:0016049	GO:0030243	GO:0006511	GO:0005886	GO:0033180	GO:0009507	GO:0046961	GO:0000902	GO:0007030	GO:0000221	GO:0005794	GO:0000325	GO:0015078	GO:0033180	GO:0015991
TRINITY_DN75445_c0_g1_i1	GO:0005739
TRINITY_DN47880_c0_g2_i3	GO:0009165	GO:0008168	GO:0032259	GO:0008152
TRINITY_DN51339_c0_g2_i1	GO:0006457	GO:0010286	GO:0003674
TRINITY_DN7340_c0_g1_i1	GO:0050660	GO:0045454	GO:0005623	GO:0016668	GO:0004362	GO:0006749	GO:0055114	GO:0016491	GO:0050661
TRINITY_DN27925_c0_g1_i1	GO:0003964	GO:0006278	GO:0004523	GO:0003676	GO:0090502	GO:0003964	GO:0004523	GO:0003676	GO:0090502	GO:0006278
TRINITY_DN62622_c0_g1_i1	GO:0048443	GO:0020037	GO:0004497	GO:0016709	GO:0005506	GO:0055114	GO:0016705	GO:0016491	GO:0046872	GO:0048366	GO:0048441
TRINITY_DN86708_c0_g1_i1	GO:0016787	GO:0008152	GO:0005524	GO:0004386	GO:0000166	GO:0003676
TRINITY_DN9306_c0_g1_i1	GO:0004672	GO:0006468	GO:0005524	GO:0005516	GO:0005886	GO:0016772	GO:0016310	GO:0004672	GO:0016301	GO:0006468	GO:0005524	GO:0016772
TRINITY_DN41119_c0_g3_i1	GO:0016310	GO:0006096	GO:0016301	GO:0016740	GO:0005524	GO:0004618
TRINITY_DN59285_c0_g1_i1	GO:0020037	GO:0008152	GO:0003824	GO:0055114	GO:0004096	GO:0020037	GO:0008152	GO:0003824	GO:0006979	GO:0055114	GO:0004096
TRINITY_DN36257_c0_g1_i1	GO:0008150	GO:0003674	GO:0005773
TRINITY_DN52184_c0_g1_i2	GO:0003935	GO:0009231	GO:0008686
TRINITY_DN69227_c0_g1_i1	GO:0015074	GO:0003676	GO:0005634	GO:0005634	GO:0003676
TRINITY_DN33311_c0_g2_i1	GO:0016020	GO:0015297	GO:0006855	GO:0015238	GO:0055085
TRINITY_DN43922_c0_g1_i1	GO:0008152	GO:0016788
TRINITY_DN99687_c0_g1_i1	GO:0016310	GO:0016787	GO:0008531	GO:0008152	GO:0009231
TRINITY_DN52867_c0_g14_i1	GO:0016020	GO:0034220	GO:0006813	GO:0005216	GO:0016021	GO:0006810	GO:0055085	GO:0005249	GO:0006811	GO:0071805
TRINITY_DN16622_c0_g1_i1	GO:0015074	GO:0003676	GO:0015074	GO:0004523	GO:0003676	GO:0090502
TRINITY_DN48832_c1_g1_i4	GO:0008150	GO:0005886
TRINITY_DN4809_c0_g1_i1	GO:0006334	GO:0005694	GO:0003677	GO:0000786	GO:0005634
TRINITY_DN43462_c0_g4_i2	GO:0003735	GO:0005622	GO:0006412	GO:0005840
TRINITY_DN40635_c0_g1_i1	GO:0003743	GO:0006413
TRINITY_DN75151_c0_g1_i1	GO:0016787	GO:0008152
TRINITY_DN21151_c0_g1_i1	GO:0042393	GO:0006355
TRINITY_DN53425_c4_g3_i1	GO:0008270	GO:0003676	GO:0046872	GO:0008270	GO:0003676
TRINITY_DN92177_c0_g1_i1	GO:0008762	GO:0050660	GO:0016614	GO:0003824	GO:0055114	GO:0016491
TRINITY_DN80403_c0_g1_i1	GO:0004672	GO:0006468	GO:0005524	GO:0000166	GO:0008270	GO:0003676	GO:0016772
TRINITY_DN4519_c0_g1_i1	GO:0008270	GO:0046872
TRINITY_DN13126_c0_g1_i1	GO:0016020	GO:0034220	GO:0005216	GO:0016021	GO:0006810	GO:0055085	GO:0006811
TRINITY_DN29851_c0_g2_i1	GO:0004672	GO:0006468	GO:0005524	GO:0004674	GO:0016772
TRINITY_DN14095_c0_g1_i1	GO:0016020	GO:0004970	GO:0035235	GO:0016021	GO:0006810	GO:0006811
TRINITY_DN13220_c0_g1_i1	GO:0006784	GO:0016126	GO:0019745	GO:0055114	GO:0016021	GO:0016627
TRINITY_DN24380_c0_g1_i1	GO:0003964	GO:0006278	GO:0004523	GO:0003676	GO:0090502	GO:0003964	GO:0004523	GO:0003676	GO:0090502	GO:0006278
TRINITY_DN52186_c0_g1_i1	GO:0006338	GO:0016817	GO:0003682	GO:0016887	GO:0008152	GO:0016589	GO:0016818	GO:0016740	GO:0003677	GO:0005524	GO:0004386	GO:0043044	GO:0005634	GO:0003676	GO:0031491	GO:0006338	GO:0016817	GO:0003682	GO:0016887	GO:0008152	GO:0016589	GO:0016818	GO:0003677	GO:0005524	GO:0043044	GO:0005634	GO:0003676	GO:0031491	GO:0006338	GO:0003682	GO:0016887	GO:0008152	GO:0016589	GO:0016818	GO:0003677	GO:0005524	GO:0043044	GO:0005634	GO:0003676	GO:0031491
TRINITY_DN30323_c0_g1_i1	GO:0016020	GO:0047262	GO:0045489	GO:0000139	GO:0016021	GO:0071555	GO:0016757	GO:0005794
TRINITY_DN518_c0_g1_i1	GO:0016787	GO:0008152	GO:0008150	GO:0005618
TRINITY_DN27385_c0_g1_i1	GO:0016787	GO:0008152	GO:0016920	GO:0006508	GO:0005829
TRINITY_DN53383_c4_g6_i1	GO:0043531	GO:0005524	GO:0000166
TRINITY_DN50534_c0_g1_i1	GO:0006098	GO:0055114	GO:0016491	GO:0004616	GO:0050661	GO:0055114	GO:0004616
TRINITY_DN47816_c9_g6_i1	GO:0005737	GO:0006457
TRINITY_DN48693_c1_g2_i1	GO:0016021
TRINITY_DN51756_c4_g72_i1	GO:0016020	GO:0018298	GO:0009765	GO:0015979	GO:0009523	GO:0016021	GO:0016168	GO:0009507	GO:0009579
TRINITY_DN52251_c2_g2_i3	GO:0006096	GO:0009082	GO:0005507	GO:0009941	GO:0006094	GO:0004455	GO:0048046	GO:0008652	GO:0055114	GO:0009099	GO:0009651	GO:0005739	GO:0016491	GO:0009097	GO:0046872	GO:0005618	GO:0006164	GO:0009570	GO:0009082	GO:0004455	GO:0008652	GO:0055114	GO:0009099	GO:0016491	GO:0009097	GO:0046872
TRINITY_DN55988_c0_g1_i1	GO:0015074	GO:0008270	GO:0003676
TRINITY_DN39860_c0_g2_i1	GO:0005544	GO:0005509	GO:0009506	GO:0009737	GO:0005544	GO:0006970	GO:0005509
TRINITY_DN14239_c0_g2_i1	GO:0004672	GO:0006468	GO:0005524	GO:0000166	GO:0004674	GO:0016772
TRINITY_DN21117_c0_g2_i1	GO:0015074	GO:0003676	GO:0003824	GO:0015074	GO:0005524	GO:0003676	GO:0008270	GO:0003676	GO:0015074	GO:0008270	GO:0003676
TRINITY_DN26789_c0_g1_i2	GO:0016857	GO:0008152	GO:0003824	GO:0005975	GO:0016857	GO:0008152	GO:0003824	GO:0006098	GO:0004750	GO:0005975	GO:0016853	GO:0046872
TRINITY_DN51144_c2_g3_i1	GO:0008152	GO:0016740	GO:0016758	GO:0016757
TRINITY_DN42483_c0_g5_i1	GO:0046983	GO:0003677	GO:0003676	GO:0003677	GO:0003676	GO:0003676	GO:0046983	GO:0003676
TRINITY_DN36183_c0_g2_i1	GO:0015074	GO:0003676	GO:0003676	GO:0008233	GO:0006508	GO:0015074	GO:0003676
TRINITY_DN52258_c0_g3_i1	GO:0006659
TRINITY_DN9652_c0_g1_i1	GO:0016020	GO:0016021	GO:0006810	GO:0055085	GO:0016020	GO:0016021	GO:0006810
TRINITY_DN43535_c0_g1_i1	GO:0000166	GO:0003676
TRINITY_DN45349_c0_g3_i1	GO:0008150
TRINITY_DN62100_c0_g1_i1	GO:0016310	GO:0004672	GO:0016301	GO:0006468	GO:0005524	GO:0016772
TRINITY_DN37078_c0_g1_i1	GO:0004832	GO:0006418	GO:0004812	GO:0002161	GO:0005524	GO:0006450	GO:0000166	GO:0006438
TRINITY_DN52754_c0_g4_i1	GO:0015074	GO:0005634	GO:0003676	GO:0015074	GO:0008270	GO:0003676	GO:0046872	GO:0006508	GO:0015074	GO:0008270	GO:0003676	GO:0004190
TRINITY_DN48557_c0_g1_i2	GO:0003824	GO:0004655	GO:0006779	GO:0016829	GO:0046872	GO:0033014
TRINITY_DN19826_c0_g1_i1	GO:0016310	GO:0003872	GO:0006096	GO:0005737	GO:0047334	GO:0006002	GO:0008152	GO:0016301	GO:0003824	GO:0046835	GO:0016740	GO:0005524	GO:0046872
TRINITY_DN76496_c0_g1_i1	GO:0003676	GO:0046983	GO:0003676
TRINITY_DN69439_c0_g1_i1	GO:0008270	GO:0003676	GO:0015074	GO:0008270	GO:0003676
TRINITY_DN41210_c1_g1_i1	GO:0016787	GO:0004721	GO:0008152	GO:0005829	GO:0016311	GO:0005886	GO:0009742
TRINITY_DN43889_c2_g1_i1	GO:0003899	GO:0009536	GO:0016740	GO:0003677	GO:0009507	GO:0016779	GO:0006351
TRINITY_DN46694_c0_g10_i1	GO:0003735	GO:0006412	GO:0005840	GO:0003735	GO:0006412	GO:0005840	GO:0030529	GO:0003735	GO:0006412	GO:0005840	GO:0003723	GO:0019843	GO:0030529
TRINITY_DN46275_c1_g2_i1	GO:0003964	GO:0006278	GO:0004523	GO:0003676	GO:0090502	GO:0003964	GO:0004523	GO:0003676	GO:0090502	GO:0006278
TRINITY_DN34992_c0_g1_i1	GO:0016874	GO:0008152	GO:0016567	GO:0004842
TRINITY_DN52094_c0_g11_i1	GO:0003735	GO:0005622	GO:0006412	GO:0005840	GO:0030529
TRINITY_DN46567_c0_g1_i1	GO:0055114	GO:0016491
TRINITY_DN49468_c0_g3_i1	GO:0004722	GO:0016787	GO:0004721	GO:0003824	GO:0006470	GO:0046872
TRINITY_DN41469_c0_g1_i1	GO:0016020	GO:0006508	GO:0004222	GO:0005524	GO:0008233	GO:0006508	GO:0004222	GO:0005524	GO:0008237	GO:0016020	GO:0008233	GO:0016787	GO:0006508	GO:0004222	GO:0005524	GO:0008237	GO:0000166	GO:0016021	GO:0008270	GO:0005739	GO:0046872	GO:0016020	GO:0006508	GO:0004222	GO:0005524	GO:0000166
TRINITY_DN36393_c0_g1_i1	GO:0016020	GO:0015297	GO:0006855	GO:0015238	GO:0055085
TRINITY_DN90632_c0_g1_i1	GO:0003735	GO:0005622	GO:0006412	GO:0005840	GO:0030529
TRINITY_DN49392_c0_g1_i1	GO:0008168	GO:0003682	GO:0090116	GO:0032259	GO:0016740	GO:0003677	GO:0006306	GO:0003886
TRINITY_DN42353_c3_g1_i1	GO:0003824	GO:0010181	GO:0055114	GO:0016491	GO:0008152	GO:0003824	GO:0055114	GO:0016491	GO:0046872
TRINITY_DN42761_c0_g2_i1	GO:0009058	GO:0016779
TRINITY_DN47027_c0_g1_i3	GO:0004519	GO:0003676	GO:0090305
TRINITY_DN38386_c0_g1_i1	GO:0003735	GO:0005622	GO:0006412	GO:0005840
TRINITY_DN64368_c0_g1_i1	GO:0016787	GO:0008152	GO:0005524	GO:0004386	GO:0000166
TRINITY_DN52094_c0_g12_i1	GO:0003735	GO:0005622	GO:0006412	GO:0005840
TRINITY_DN32009_c0_g1_i1	GO:0003676
TRINITY_DN51000_c0_g1_i1	GO:0016020	GO:0046470	GO:0070290	GO:0016787	GO:0003824	GO:0016042	GO:0004630	GO:0005509
TRINITY_DN52615_c1_g1_i5	GO:0016020	GO:0008150	GO:0016021	GO:0008284
TRINITY_DN41980_c0_g1_i1	GO:0016571	GO:0018024	GO:0005694	GO:0034968	GO:0042393	GO:0008270	GO:0005634
TRINITY_DN25786_c0_g2_i1	GO:0005737	GO:0003723	GO:0000166	GO:0003676
TRINITY_DN52612_c8_g16_i1	GO:0008430
TRINITY_DN50196_c0_g2_i1	GO:0009407	GO:0008150
TRINITY_DN44478_c0_g1_i1	GO:0008152	GO:0016746	GO:0016740	GO:0090447	GO:0016791	GO:0008152	GO:0016746	GO:0009908	GO:0010143	GO:0006655	GO:0016311
TRINITY_DN47905_c3_g1_i1	GO:0016020	GO:0008152	GO:0003824	GO:0006633	GO:0016747
TRINITY_DN93188_c0_g1_i1	GO:0003824	GO:0043169	GO:0005975	GO:0004556	GO:0016787	GO:0008152	GO:0003824	GO:0043169	GO:0005576	GO:0005975	GO:0016798	GO:0005509
TRINITY_DN34378_c0_g1_i1	GO:0016787	GO:0008152	GO:0046872
TRINITY_DN35146_c0_g1_i1	GO:0016820	GO:0005524	GO:0033178	GO:0015991
TRINITY_DN26479_c0_g2_i1	GO:0008094	GO:0003677	GO:0005524	GO:0006281	GO:0003674
TRINITY_DN45815_c0_g1_i1	GO:0016740	GO:0004553	GO:0005975
TRINITY_DN58395_c0_g1_i1	GO:0004672	GO:0006468	GO:0005524	GO:0016772
TRINITY_DN1677_c0_g2_i1	GO:0015074	GO:0003676	GO:0003964	GO:0015074	GO:0003676	GO:0006278
TRINITY_DN34132_c0_g1_i1	GO:0008150	GO:0009507
TRINITY_DN50662_c0_g1_i1	GO:0008150
TRINITY_DN47862_c0_g3_i1	GO:0009637	GO:0009902	GO:0006352	GO:0005623	GO:0001053	GO:0003700	GO:2001141	GO:0019288	GO:0006364	GO:0006098	GO:0003677	GO:0006355	GO:0009658	GO:0010218	GO:0016987
TRINITY_DN49935_c1_g2_i1	GO:0004176	GO:0006508
TRINITY_DN24915_c0_g1_i1	GO:0006096	GO:0000287	GO:0004634	GO:0000015
TRINITY_DN11424_c0_g1_i1	GO:0015074	GO:0003676	GO:0015074	GO:0008270	GO:0003676
TRINITY_DN49159_c1_g4_i2	GO:0015074	GO:0008270	GO:0003676
TRINITY_DN11175_c0_g1_i1	GO:0015074	GO:0005634	GO:0003676	GO:0015074	GO:0008270	GO:0005634	GO:0003676
TRINITY_DN11196_c0_g2_i1	GO:0016702	GO:0055114	GO:0016491	GO:0046872
TRINITY_DN40145_c0_g1_i2	GO:0008270	GO:0003676	GO:0046872
TRINITY_DN41705_c0_g2_i2	GO:0051087
TRINITY_DN21844_c0_g1_i1	GO:0009277	GO:0005199
TRINITY_DN44887_c0_g2_i1	GO:0015074	GO:0008270	GO:0003676	GO:0046872
TRINITY_DN32592_c0_g1_i1	GO:0015074	GO:0008270	GO:0003676	GO:0046872
TRINITY_DN89937_c0_g1_i1	GO:0015074	GO:0003676	GO:0015074	GO:0008270	GO:0003676
TRINITY_DN16867_c0_g1_i1	GO:0008150	GO:1903507	GO:0003714	GO:0005829	GO:0006351
TRINITY_DN82515_c0_g1_i1	GO:0016020	GO:0016310	GO:0004672	GO:0016301	GO:0006468	GO:0016740	GO:0005524	GO:0000166	GO:0016021	GO:0004674	GO:0016772
TRINITY_DN99652_c0_g1_i1	GO:0003735	GO:0006412	GO:0009536	GO:0005840	GO:0009507	GO:0015934	GO:0030529	GO:0009536	GO:0005840	GO:0009507	GO:0003735	GO:0006412	GO:0009536	GO:0005840	GO:0015934
TRINITY_DN24313_c0_g1_i1	GO:0016874	GO:0008152	GO:0008270	GO:0046872	GO:0008270	GO:0046872
TRINITY_DN15244_c0_g1_i1	GO:0015074	GO:0005634	GO:0003676
TRINITY_DN37860_c0_g2_i2	GO:0046983
TRINITY_DN97164_c0_g1_i1	GO:0016020	GO:0005215	GO:0006810
TRINITY_DN27339_c0_g1_i1	GO:0045491	GO:0010054
TRINITY_DN97682_c0_g1_i1	GO:0008270	GO:0003676	GO:0015074	GO:0008270	GO:0003676
TRINITY_DN47747_c0_g3_i1	GO:0016310	GO:0004672	GO:0016301	GO:0006468	GO:0005524	GO:0000166	GO:0016772
TRINITY_DN50367_c0_g9_i1	GO:0005509
TRINITY_DN45282_c0_g1_i1	GO:0005525	GO:0005730
TRINITY_DN49985_c0_g2_i1	GO:0006817	GO:0016021	GO:0055085	GO:0005315	GO:0022857
TRINITY_DN42632_c0_g1_i1	GO:0045735	GO:0005576	GO:0030145	GO:0046872
TRINITY_DN83858_c0_g1_i1	GO:0016021
TRINITY_DN44688_c1_g1_i1	GO:0015074	GO:0003676
TRINITY_DN38851_c0_g1_i1	GO:0003998	GO:0008152
TRINITY_DN53516_c0_g1_i1	GO:0009058	GO:0008928	GO:0016740	GO:0016779
TRINITY_DN2740_c0_g2_i1	GO:0045454	GO:0005623	GO:0008430
TRINITY_DN13366_c0_g2_i1	GO:0016020	GO:0016628	GO:0055114	GO:0016020
TRINITY_DN49885_c0_g9_i1	GO:0008270	GO:0003676	GO:0046872
TRINITY_DN30167_c0_g1_i1	GO:0008150	GO:0005575
TRINITY_DN49979_c2_g3_i1	GO:0004672	GO:0006468	GO:0009966	GO:0005524	GO:0000166	GO:0004674	GO:0016772	GO:0016310	GO:0004672	GO:0016301	GO:0006468	GO:0016740	GO:0005524	GO:0016772	GO:0016310	GO:0004672	GO:0016301	GO:0006468	GO:0005524	GO:0000166	GO:0016772
TRINITY_DN24861_c0_g1_i1	GO:0046983
TRINITY_DN29658_c0_g1_i1	GO:0000502
TRINITY_DN6085_c0_g1_i1	GO:0008270	GO:0003676	GO:0046872
TRINITY_DN68933_c0_g1_i1	GO:0016887	GO:0008152	GO:0005524	GO:0000166
TRINITY_DN40163_c0_g3_i1	GO:0003677	GO:0003676	GO:0003676
TRINITY_DN27072_c1_g1_i1	GO:0008152	GO:0016740	GO:0016758	GO:0016757
TRINITY_DN21578_c0_g1_i1	GO:0003677	GO:0043565
TRINITY_DN49403_c0_g2_i3	GO:0015031	GO:0005622	GO:0005525	GO:0007264	GO:0000166
TRINITY_DN31259_c0_g1_i1	GO:0055114	GO:0016491
TRINITY_DN46540_c0_g2_i2	GO:0000077	GO:0000075	GO:0006281	GO:0030896
TRINITY_DN37901_c0_g1_i3	GO:0005789
TRINITY_DN82593_c0_g1_i1	GO:0015074	GO:0008270	GO:0003676	GO:0046872
TRINITY_DN43251_c0_g1_i4	GO:0003700	GO:0006355	GO:0006351
TRINITY_DN41067_c0_g1_i1	GO:0050826	GO:0010228	GO:0032204	GO:0009086	GO:0008150	GO:0003723	GO:0016567	GO:0005829	GO:0000394	GO:0043247	GO:0009933	GO:0009793
TRINITY_DN14098_c0_g1_i1	GO:0000023	GO:0009902	GO:0019288	GO:0019252	GO:0006098	GO:0008150	GO:0009507	GO:0010027	GO:0034660	GO:0009570
TRINITY_DN46278_c0_g1_i1	GO:0009058	GO:0016844
TRINITY_DN47547_c0_g2_i4	GO:0008152	GO:0016021	GO:0008963
TRINITY_DN29325_c0_g1_i1	GO:0003964	GO:0006278
TRINITY_DN26195_c0_g2_i1	GO:0044262	GO:0016740	GO:0046912	GO:0044262	GO:0016740	GO:0004108	GO:0046912	GO:0006099
TRINITY_DN28478_c0_g1_i1	GO:0005086	GO:0043547	GO:0032012
TRINITY_DN71961_c0_g1_i1	GO:0046872
TRINITY_DN26238_c1_g1_i1	GO:0055085
TRINITY_DN42498_c0_g1_i1	GO:0006457	GO:0006850	GO:0005743	GO:0000774	GO:0051087	GO:0050790	GO:0042803	GO:0006457	GO:0000774	GO:0005759	GO:0051087	GO:0005739	GO:0050790	GO:0042803	GO:0006457	GO:0000774	GO:0051087	GO:0050790	GO:0042803
TRINITY_DN51405_c2_g1_i3	GO:0005685	GO:0006376	GO:0003729
TRINITY_DN26212_c0_g2_i1	GO:0005737	GO:0046983	GO:0004073	GO:0008652	GO:0055114	GO:0016491	GO:0016620	GO:0003942	GO:0005737	GO:0046983	GO:0008652	GO:0055114	GO:0016620	GO:0003942
TRINITY_DN41003_c1_g1_i1	GO:0015031	GO:0005739	GO:0006810	GO:0046872
TRINITY_DN41231_c0_g2_i1	GO:0016020	GO:0016021
TRINITY_DN65565_c0_g1_i1	GO:0008150
TRINITY_DN50000_c0_g6_i1	GO:0016787	GO:0008152	GO:0005524	GO:0004386	GO:0005829	GO:0000166	GO:0003676
TRINITY_DN50800_c0_g4_i1	GO:0009909	GO:0010114	GO:0031349	GO:0009867	GO:0003677	GO:0009911	GO:0045893	GO:0009585	GO:0010218	GO:0050832	GO:0016592	GO:0003713
TRINITY_DN52164_c1_g1_i1	GO:0008152	GO:0016740	GO:0016758	GO:0016757
TRINITY_DN49618_c0_g3_i1	GO:0003735	GO:0006412	GO:0005840	GO:0030529
TRINITY_DN48765_c0_g3_i1	GO:0004721	GO:0016311	GO:0005634
TRINITY_DN94847_c0_g1_i1	GO:0008152	GO:0016853
TRINITY_DN42746_c0_g2_i1	GO:0016616	GO:0004450	GO:0000287	GO:0055114	GO:0006099	GO:0006102	GO:0016491	GO:0051287	GO:0046872
TRINITY_DN9054_c0_g1_i1	GO:0016874	GO:0008152	GO:0008270	GO:0046872
TRINITY_DN93475_c0_g1_i1	GO:0003700	GO:0006355	GO:0005634
TRINITY_DN473_c0_g1_i1	GO:0005783	GO:0003756	GO:0006457	GO:0055114	GO:0016671
TRINITY_DN45345_c0_g2_i1	GO:0016020	GO:0016021
TRINITY_DN52686_c1_g3_i1	GO:0008270	GO:0046872
TRINITY_DN46125_c0_g1_i1	GO:0008270	GO:0003676	GO:0015074	GO:0008270	GO:0003676
TRINITY_DN52319_c1_g1_i2	GO:0007389	GO:0048439	GO:0048438	GO:0003677	GO:0005829
TRINITY_DN44081_c0_g1_i1	GO:0008233	GO:0016787	GO:0006508	GO:0004177	GO:0008237	GO:0008270	GO:0046872
TRINITY_DN42650_c0_g1_i1	GO:0015074	GO:0008270	GO:0003676
TRINITY_DN87227_c0_g2_i1	GO:0055085
TRINITY_DN19714_c0_g2_i1	GO:0019898	GO:0009654	GO:0015979	GO:0009523	GO:0005509	GO:0016020	GO:0009535	GO:0019898	GO:0009654	GO:0009536	GO:0015979	GO:0009523	GO:0009507	GO:0009579	GO:0005509
TRINITY_DN32789_c0_g2_i1	GO:0004775	GO:0003878	GO:0008152	GO:0003824	GO:0048037	GO:0048037
TRINITY_DN41726_c0_g3_i1	GO:0015074	GO:0008270	GO:0003676
TRINITY_DN46188_c1_g2_i1	GO:0015824	GO:0009805	GO:0009611	GO:1901601	GO:0010223
TRINITY_DN52901_c0_g1_i1	GO:0004672	GO:0006468	GO:0005524	GO:0000166	GO:0016772
TRINITY_DN45051_c0_g2_i1	GO:0010181	GO:0055114	GO:0016491
TRINITY_DN41925_c0_g1_i1	GO:0005737	GO:0034227	GO:0002098	GO:0032447	GO:0000049	GO:0016740	GO:0003723	GO:0016779	GO:0008033
TRINITY_DN37557_c0_g1_i1	GO:0003964	GO:0006278	GO:0004523	GO:0003676	GO:0090502	GO:0003964	GO:0004523	GO:0003676	GO:0090502	GO:0006278
TRINITY_DN52382_c2_g2_i2	GO:0003729	GO:0008150	GO:0003723
TRINITY_DN8495_c0_g1_i1	GO:0005737	GO:0030366	GO:0006777	GO:0019008	GO:0016740	GO:0005829
TRINITY_DN34937_c0_g3_i1	GO:0009507
TRINITY_DN8574_c0_g2_i1	GO:0046983	GO:0003677
TRINITY_DN42730_c0_g3_i1	GO:0015074	GO:0008270	GO:0003676
TRINITY_DN26543_c0_g1_i1	GO:0008270	GO:0009507
TRINITY_DN53325_c2_g4_i1	GO:0015074	GO:0008270	GO:0003676	GO:0046872
TRINITY_DN10759_c0_g1_i1	GO:0006096	GO:0009693	GO:0006094	GO:0003824	GO:0019288	GO:0050897	GO:0032880	GO:0042744	GO:0019447	GO:0008660	GO:0005829	GO:0009651	GO:0005739	GO:0019148	GO:0009507	GO:0019761
TRINITY_DN39178_c0_g1_i1	GO:0005737	GO:0000188	GO:0016791	GO:0043090	GO:0017017	GO:0016787	GO:0006499	GO:0005622	GO:0010374	GO:0008138	GO:0006487	GO:0035335	GO:0006970	GO:0010225	GO:0048481	GO:0009651	GO:0004725
TRINITY_DN46221_c1_g1_i2	GO:0003735	GO:0005622	GO:0006412	GO:0005840	GO:0030529
TRINITY_DN52031_c1_g1_i2	GO:0008152	GO:0003843	GO:0016740	GO:0016757	GO:0016020	GO:0006075	GO:0003843	GO:0000148
TRINITY_DN11866_c0_g1_i1	GO:0003677	GO:0005524	GO:0006298	GO:0030983
TRINITY_DN52357_c0_g2_i12	GO:0006508	GO:0004190
TRINITY_DN29648_c0_g1_i1	GO:0008152	GO:0055114	GO:0016491
TRINITY_DN50328_c0_g1_i7	GO:0016020	GO:0016021	GO:0003333	GO:0015171
TRINITY_DN69925_c0_g1_i1	GO:0015074	GO:0004523	GO:0003676	GO:0090502
TRINITY_DN92323_c0_g1_i1	GO:0043531
TRINITY_DN46798_c0_g2_i1	GO:0009058	GO:0008152	GO:0016746	GO:0003824	GO:0016210	GO:0016740	GO:0016747	GO:0008152	GO:0016746	GO:0003824	GO:0016210	GO:0016740	GO:0009813	GO:0008152	GO:0016746	GO:0003824	GO:0009058	GO:0008152	GO:0016746	GO:0003824	GO:0016740
TRINITY_DN38074_c0_g1_i1	GO:0008757	GO:0008168	GO:0009058	GO:0010236	GO:0009941	GO:0032259	GO:0008152	GO:0003824	GO:0019288	GO:0006655	GO:0019761	GO:0051741	GO:0008757	GO:0008168	GO:0010236	GO:0009941	GO:0032259	GO:0008152	GO:0019288	GO:0006655	GO:0019761	GO:0051741
TRINITY_DN47557_c2_g1_i1	GO:0015074	GO:0003676	GO:0006508	GO:0015074	GO:0003676	GO:0004190
TRINITY_DN67447_c0_g1_i1	GO:0004672	GO:0006468	GO:0005524	GO:0016772
TRINITY_DN24107_c0_g1_i1	GO:0016310	GO:0004672	GO:0016301	GO:0006468	GO:0005524	GO:0000166	GO:0016772
TRINITY_DN17606_c0_g3_i1	GO:0008168	GO:0005737	GO:0032259	GO:0016740	GO:0052906	GO:0005759	GO:0005739	GO:0005634	GO:0030488	GO:0008033	GO:0009019
TRINITY_DN63054_c0_g1_i1	GO:0016787	GO:0004553	GO:0005975
TRINITY_DN43796_c0_g1_i1	GO:0005215	GO:0015706	GO:0016021	GO:0006810	GO:0055085
TRINITY_DN46904_c3_g1_i2	GO:0005694	GO:0003677	GO:0046982	GO:0000786	GO:0005634
TRINITY_DN14368_c0_g1_i1	GO:0006457	GO:0005524	GO:0000166	GO:0051082	GO:0005737	GO:0006457	GO:0005524	GO:0000166	GO:0051082
TRINITY_DN52979_c1_g3_i1	GO:0005507	GO:0008131	GO:0048038	GO:0009308	GO:0055114
TRINITY_DN45372_c0_g1_i3	GO:0004722	GO:0016787	GO:0004721	GO:0003824	GO:0006470	GO:0046872
TRINITY_DN95770_c0_g1_i1	GO:0005694	GO:0003677	GO:0046982	GO:0000786	GO:0005634
TRINITY_DN53105_c0_g5_i2	GO:0008150	GO:0003674	GO:0000166	GO:0005575	GO:0003676
TRINITY_DN35289_c0_g2_i1	GO:0005634
TRINITY_DN23004_c0_g3_i1	GO:0016020	GO:0009916	GO:0055114	GO:0016021	GO:0016491	GO:0046872	GO:0070469	GO:0009916	GO:0055114
TRINITY_DN61942_c0_g1_i1	GO:0004672	GO:0006468	GO:0005524	GO:0004674	GO:0016772
TRINITY_DN20638_c0_g1_i1	GO:0032588	GO:0015031	GO:0005525	GO:0007264	GO:0000166	GO:0005886	GO:0005773	GO:0006888	GO:0016020	GO:0015031	GO:0007165	GO:0008152	GO:0005622	GO:0003924	GO:0006886	GO:0005525	GO:0007264	GO:0000166	GO:0006913
TRINITY_DN81087_c0_g1_i1	GO:0003964	GO:0006278	GO:0004523	GO:0003676	GO:0090502	GO:0003964	GO:0004523	GO:0003676	GO:0090502	GO:0006278
TRINITY_DN87033_c0_g1_i1	GO:0005737	GO:0003743	GO:0006413	GO:0006412	GO:0033290	GO:0001731	GO:0016282	GO:0006446	GO:0005852
TRINITY_DN41739_c0_g1_i1	GO:0009581	GO:0004672	GO:0006468	GO:0005524	GO:0002237	GO:0009595	GO:0010200	GO:0000166	GO:0004674	GO:0016772	GO:0009581	GO:0004672	GO:0006468	GO:0005524	GO:0002237	GO:0009595	GO:0010200	GO:0016772
TRINITY_DN14383_c0_g1_i1	GO:0016310	GO:0016773	GO:0005737	GO:0004496	GO:0008299	GO:0008152	GO:0016301	GO:0016740	GO:0005524	GO:0000166	GO:0016310	GO:0016773	GO:0005737	GO:0004496	GO:0008299	GO:0008152	GO:0016301	GO:0007000	GO:0016740	GO:0005524	GO:0005829	GO:0000166	GO:0000280
TRINITY_DN24323_c0_g1_i1	GO:0016874	GO:0008641	GO:0005524	GO:0000166	GO:0006464
TRINITY_DN45423_c0_g5_i4	GO:0015074	GO:0005634	GO:0003676	GO:0006508	GO:0015074	GO:0008270	GO:0003676	GO:0004190
TRINITY_DN38495_c0_g1_i2	GO:0016787	GO:0016887	GO:0008152	GO:0016820	GO:0005524	GO:0015992	GO:0006810	GO:0006811	GO:0033178	GO:0015991	GO:0016820	GO:0046034	GO:0005524	GO:0033180	GO:0015992	GO:0046961	GO:0006810	GO:0006811	GO:0033178	GO:0015991
TRINITY_DN45955_c0_g2_i1	GO:0005622	GO:0015629	GO:0030042	GO:0003779
TRINITY_DN44436_c0_g1_i2	GO:0080008	GO:0006499	GO:0006626	GO:0008150	GO:0048573
TRINITY_DN50461_c0_g2_i1	GO:0016020	GO:0005215	GO:0016021	GO:0006810
TRINITY_DN91590_c0_g1_i1	GO:0016787	GO:0008152	GO:0005524	GO:0000166	GO:0016021	GO:0046872	GO:0016887	GO:0006754	GO:0000166	GO:0016021	GO:0046872	GO:0016020	GO:0016787	GO:0016887	GO:0005524	GO:0006754	GO:0000166	GO:0016021	GO:0046872
TRINITY_DN4543_c0_g2_i1	GO:0045859	GO:0004722	GO:0016787	GO:0004721	GO:0004672	GO:0006468	GO:0003824	GO:0008603	GO:0005524	GO:0001932	GO:0006470	GO:0005952	GO:0046872	GO:0016772
TRINITY_DN52693_c0_g2_i3	GO:0005789	GO:0005829	GO:0046967
TRINITY_DN23798_c0_g2_i1	GO:0016874	GO:0008152
TRINITY_DN45224_c0_g1_i1	GO:0008150	GO:0003723
TRINITY_DN53422_c8_g10_i1	GO:0043531	GO:0005524	GO:0000166
TRINITY_DN48217_c3_g14_i1	GO:0015074	GO:0008270	GO:0003676	GO:0016772	GO:0015074	GO:0008270	GO:0003676	GO:0046872	GO:0009165	GO:0004146	GO:0006545	GO:0015074	GO:0055114	GO:0008270	GO:0003676	GO:0050661	GO:0015074	GO:0008270	GO:0003676
TRINITY_DN51894_c0_g1_i1	GO:0016787	GO:0008152	GO:0004553	GO:0005975	GO:0016798	GO:0004565	GO:0016787	GO:0008152	GO:0048046	GO:0004553	GO:0005576	GO:0005975	GO:0016798	GO:0030246	GO:0004565
TRINITY_DN44623_c0_g3_i1	GO:0046983
TRINITY_DN50943_c1_g4_i4	GO:0006544	GO:0035999	GO:0030170	GO:0006730	GO:0003824	GO:0004372	GO:0016740	GO:0006563	GO:0006544	GO:0030170	GO:0003824	GO:0004372	GO:0006563
TRINITY_DN50105_c6_g2_i1	GO:0015074	GO:0003676
TRINITY_DN96233_c0_g1_i1	GO:0005622	GO:0006886	GO:0008536
TRINITY_DN3574_c0_g1_i1	GO:0016020	GO:0016310	GO:0010148	GO:0004672	GO:0001558	GO:0008356	GO:0016301	GO:0010075	GO:0016740	GO:0005524	GO:0009664	GO:0000166	GO:0016021	GO:0005739	GO:0030155	GO:0009944	GO:0048281	GO:0019199	GO:0051302	GO:0004674	GO:0016772
TRINITY_DN52045_c2_g4_i2	GO:0005622	GO:0005525	GO:0007264	GO:0000166
TRINITY_DN28757_c0_g1_i1	GO:0005509
TRINITY_DN77869_c0_g1_i1	GO:0015074	GO:0008270	GO:0003676
TRINITY_DN37052_c0_g1_i1	GO:0055114	GO:0016491
TRINITY_DN40695_c1_g2_i1	GO:0015074	GO:0008270	GO:0003676	GO:0016787	GO:0015074	GO:0003676
TRINITY_DN48297_c1_g2_i3	GO:0006367	GO:0006355	GO:0005634	GO:0006351	GO:0005672	GO:0006367	GO:0006355	GO:0005634	GO:0000394	GO:0006351	GO:0006366	GO:0005672
TRINITY_DN14062_c0_g2_i1	GO:0005622	GO:0006886	GO:0008536
TRINITY_DN48448_c0_g1_i1	GO:0000023	GO:0016887	GO:0019252	GO:0005524	GO:0000166	GO:0016021	GO:0006810	GO:0055085	GO:0019761	GO:0042626
TRINITY_DN73924_c0_g1_i1	GO:0046983	GO:0003676
TRINITY_DN39188_c0_g1_i1	GO:0008964	GO:0003824	GO:0015977	GO:0006099	GO:0008964	GO:0003824	GO:0015977	GO:0006099	GO:0016829
TRINITY_DN51831_c2_g5_i1	GO:0003964	GO:0006278	GO:0003964	GO:0004523	GO:0003676	GO:0090502	GO:0006278
TRINITY_DN51526_c0_g4_i1	GO:0003735	GO:0005622	GO:0006412	GO:0005840	GO:0030529
TRINITY_DN47414_c0_g4_i2	GO:0008168	GO:0032259
TRINITY_DN20547_c0_g2_i1	GO:0016310	GO:0004672	GO:0007165	GO:0016301	GO:0006468	GO:0016740	GO:0005524	GO:0000166	GO:0004674	GO:0016772
TRINITY_DN45116_c1_g4_i1	GO:0080129	GO:0009853	GO:0008150	GO:0051788	GO:0006511
TRINITY_DN53283_c0_g6_i2	GO:0016310	GO:0004672	GO:0016301	GO:0006468	GO:0048544	GO:0016740	GO:0005524	GO:0000166	GO:0004674	GO:0016772
TRINITY_DN51986_c0_g1_i1	GO:0052887	GO:0009509	GO:0009536	GO:0016719	GO:0055114	GO:0052889	GO:0052886	GO:0016117	GO:0009507	GO:0016491
TRINITY_DN21628_c0_g1_i1	GO:0016874	GO:0008152	GO:0008270	GO:0046872
TRINITY_DN51426_c0_g2_i1	GO:0016020	GO:0048193	GO:0005622	GO:0016192
TRINITY_DN38569_c0_g1_i1	GO:0016874	GO:0008152
TRINITY_DN63700_c0_g1_i1	GO:0008152	GO:0055114	GO:0016491	GO:0016620
TRINITY_DN22118_c0_g1_i1	GO:0000166	GO:0006397	GO:0003676
TRINITY_DN9743_c0_g1_i1	GO:0008152	GO:0003824
TRINITY_DN32710_c0_g1_i1	GO:0016020	GO:0016021
TRINITY_DN52576_c0_g1_i2	GO:0042176	GO:0000502	GO:0030234	GO:0050790
TRINITY_DN26764_c0_g3_i1	GO:0009909	GO:0000987	GO:0006626	GO:0043985	GO:0010030	GO:0006355	GO:0005634
TRINITY_DN53415_c0_g4_i1	GO:0048443	GO:0010228	GO:0009791	GO:0051568	GO:0048440	GO:0042800
TRINITY_DN51842_c1_g18_i1	GO:0006457	GO:0031072	GO:0051082	GO:0006457	GO:0031072	GO:0046872	GO:0051082
TRINITY_DN62532_c0_g1_i1	GO:0019904
TRINITY_DN14670_c0_g1_i1	GO:0031048	GO:0050826	GO:0006259	GO:0010228	GO:0047262	GO:0005768	GO:0006396	GO:0000278	GO:0045489	GO:0000139	GO:0045893	GO:0005802	GO:0009933	GO:0005774	GO:0016757	GO:0005794	GO:0009793
TRINITY_DN99016_c0_g1_i1	GO:0016310	GO:0016773	GO:0046854	GO:0016301	GO:0005622	GO:0048015	GO:0016740	GO:0005524	GO:0000166	GO:0016772
TRINITY_DN45246_c0_g1_i4	GO:0008150	GO:0005886
TRINITY_DN44169_c0_g2_i1	GO:0004672	GO:0006468	GO:0048544	GO:0005524	GO:0000166	GO:0016772
TRINITY_DN40851_c0_g4_i1	GO:0015074	GO:0008270	GO:0003676
TRINITY_DN21246_c0_g1_i1	GO:0005783	GO:0005737	GO:0016787	GO:0009086	GO:0008152	GO:0006520	GO:0006508	GO:0019344	GO:0008237	GO:0004046	GO:0000394	GO:0005773	GO:0046872	GO:0005794
TRINITY_DN79718_c0_g1_i1	GO:0008270	GO:0003676	GO:0046872
TRINITY_DN39654_c0_g1_i2	GO:0008270	GO:0046872
TRINITY_DN51304_c0_g2_i4	GO:0009058	GO:0030170	GO:0003824	GO:0016740	GO:0009058	GO:0030170	GO:0003824
TRINITY_DN46475_c0_g2_i1	GO:0042138	GO:0051026	GO:0007140	GO:0009555	GO:0007059	GO:0000212	GO:0009553	GO:0048236
TRINITY_DN49647_c0_g1_i2	GO:0008168	GO:0032259	GO:0016740
TRINITY_DN40190_c0_g1_i1	GO:0006032	GO:0004568	GO:0008061	GO:0005975	GO:0016998
TRINITY_DN21754_c0_g1_i1	GO:0005622	GO:0005525	GO:0007264	GO:0000166	GO:0016020	GO:0015031	GO:0007165	GO:0005622	GO:0005525	GO:0007264
TRINITY_DN39244_c0_g3_i1	GO:0016787	GO:0070403	GO:0006476	GO:0005759	GO:0008270	GO:0005739	GO:0006471	GO:0005634	GO:0046872	GO:0034979
TRINITY_DN47511_c3_g1_i1	GO:0055114	GO:0016620	GO:0055114	GO:0016491	GO:0016620
TRINITY_DN15276_c0_g1_i1	GO:0008270	GO:0003676	GO:0015074	GO:0008270	GO:0003676
TRINITY_DN51088_c2_g1_i2	GO:0000162	GO:0004834	GO:0006568	GO:0000162	GO:0004834	GO:0009536	GO:0008652	GO:0016829	GO:0009073	GO:0009507	GO:0006568
TRINITY_DN47414_c0_g2_i1	GO:0008168	GO:0032259	GO:0016740	GO:0016020	GO:0008168	GO:0032259	GO:0005768	GO:0016740	GO:0000139	GO:0016021	GO:0005634	GO:0005802	GO:0005774	GO:0005794
TRINITY_DN81963_c0_g1_i1	GO:0003676	GO:0046983	GO:0003676
TRINITY_DN35644_c0_g1_i1	GO:0016876	GO:0016874	GO:0043039	GO:0006419	GO:0004813	GO:0005524	GO:0000166	GO:0016876	GO:0043039	GO:0006419	GO:0004813	GO:0005524	GO:0000166	GO:0003676
TRINITY_DN12384_c0_g1_i1	GO:0004672	GO:0006468	GO:0005524	GO:0016772	GO:0004672	GO:0006468	GO:0005524	GO:0000166	GO:0004674	GO:0016772
TRINITY_DN17212_c0_g2_i1	GO:0000162	GO:0030170	GO:0004834	GO:0016829	GO:0000162	GO:0030170	GO:0004834
TRINITY_DN42974_c0_g1_i2	GO:0003743	GO:0006413
TRINITY_DN49018_c0_g1_i1	GO:0003824	GO:0009225	GO:0008460	GO:0050662
TRINITY_DN52479_c0_g1_i6	GO:0016787	GO:0008152	GO:0005524	GO:0004386	GO:0000166	GO:0003676
TRINITY_DN47408_c0_g1_i1	GO:0016310	GO:0016773	GO:0016301	GO:0046835	GO:0004747	GO:0016740	GO:0006014	GO:0016310	GO:0009902	GO:0016773	GO:0016301	GO:0019288	GO:0046835	GO:0004747	GO:0016740	GO:0042793	GO:0006014	GO:0015979	GO:0009507	GO:0010027	GO:0034660
TRINITY_DN46163_c0_g1_i6	GO:0016787	GO:0008152
TRINITY_DN98129_c0_g1_i1	GO:0055114	GO:0008270	GO:0016491
TRINITY_DN45010_c0_g1_i1	GO:0000145	GO:0006904
TRINITY_DN88735_c0_g1_i1	GO:0016791	GO:0016787	GO:0008138	GO:0035335	GO:0006470	GO:0016311	GO:0004725
TRINITY_DN51584_c0_g4_i1	GO:0003824	GO:0010181	GO:0055114	GO:0016491
TRINITY_DN28309_c0_g1_i1	GO:0016310	GO:0004713	GO:0004672	GO:0016301	GO:0006468	GO:0016740	GO:0005524	GO:0000166	GO:0018108	GO:0016772
TRINITY_DN48192_c0_g3_i1	GO:0015078	GO:0005743	GO:0005739	GO:0015986
TRINITY_DN6285_c0_g1_i1	GO:0003735	GO:0006412	GO:0003723	GO:0015934	GO:0005840	GO:0003723	GO:0030529	GO:0003735	GO:0006412	GO:0005840	GO:0003723	GO:0015934	GO:0030529
TRINITY_DN4601_c0_g2_i1	GO:0016020	GO:0016887	GO:0008152	GO:0005524	GO:0000166	GO:0016021	GO:0006810
TRINITY_DN68103_c0_g1_i1	GO:0005739	GO:0005634
TRINITY_DN48865_c3_g3_i1	GO:0008152	GO:0016740	GO:0016758	GO:0016757	GO:0047213	GO:0008152	GO:0016758	GO:0008152	GO:0016740	GO:0016758
TRINITY_DN39414_c1_g4_i1	GO:0003677
TRINITY_DN34303_c0_g1_i1	GO:0055114	GO:0016491
TRINITY_DN43106_c0_g1_i1	GO:0008270	GO:0003676
TRINITY_DN42886_c0_g1_i1	GO:0051693	GO:0008290	GO:0051016	GO:0003779
TRINITY_DN41880_c0_g1_i1	GO:0004523	GO:0003676	GO:0090502
TRINITY_DN19683_c0_g1_i1	GO:0003964	GO:0006278
TRINITY_DN27729_c0_g1_i1	GO:0016787	GO:0008152
TRINITY_DN76178_c0_g1_i1	GO:0008152	GO:0055114	GO:0016491	GO:0016620	GO:0008152	GO:0004030	GO:0055114	GO:0006081	GO:0016491	GO:0016620
TRINITY_DN41938_c1_g2_i1	GO:0003735	GO:0006412	GO:0005840	GO:0015934	GO:0030529
TRINITY_DN45762_c1_g3_i1	GO:0016310	GO:0008152	GO:0016301	GO:0016740	GO:0003674
TRINITY_DN13875_c0_g1_i1	GO:0006355	GO:0008270	GO:0003712	GO:0005634	GO:0004402	GO:0016573	GO:0046872
TRINITY_DN26732_c0_g1_i1	GO:0003735	GO:0006412	GO:0005840
TRINITY_DN50869_c0_g2_i1	GO:0006096	GO:0004332	GO:0003824	GO:0016829
TRINITY_DN79814_c0_g1_i1	GO:0050454	GO:0003824	GO:0055114	GO:0016491
TRINITY_DN32102_c0_g3_i1	GO:0016132	GO:0016126	GO:0008150	GO:0003674	GO:0006084	GO:0016021	GO:0005794
TRINITY_DN27983_c0_g1_i1	GO:0005874	GO:0008152	GO:0003924	GO:0005525	GO:0000166	GO:0007017	GO:0005200	GO:0005874	GO:0008152	GO:0003924	GO:0005525	GO:0000166	GO:0007017	GO:0005200	GO:0051258	GO:0043234	GO:0005874	GO:0008152	GO:0003924	GO:0005525	GO:0000166	GO:0007017
TRINITY_DN14431_c0_g1_i1	GO:0016020
TRINITY_DN48613_c0_g2_i1	GO:0006661	GO:0009086	GO:0016192	GO:0016021	GO:0006810	GO:0000394
TRINITY_DN28230_c0_g1_i1	GO:0016874	GO:0008152	GO:0003824	GO:0005524	GO:0004075	GO:0046872
TRINITY_DN34683_c0_g1_i1	GO:0045735
TRINITY_DN278_c0_g1_i1	GO:0046872
TRINITY_DN41721_c0_g1_i1	GO:0005634
TRINITY_DN12645_c0_g2_i1	GO:0004672	GO:0006468	GO:0005524	GO:0000166	GO:0004674	GO:0016772
TRINITY_DN26727_c0_g1_i1	GO:0016787	GO:0008152	GO:0004003	GO:0003677	GO:0005524	GO:0004386	GO:0032508
TRINITY_DN50631_c0_g1_i2	GO:0050660	GO:0003824	GO:0002943	GO:0017150	GO:0055114	GO:0016491	GO:0008033	GO:0046872
TRINITY_DN45256_c1_g1_i4	GO:0016020	GO:0016887	GO:0008152	GO:0005524	GO:0000166
TRINITY_DN42171_c1_g3_i1	GO:0043531	GO:0005524	GO:0000166	GO:0043531
TRINITY_DN41492_c0_g3_i1	GO:0004672	GO:0006468	GO:0005524	GO:0008270	GO:0003676	GO:0016772
TRINITY_DN9347_c0_g1_i1	GO:0000166	GO:0003676
TRINITY_DN51417_c0_g3_i1	GO:0006412
TRINITY_DN34074_c0_g1_i1	GO:0020037	GO:0046872
TRINITY_DN33583_c0_g4_i1	GO:0016874	GO:0008152	GO:0016567	GO:0004842	GO:0010091	GO:0042023	GO:0010228	GO:0016874	GO:0016567	GO:0005886	GO:0004842	GO:0016926	GO:0050665
TRINITY_DN43924_c0_g1_i1	GO:0031048	GO:0006260	GO:0009909	GO:0016570	GO:0000398	GO:0006346	GO:0003677	GO:0005524	GO:0051567	GO:0016246	GO:0006312	GO:0048449
TRINITY_DN41682_c0_g1_i1	GO:0016787	GO:0008152	GO:0005829
TRINITY_DN46015_c1_g4_i1	GO:0016787	GO:0008152	GO:0005829	GO:0016788	GO:0008152	GO:0005829	GO:0016788
TRINITY_DN48071_c0_g1_i2	GO:0008168	GO:0032259
TRINITY_DN32939_c0_g2_i1	GO:0009506
TRINITY_DN11657_c0_g2_i1	GO:0008152	GO:0003824
TRINITY_DN36935_c0_g1_i1	GO:0016020
TRINITY_DN13190_c0_g2_i1	GO:0003677	GO:0006355	GO:0005634	GO:0006351
TRINITY_DN52967_c0_g13_i1	GO:0009846	GO:0000381	GO:0000932	GO:0005737	GO:0000166	GO:0043484	GO:0009845	GO:0003676	GO:0000166
TRINITY_DN58070_c0_g1_i1	GO:0020037	GO:0004497	GO:0005506	GO:0055114	GO:0016705	GO:0016491	GO:0046872
TRINITY_DN34856_c0_g2_i1	GO:0016857	GO:0009941	GO:0008152	GO:0009624	GO:0003824	GO:0048046	GO:0042742	GO:0005975	GO:0009507	GO:0009579	GO:0010319	GO:0009570	GO:0016857	GO:0008152	GO:0003824	GO:0005975
TRINITY_DN10150_c0_g2_i1	GO:0052887	GO:0009509	GO:0009536	GO:0016719	GO:0055114	GO:0052889	GO:0052886	GO:0016117	GO:0009507	GO:0016491
TRINITY_DN41205_c0_g3_i1	GO:0048439	GO:0048519	GO:0009086	GO:0009855	GO:0008150	GO:0010051	GO:0000394	GO:0009887	GO:0030246
TRINITY_DN53302_c1_g12_i1	GO:0016787	GO:0008152
TRINITY_DN41204_c0_g4_i1	GO:0003964	GO:0006278	GO:0003964	GO:0004523	GO:0003676	GO:0090502	GO:0006278
TRINITY_DN52094_c0_g1_i1	GO:0003735	GO:0005622	GO:0006412	GO:0005840	GO:0030529
TRINITY_DN20534_c0_g2_i1	GO:0016310	GO:0004672	GO:0016301	GO:0006468	GO:0016740	GO:0005524	GO:0000166	GO:0004674	GO:0016772
TRINITY_DN26411_c0_g2_i1	GO:0016020	GO:0005783	GO:0008610	GO:0008152	GO:0016746	GO:0003824	GO:0016740	GO:0042335	GO:0006633	GO:0016747	GO:0000038
TRINITY_DN86035_c0_g1_i1	GO:0008234	GO:0008152	GO:0003824	GO:0006508	GO:0016853	GO:0004807	GO:0008152	GO:0003824	GO:0016853	GO:0004807
TRINITY_DN29639_c0_g3_i1	GO:0004672	GO:0006468	GO:0005524	GO:0004674	GO:0016772	GO:0016310	GO:0016301	GO:0016772
TRINITY_DN35242_c0_g3_i1	GO:0008152	GO:0003824
TRINITY_DN60401_c0_g1_i1	GO:0008152	GO:0016788
TRINITY_DN53237_c0_g2_i1	GO:1903507	GO:0003714	GO:0006351
TRINITY_DN51115_c0_g1_i7	GO:0003824	GO:0006508	GO:0004222	GO:0046872
TRINITY_DN51756_c4_g69_i1	GO:0016020	GO:0018298	GO:0009765	GO:0015979	GO:0009523	GO:0016021	GO:0016168	GO:0009507	GO:0009579	GO:0046872	GO:0009522	GO:0016020	GO:0018298	GO:0009765	GO:0015979	GO:0009523	GO:0016021	GO:0016168	GO:0009507	GO:0009579
TRINITY_DN88906_c0_g1_i1	GO:0003682	GO:0005524	GO:0008270	GO:0005634	GO:0046872	GO:0003682	GO:0005524	GO:0008270	GO:0046872	GO:0008270	GO:0046872
TRINITY_DN51712_c6_g1_i1	GO:0015074	GO:0008270	GO:0003676
TRINITY_DN37567_c0_g2_i1	GO:0043531
TRINITY_DN35486_c0_g2_i1	GO:0042651	GO:0015979	GO:0005516	GO:0009522	GO:0009535	GO:0009534	GO:0042651	GO:0006098	GO:0019344	GO:0015979	GO:0009773	GO:0019684	GO:0005516	GO:0009507	GO:0009579	GO:0035304	GO:0009522
TRINITY_DN50340_c0_g3_i1	GO:0004729	GO:0055114	GO:0006779	GO:0016491
TRINITY_DN51756_c4_g54_i1	GO:0016020	GO:0018298	GO:0009765	GO:0015979	GO:0009523	GO:0016021	GO:0016168	GO:0009507	GO:0009579
TRINITY_DN47504_c2_g2_i3	GO:0015074	GO:0003676	GO:0015074	GO:0008270	GO:0003676
TRINITY_DN48856_c0_g1_i1	GO:0016787	GO:0008152
TRINITY_DN61635_c0_g1_i1	GO:0003964	GO:0006278
TRINITY_DN14419_c0_g1_i1	GO:0016310	GO:0016301	GO:0005622	GO:0016740	GO:0000287	GO:0005524	GO:0000166	GO:0052725	GO:0032957	GO:0047325	GO:0046872	GO:0052726
TRINITY_DN47878_c0_g4_i1	GO:0008150	GO:0003674
TRINITY_DN44940_c0_g4_i1	GO:0003677
TRINITY_DN49428_c0_g2_i2	GO:0016020	GO:0005801	GO:0015031	GO:0000139	GO:0016192	GO:0016021	GO:0006810	GO:0005794	GO:0006888
TRINITY_DN40448_c0_g1_i2	GO:0008150
TRINITY_DN49664_c1_g1_i1	GO:0004672	GO:0006468	GO:0005524	GO:0016772	GO:0016310	GO:0004672	GO:0016301	GO:0006468	GO:0005524	GO:0016772
TRINITY_DN37754_c0_g1_i2	GO:0008289
TRINITY_DN38998_c0_g3_i1	GO:0005524	GO:0000166
TRINITY_DN46570_c0_g1_i4	GO:0003735	GO:0006412	GO:0005840	GO:0030529
TRINITY_DN74224_c0_g1_i1	GO:0005737
TRINITY_DN23639_c0_g2_i1	GO:0016787	GO:0008152
TRINITY_DN34446_c0_g1_i1	GO:0009451	GO:0016866	GO:0003723	GO:0001522	GO:0009982
TRINITY_DN49512_c0_g3_i1	GO:0042127	GO:0005965	GO:0003824	GO:0018343
TRINITY_DN32261_c0_g1_i1	GO:0006661	GO:0008150	GO:0005575
TRINITY_DN68516_c0_g1_i1	GO:0003735	GO:0005622	GO:0006412	GO:0005840
TRINITY_DN51068_c0_g1_i1	GO:0016310	GO:0004672	GO:0016301	GO:0006468	GO:0016740	GO:0005524	GO:0000166	GO:0016772
TRINITY_DN4253_c0_g1_i1	GO:0009058	GO:0030170	GO:0003824
TRINITY_DN1710_c0_g1_i1	GO:0016021
TRINITY_DN56008_c0_g1_i1	GO:0016310	GO:0004672	GO:0016301	GO:0006468	GO:0016740	GO:0005524	GO:0000166	GO:0004674	GO:0016772
TRINITY_DN49746_c1_g1_i2	GO:0015031	GO:0016021
TRINITY_DN52321_c2_g2_i4	GO:0016790	GO:0006633
TRINITY_DN37167_c0_g2_i1	GO:0046983	GO:0003677	GO:0003676	GO:0003677	GO:0003676	GO:0003676	GO:0046983	GO:0003676
TRINITY_DN34696_c0_g1_i1	GO:0016787	GO:0005975	GO:0016311	GO:0042132	GO:0042578
TRINITY_DN34618_c0_g3_i1	GO:0003735	GO:0005622	GO:0006412	GO:0005840
TRINITY_DN46242_c0_g3_i1	GO:0015074	GO:0003676	GO:0015074	GO:0008270	GO:0003676
TRINITY_DN38840_c0_g1_i1	GO:0015031	GO:0005739	GO:0006810	GO:0046872
TRINITY_DN29045_c0_g1_i1	GO:0005737	GO:0016415	GO:0009249	GO:0044272	GO:0006364	GO:0006098	GO:0009108	GO:0009695	GO:0016740	GO:0008652	GO:0009072	GO:0009106	GO:0005739	GO:0017118	GO:0006464
TRINITY_DN46753_c0_g3_i2	GO:0005737	GO:0006629	GO:0055114	GO:0016021	GO:0016627
TRINITY_DN50627_c0_g3_i1	GO:0008233	GO:0016787	GO:0008234	GO:0006508
TRINITY_DN24390_c0_g1_i1	GO:0046872
TRINITY_DN53101_c0_g2_i1	GO:0005737	GO:0006457	GO:0005524	GO:0000166	GO:0051082
TRINITY_DN91469_c0_g1_i1	GO:0055114	GO:0016491
TRINITY_DN28270_c0_g1_i1	GO:0016787	GO:0008152	GO:0016787	GO:0004721	GO:0008152	GO:0016311
TRINITY_DN35060_c0_g2_i1	GO:0008270	GO:0003676
TRINITY_DN30043_c0_g2_i1	GO:0043687	GO:0006260	GO:0006275	GO:0006261	GO:0000278	GO:0045893	GO:0016568	GO:0005634	GO:0031047	GO:0006271	GO:0006306
TRINITY_DN28895_c0_g1_i1	GO:0016787	GO:0016558	GO:0005524	GO:0004386	GO:0006635	GO:0000166	GO:0005773	GO:0003676
TRINITY_DN22472_c0_g1_i1	GO:0016787	GO:0008152
TRINITY_DN36769_c0_g1_i1	GO:0016020	GO:0018298	GO:0043531	GO:0015979	GO:0019684	GO:0016021	GO:0016168	GO:0009521	GO:0009767	GO:0016020	GO:0009535	GO:0018298	GO:0009536	GO:0015979	GO:0009523	GO:0045156	GO:0019684	GO:0016021	GO:0016168	GO:0009507	GO:0009521	GO:0009772	GO:0009579	GO:0009767	GO:0016020	GO:0042651	GO:0018298	GO:0009536	GO:0015979	GO:0009523	GO:0045156	GO:0019684	GO:0016021	GO:0016168	GO:0009521	GO:0009772	GO:0009579	GO:0009767	GO:0016020	GO:0018298	GO:0009536	GO:0015979	GO:0019684	GO:0016021	GO:0016168	GO:0009507	GO:0009521	GO:0009767	GO:0016020
TRINITY_DN28793_c0_g1_i1	GO:0055114	GO:0016620
TRINITY_DN52330_c0_g4_i1	GO:0009536	GO:0008150	GO:0009507	GO:0010027
TRINITY_DN44394_c0_g1_i2	GO:0008152	GO:0005524	GO:0016772
TRINITY_DN50751_c0_g1_i3	GO:0016021
TRINITY_DN45116_c1_g5_i2	GO:0080129	GO:0009853	GO:0008150	GO:0051788	GO:0006511
TRINITY_DN94074_c0_g1_i1	GO:0009664	GO:0005576	GO:0016020	GO:0009664	GO:0005576	GO:0005618
TRINITY_DN80709_c0_g1_i1	GO:0015074	GO:0003676	GO:0008270	GO:0003676	GO:0015074	GO:0008270	GO:0003676
TRINITY_DN90958_c0_g1_i1	GO:0008168	GO:0032259	GO:0016126	GO:0008152	GO:0006629	GO:0008202	GO:0006694	GO:0003838
TRINITY_DN42749_c0_g1_i1	GO:0005622	GO:0008270
TRINITY_DN49474_c0_g2_i1	GO:0015074	GO:0008270	GO:0003676
TRINITY_DN52701_c2_g1_i1	GO:0008152	GO:0055114	GO:0016491
TRINITY_DN52244_c0_g1_i8	GO:0005794
TRINITY_DN39741_c0_g2_i1	GO:0046983	GO:0003677	GO:0003676	GO:0003676	GO:0003677	GO:0003676
TRINITY_DN30579_c0_g3_i2	GO:0016787	GO:0003924	GO:0006412	GO:0009536	GO:0005525	GO:0045727	GO:0000166	GO:0009507
TRINITY_DN100403_c0_g1_i1	GO:0008152	GO:0003824	GO:0046537	GO:0046872
TRINITY_DN28070_c1_g1_i1	GO:0005747	GO:0009853	GO:0008150
TRINITY_DN31966_c0_g2_i2	GO:0030001	GO:0046872
TRINITY_DN2369_c0_g1_i1	GO:0035999	GO:0006555	GO:0055114	GO:0016491	GO:0004489
TRINITY_DN48860_c0_g1_i1	GO:0003700	GO:0006355	GO:0016161	GO:0000272	GO:0005975	GO:0048831	GO:0005634	GO:0010048
TRINITY_DN73500_c0_g1_i1	GO:0008080	GO:0006633	GO:0005575	GO:0001676	GO:0002213
TRINITY_DN41696_c0_g1_i1	GO:0043531
TRINITY_DN36537_c0_g2_i1	GO:0015074	GO:0005634	GO:0003676	GO:0006508	GO:0015074	GO:0008270	GO:0003676	GO:0004190	GO:0015074	GO:0008270	GO:0005634	GO:0003676
TRINITY_DN46280_c0_g3_i1	GO:0001106	GO:0000122
TRINITY_DN52781_c1_g3_i4	GO:0015074	GO:0008270	GO:0003676
TRINITY_DN53443_c12_g5_i1	GO:0016020	GO:0016310	GO:0004672	GO:0016301	GO:0006468	GO:0016740	GO:0005524	GO:0000166	GO:0016021	GO:0004674	GO:0016772
TRINITY_DN50239_c2_g3_i1	GO:0030001	GO:0046872
TRINITY_DN40246_c0_g1_i1	GO:0003964	GO:0006278
TRINITY_DN54699_c0_g1_i1	GO:0015074	GO:0003676	GO:0015074	GO:0008270	GO:0003676
TRINITY_DN69353_c0_g1_i1	GO:0015074	GO:0003676	GO:0015074	GO:0008270	GO:0003676	GO:0046872
TRINITY_DN50233_c2_g1_i1	GO:0016020	GO:0051537	GO:1902600	GO:0005743	GO:0008121	GO:0016679	GO:0055114	GO:0005739	GO:0016491	GO:0051536	GO:0046872	GO:0070469
TRINITY_DN46963_c0_g1_i1	GO:0042127	GO:0048453	GO:0048451	GO:0008150	GO:0000911	GO:0008270	GO:0046872
TRINITY_DN73074_c0_g1_i1	GO:0006508	GO:0015074	GO:0003676	GO:0004190
TRINITY_DN95800_c0_g1_i1	GO:0015074	GO:0008270	GO:0005634	GO:0003676
TRINITY_DN7279_c0_g2_i1	GO:0015074	GO:0003676	GO:0015074	GO:0008270	GO:0003676
TRINITY_DN21703_c0_g2_i1	GO:0003700	GO:0003677	GO:0006355	GO:0043565	GO:0005634	GO:0006351
TRINITY_DN40545_c0_g1_i1	GO:0003700	GO:0009737	GO:0006355	GO:0045893	GO:0043565	GO:0005634
TRINITY_DN5463_c0_g1_i1	GO:0008152	GO:0055114	GO:0004316	GO:0016491	GO:0008152	GO:0055114	GO:0016491
TRINITY_DN50258_c0_g1_i3	GO:0008168	GO:0032259	GO:0016740
TRINITY_DN49936_c0_g1_i1	GO:0003899	GO:0016740	GO:0003677	GO:0008270	GO:0005634	GO:0016779	GO:0006351
TRINITY_DN73723_c0_g1_i1	GO:0016020	GO:0071918	GO:0005215	GO:0016021	GO:0006810	GO:0055085	GO:0015204
TRINITY_DN31970_c0_g2_i1	GO:0005215	GO:0016021	GO:0055085	GO:0022857	GO:0009535	GO:0046482	GO:0009705	GO:0009407	GO:0005215	GO:0015706	GO:0006635	GO:0016021	GO:0010583	GO:0055085	GO:0022857
TRINITY_DN20758_c0_g2_i1	GO:0008152
TRINITY_DN45972_c0_g10_i6	GO:0015074	GO:0003676	GO:0008233	GO:0006508	GO:0015074	GO:0003676
TRINITY_DN43451_c0_g1_i2	GO:0008150	GO:0000166	GO:0003676
TRINITY_DN48020_c0_g3_i1	GO:0006508	GO:0004252	GO:0008233	GO:0016787	GO:0006508	GO:0004252
TRINITY_DN26774_c0_g2_i1	GO:0016021
TRINITY_DN41090_c1_g1_i1	GO:0008270	GO:0003676	GO:0046872
TRINITY_DN47981_c0_g1_i2	GO:0020037	GO:0004497	GO:0005506	GO:0055114	GO:0016705	GO:0016491	GO:0046872
TRINITY_DN76257_c0_g1_i1	GO:0003964	GO:0006278	GO:0004523	GO:0003676	GO:0090502	GO:0003964	GO:0004523	GO:0003676	GO:0090502	GO:0006278
TRINITY_DN8216_c0_g1_i1	GO:0015074	GO:0003676	GO:0006260	GO:0003887	GO:0071897	GO:0006261	GO:0003677	GO:0003676
TRINITY_DN4390_c0_g1_i1	GO:0020037	GO:0006979	GO:0042744	GO:0055114	GO:0004096	GO:0016491	GO:0046872	GO:0004601
TRINITY_DN46961_c0_g1_i2	GO:0050660	GO:0055114	GO:0016491
TRINITY_DN78733_c0_g1_i1	GO:0009055
TRINITY_DN53812_c0_g1_i1	GO:0015074	GO:0003676
TRINITY_DN50725_c0_g1_i2	GO:0005622	GO:0005525	GO:0007264	GO:0000166
TRINITY_DN44630_c0_g9_i1	GO:0043531	GO:0005524	GO:0000166
TRINITY_DN32288_c0_g1_i1	GO:0009536	GO:0009507
TRINITY_DN44807_c0_g7_i2	GO:0004672	GO:0006468	GO:0005524	GO:0016772
TRINITY_DN51078_c0_g1_i1	GO:0004672	GO:0006468	GO:0005524	GO:0016772
TRINITY_DN44007_c0_g3_i1	GO:0009536	GO:0008380	GO:0003723	GO:0009507	GO:0006397	GO:0008033	GO:0009536	GO:0003723	GO:0009507	GO:0006397	GO:0008033
TRINITY_DN24722_c0_g1_i1	GO:0005524	GO:0006298	GO:0030983
TRINITY_DN79607_c0_g1_i1	GO:0015074	GO:0008270	GO:0003676	GO:0005509	GO:0008270	GO:0003676	GO:0015074	GO:0008270	GO:0003676
TRINITY_DN50220_c0_g1_i2	GO:0006812	GO:0098655	GO:0016021	GO:0055085	GO:0008324
TRINITY_DN78658_c0_g1_i1	GO:0046856
TRINITY_DN40925_c0_g6_i1	GO:0010228	GO:0016926	GO:0050665
TRINITY_DN37732_c0_g4_i1	GO:0016787	GO:0006730	GO:0004013
TRINITY_DN152_c0_g1_i1	GO:0008233	GO:0008236	GO:0006508	GO:0008236	GO:0006508
TRINITY_DN47265_c0_g3_i1	GO:0020037	GO:0005506	GO:0055114	GO:0016705
TRINITY_DN96709_c0_g1_i1	GO:0015074	GO:0003676	GO:0015074	GO:0004523	GO:0003676	GO:0090502	GO:0004523	GO:0003676	GO:0090502
TRINITY_DN27034_c0_g3_i1	GO:0003899	GO:0016740	GO:0003677	GO:0032549	GO:0016779	GO:0006351
TRINITY_DN27418_c1_g1_i1	GO:0042802
TRINITY_DN4960_c0_g1_i1	GO:0003824	GO:0046835	GO:0006003	GO:0005524	GO:2001070	GO:0006000	GO:0003873	GO:0030246	GO:0016310	GO:0008152	GO:0016301	GO:0003824	GO:0046835	GO:0006003	GO:0005524	GO:2001070	GO:0006000	GO:0003873	GO:0030246
TRINITY_DN51988_c0_g2_i1	GO:0016021
TRINITY_DN24287_c0_g3_i1	GO:0006355	GO:0006351
TRINITY_DN98009_c0_g1_i1	GO:0015074	GO:0008270	GO:0003676	GO:0046872	GO:0015074	GO:0008270	GO:0003676
TRINITY_DN4747_c0_g1_i1	GO:0016020	GO:0005743	GO:0005215	GO:0016021	GO:0006810	GO:0055085
TRINITY_DN21828_c0_g2_i1	GO:0003964	GO:0006278	GO:0015074	GO:0004523	GO:0003676	GO:0090502	GO:0004523	GO:0003676	GO:0090502	GO:0003964	GO:0004523	GO:0003676	GO:0090502	GO:0006278
TRINITY_DN6477_c0_g2_i1	GO:0004672	GO:0004702	GO:0006468	GO:0023014	GO:0005524	GO:0000166	GO:0004674	GO:0016772	GO:0004672	GO:0006468	GO:0005524	GO:0000166	GO:0004674	GO:0016772
TRINITY_DN51812_c0_g11_i1	GO:0016874	GO:0008152	GO:0008270	GO:0046872
TRINITY_DN42006_c0_g1_i1	GO:0003735	GO:0005622	GO:0006412	GO:0005840	GO:0019843	GO:0030529	GO:0003735	GO:0005622	GO:0006412	GO:0005840	GO:0005739	GO:0019843	GO:0030529
TRINITY_DN70131_c0_g1_i1	GO:0003735	GO:0005622	GO:0006412	GO:0009536	GO:0005840	GO:0009507	GO:0030529
TRINITY_DN45831_c2_g5_i1	GO:0003964	GO:0003677	GO:0006278
TRINITY_DN97916_c0_g1_i1	GO:0015074	GO:0003676
TRINITY_DN62861_c0_g1_i1	GO:0005085	GO:0003682	GO:0043547	GO:0006007	GO:0000785	GO:0009411	GO:0009649	GO:0010224	GO:0042803
TRINITY_DN51831_c2_g9_i2	GO:0003964	GO:0006278	GO:0003964	GO:0004523	GO:0003676	GO:0090502	GO:0006278
TRINITY_DN88114_c0_g1_i1	GO:0003746	GO:0005622	GO:0003924	GO:0005525	GO:0006414	GO:0000166	GO:0003746	GO:0005622	GO:0009220	GO:0050897	GO:0003924	GO:0005525	GO:0005524	GO:0006414	GO:0000166	GO:0008270	GO:0005618
TRINITY_DN25134_c0_g1_i1	GO:0015074	GO:0005634	GO:0003676	GO:0006508	GO:0015074	GO:0008270	GO:0003676	GO:0004190	GO:0015074	GO:0008270	GO:0005634	GO:0003676
TRINITY_DN31355_c0_g1_i2	GO:0016773	GO:0005737	GO:0010228	GO:0006364	GO:0016226	GO:0042793	GO:0009658	GO:0045893	GO:0048481	GO:0009507	GO:0010027	GO:0005634	GO:0006399	GO:0042644	GO:0009295	GO:0009793
TRINITY_DN47470_c1_g2_i2	GO:0005694	GO:0003677	GO:0046982	GO:0000786	GO:0005634
TRINITY_DN80530_c0_g1_i1	GO:0016020	GO:0016887	GO:0008152	GO:0005524	GO:0000166
TRINITY_DN13690_c0_g1_i1	GO:0004672	GO:0042802	GO:0006468	GO:0005524	GO:0016772	GO:0005515	GO:0004672	GO:0042802	GO:0006468	GO:0016740	GO:0010017	GO:0005524	GO:0009585	GO:0000166	GO:0005634	GO:0016772
TRINITY_DN35504_c0_g2_i1	GO:0008150	GO:0005575	GO:0009688
TRINITY_DN99782_c0_g1_i1	GO:0048364	GO:0016575	GO:0003677	GO:0051568	GO:0055114	GO:0016491	GO:0005634
TRINITY_DN51144_c2_g2_i1	GO:0008152	GO:0016740	GO:0016758	GO:0016757
TRINITY_DN45203_c1_g12_i1	GO:0003677	GO:0006355	GO:0005634
TRINITY_DN16879_c0_g1_i1	GO:0003964	GO:0006278	GO:0004523	GO:0003676	GO:0090502
TRINITY_DN45657_c0_g1_i1	GO:0016020	GO:0016021	GO:0055085	GO:0022857
TRINITY_DN33913_c0_g1_i1	GO:0005524	GO:0000166	GO:0005524	GO:0010569	GO:0008152	GO:0005524	GO:0008568	GO:0031122
TRINITY_DN50105_c4_g2_i1	GO:0015074	GO:0008270	GO:0003676
TRINITY_DN32213_c0_g4_i1	GO:0042162	GO:0043564	GO:0003684	GO:0003677	GO:0005634	GO:0006303	GO:0000723
TRINITY_DN51722_c1_g1_i1	GO:0005739
TRINITY_DN100465_c0_g1_i1	GO:0016887	GO:0008152	GO:0005524	GO:0000166	GO:0016021	GO:0006810	GO:0055085	GO:0042626
TRINITY_DN17553_c0_g1_i1	GO:0004659	GO:0008299	GO:0009790	GO:0016740	GO:0006744	GO:0008299	GO:0016740
TRINITY_DN26833_c0_g1_i1	GO:0015074	GO:0003676	GO:0015074	GO:0005634	GO:0003676
TRINITY_DN45882_c0_g1_i1	GO:0016020	GO:0006075	GO:0003843	GO:0000148
TRINITY_DN8870_c0_g1_i1	GO:0016773	GO:0005975
TRINITY_DN13434_c0_g2_i1	GO:0004672	GO:0006468	GO:0016740	GO:0005524	GO:0016772	GO:0016310	GO:0004672	GO:0016301	GO:0006468	GO:0005524	GO:0016772
TRINITY_DN2974_c0_g1_i1	GO:0005507	GO:0055114	GO:0016491
TRINITY_DN16434_c0_g1_i1	GO:0005634	GO:0080008	GO:0006349	GO:0006275	GO:0016570	GO:0048316	GO:0010389	GO:0045787	GO:0010214	GO:0008283	GO:0005677	GO:0009507	GO:0043234	GO:0009793	GO:0048366
TRINITY_DN49808_c1_g2_i1	GO:0004672	GO:0006468	GO:0005524	GO:0016772
TRINITY_DN44249_c0_g1_i1	GO:0016020	GO:0008378	GO:0016740	GO:0006486	GO:0016021	GO:0030246	GO:0016757	GO:0005794
TRINITY_DN51093_c0_g3_i1	GO:0000303	GO:0016973	GO:0007165	GO:0048364	GO:0009751	GO:0009743	GO:0009733	GO:0009873	GO:0009723	GO:0009651	GO:0005634
TRINITY_DN2891_c0_g1_i1	GO:0009058	GO:0008152	GO:0016746	GO:0003824	GO:0016740
TRINITY_DN39295_c0_g2_i1	GO:0006367	GO:0005672
TRINITY_DN49855_c2_g5_i2	GO:0005525	GO:0000166
TRINITY_DN5144_c0_g1_i1	GO:0016020	GO:0015031	GO:0006886	GO:0016192	GO:0006810	GO:0030131
TRINITY_DN33932_c0_g1_i1	GO:0009536	GO:0015979	GO:0016021	GO:0009579	GO:0009522	GO:0016020	GO:0009535	GO:0009536	GO:0015979	GO:0016021	GO:0009507	GO:0009579	GO:0009522
TRINITY_DN22120_c0_g2_i1	GO:0015074	GO:0003676
TRINITY_DN76549_c0_g1_i1	GO:0016021	GO:0055085
TRINITY_DN5336_c0_g2_i1	GO:0003964	GO:0006278
TRINITY_DN25957_c0_g2_i1	GO:0004553	GO:0005975
TRINITY_DN50495_c5_g4_i1	GO:0008152	GO:0003924	GO:0005525	GO:0003746	GO:0003924	GO:0005525	GO:0006414	GO:0000166	GO:0008152	GO:0003924	GO:0005525	GO:0000166
TRINITY_DN47860_c2_g1_i1	GO:0008152	GO:0003824
TRINITY_DN53450_c3_g7_i1	GO:0003964	GO:0006278
TRINITY_DN50899_c1_g2_i2	GO:0016874	GO:0016567	GO:0004842
TRINITY_DN22148_c0_g1_i1	GO:0008152	GO:0003824	GO:0046835	GO:0006003	GO:0005524	GO:2001070	GO:0006000	GO:0003873	GO:0030246	GO:0016310	GO:0004331	GO:0016787	GO:0008152	GO:0016301	GO:0003824	GO:0046835	GO:0006003	GO:0016740	GO:0005524	GO:0016311	GO:2001070	GO:0006000	GO:0003873	GO:0030246
TRINITY_DN74192_c0_g1_i1	GO:0006355
TRINITY_DN33293_c1_g1_i1	GO:0003964	GO:0003677	GO:0006278	GO:0016310	GO:0016301
TRINITY_DN50651_c1_g2_i6	GO:0016597	GO:0009094	GO:0008152	GO:0004664	GO:0048440	GO:0010048	GO:0043481
TRINITY_DN98094_c0_g1_i1	GO:0016020	GO:0016760	GO:0030244	GO:0016740	GO:0016021	GO:0016757
TRINITY_DN47429_c0_g3_i1	GO:0019898	GO:0009654	GO:0015979	GO:0009523	GO:0005509
TRINITY_DN40536_c0_g4_i1	GO:0009737	GO:0003723	GO:0009414
TRINITY_DN39265_c0_g2_i1	GO:0004672	GO:0006468	GO:0005524	GO:0000166	GO:0016772
TRINITY_DN21780_c0_g2_i1	GO:0016020	GO:0016760	GO:0030244	GO:0016020	GO:0016760	GO:0030244	GO:0016740	GO:0016021	GO:0016757
TRINITY_DN71562_c0_g1_i1	GO:0020037	GO:0006979	GO:0055114	GO:0000166	GO:0016491	GO:0003676	GO:0046872	GO:0004601
TRINITY_DN51222_c0_g1_i4	GO:0052655	GO:0004084	GO:0052656	GO:0052654	GO:0008152	GO:0003824	GO:0009081	GO:0008483	GO:0016740
TRINITY_DN37860_c0_g3_i1	GO:0046983
TRINITY_DN36534_c0_g1_i1	GO:0016021
TRINITY_DN45882_c2_g2_i1	GO:0016020	GO:0006075	GO:0003843	GO:0000148
TRINITY_DN29901_c0_g1_i1	GO:0008270	GO:0003676	GO:0015074	GO:0008270	GO:0003676
TRINITY_DN45279_c0_g2_i2	GO:0045271	GO:0005747	GO:0009853	GO:0005739	GO:0031966
TRINITY_DN6209_c0_g1_i1	GO:0008270	GO:0046872
TRINITY_DN26676_c0_g1_i1	GO:0005694	GO:0003677	GO:0046982	GO:0000786	GO:0005634
TRINITY_DN38379_c0_g2_i2	GO:0000023	GO:0019252	GO:0006098	GO:0031072	GO:0009507	GO:0051082	GO:0031072	GO:0051082
TRINITY_DN73308_c0_g1_i1	GO:0003735	GO:0005622	GO:0006412	GO:0009536	GO:0005840	GO:0003723	GO:0009507	GO:0019843	GO:0015934	GO:0030529	GO:0003735	GO:0005622	GO:0006412	GO:0009536	GO:0005840	GO:0009507	GO:0015934	GO:0030529	GO:0003735	GO:0005622	GO:0006412	GO:0009536	GO:0005840	GO:0015934	GO:0030529
TRINITY_DN42463_c0_g1_i2	GO:0006302	GO:0006310	GO:0003677	GO:0005634
TRINITY_DN12699_c0_g1_i1	GO:0008270	GO:0003676	GO:0046872
TRINITY_DN42440_c0_g1_i1	GO:0043531
TRINITY_DN14508_c0_g1_i1	GO:0003676
TRINITY_DN28096_c0_g2_i1	GO:0008152	GO:0008483	GO:0016740	GO:0043547	GO:0005096
TRINITY_DN49045_c0_g1_i2	GO:0046872
TRINITY_DN35278_c0_g2_i1	GO:0016874	GO:0016567	GO:0004842
TRINITY_DN49636_c0_g8_i7	GO:0048443	GO:0048510	GO:0010219	GO:0045892	GO:0048833	GO:0048442	GO:0016592	GO:0048440	GO:0048441	GO:0048443	GO:0048510	GO:0010219	GO:0045892	GO:0048833	GO:0006357	GO:0048442	GO:0016592	GO:0001104	GO:0048440	GO:0006366	GO:0048441
TRINITY_DN26266_c0_g1_i1	GO:0015074	GO:0008270	GO:0003676	GO:0046872
TRINITY_DN50147_c1_g4_i1	GO:0030599	GO:0004857	GO:0008152	GO:0043086
TRINITY_DN12699_c0_g2_i1	GO:0008270	GO:0003676	GO:0046872
TRINITY_DN1285_c0_g2_i1	GO:0051213	GO:0055114	GO:0008270	GO:0003676
TRINITY_DN48012_c1_g1_i1	GO:0003677	GO:0046982	GO:0000786	GO:0005694	GO:0003677	GO:0046982	GO:0000786	GO:0005634
TRINITY_DN52113_c1_g3_i1	GO:0046872
TRINITY_DN48985_c0_g2_i1	GO:0003674
TRINITY_DN83155_c0_g1_i1	GO:0008270	GO:0003676	GO:0046872
TRINITY_DN26945_c0_g2_i1	GO:0045454	GO:0005623	GO:0006662	GO:0015035	GO:0055114
TRINITY_DN42442_c0_g1_i1	GO:0007067	GO:0005681
TRINITY_DN16862_c1_g1_i1	GO:0008270	GO:0003676	GO:0046872	GO:0015074	GO:0008270	GO:0003676
TRINITY_DN87259_c0_g1_i1	GO:0015074	GO:0008270	GO:0003676
TRINITY_DN47164_c0_g5_i1	GO:0008430
TRINITY_DN24110_c0_g2_i1	GO:0003677	GO:0005524	GO:0005634	GO:0006281	GO:0007049
TRINITY_DN77748_c0_g1_i1	GO:0006457	GO:0003755	GO:0000413	GO:0016853
TRINITY_DN33954_c0_g2_i1	GO:0016020	GO:0005215	GO:0016021	GO:0006810
TRINITY_DN33021_c1_g1_i1	GO:0016762	GO:0016787	GO:0008152	GO:0016740	GO:0048046	GO:0006073	GO:0004553	GO:0005576	GO:0005975	GO:0071555	GO:0016798	GO:0005618
TRINITY_DN50700_c0_g1_i2	GO:0016020	GO:0034220	GO:0006821	GO:0005216	GO:0016021	GO:1903959	GO:0006810	GO:0055085	GO:0005247	GO:0006811
TRINITY_DN10452_c0_g1_i1	GO:0015074	GO:0003676	GO:0015074	GO:0008270	GO:0003676	GO:0046872	GO:0003676	GO:0015074	GO:0008270	GO:0003676
TRINITY_DN1412_c0_g1_i1	GO:0006334	GO:0005694	GO:0003677	GO:0000786	GO:0005634
TRINITY_DN49045_c0_g5_i1	GO:0046872
TRINITY_DN49427_c2_g1_i2	GO:0016706	GO:0055114	GO:0016491
TRINITY_DN50596_c0_g4_i1	GO:0005622	GO:0006505	GO:0006886	GO:0016788
TRINITY_DN39003_c0_g1_i1	GO:0008233	GO:0003964	GO:0016787	GO:0006508	GO:0016740	GO:0004519	GO:0015074	GO:0008270	GO:0016779	GO:0003676	GO:0004518	GO:0004190	GO:0090305	GO:0006278	GO:0008270	GO:0003676	GO:0046872	GO:0016787	GO:0008152	GO:0008270	GO:0003676	GO:0046872
TRINITY_DN51518_c0_g3_i1	GO:0016020	GO:0016310	GO:0004672	GO:0016301	GO:0006468	GO:0016740	GO:0005524	GO:0000166	GO:0016021	GO:0004674	GO:0016772
TRINITY_DN44987_c0_g2_i1	GO:0046933	GO:0009536	GO:0046034	GO:0005524	GO:0015992	GO:0006810	GO:0006811	GO:0015986	GO:0009535	GO:0046933	GO:0009536	GO:0046034	GO:0005524	GO:0015992	GO:0009507	GO:0006810	GO:0009579	GO:0006811	GO:0015986	GO:0046933	GO:0009536	GO:0005524	GO:0015986
TRINITY_DN95518_c0_g1_i1	GO:0008150
TRINITY_DN37887_c0_g1_i1	GO:0016020	GO:0016760	GO:0030244	GO:0016740	GO:0016021	GO:0008270	GO:0071555	GO:0005886	GO:0046872	GO:0016757	GO:0016020	GO:0016760	GO:0030244
TRINITY_DN23493_c0_g1_i1	GO:0008270	GO:0003676
TRINITY_DN40806_c0_g1_i1	GO:0042651	GO:0009654	GO:0015979	GO:0009523
TRINITY_DN80279_c0_g1_i1	GO:0016021
TRINITY_DN40116_c0_g2_i1	GO:0050660	GO:0045454	GO:0016668	GO:0004362	GO:0006749	GO:0009407	GO:0005777	GO:0055114	GO:0016491	GO:0050661
TRINITY_DN23448_c0_g2_i1	GO:0003735	GO:0005622	GO:0006412	GO:0005840	GO:0030529
TRINITY_DN33388_c0_g2_i1	GO:0030904	GO:0005622	GO:0042147
TRINITY_DN51646_c1_g1_i2	GO:0005840
TRINITY_DN36220_c0_g1_i1	GO:0005524	GO:0000166
TRINITY_DN28522_c0_g1_i1	GO:0008152	GO:0016740	GO:0016758	GO:0016757
TRINITY_DN47311_c0_g1_i1	GO:0016310	GO:0004672	GO:0007165	GO:0016301	GO:0006468	GO:0016740	GO:0005524	GO:0000166	GO:0004674	GO:0016772
TRINITY_DN51653_c0_g5_i1	GO:0006096	GO:0004332	GO:0003824	GO:0016829
TRINITY_DN52544_c1_g2_i1	GO:0016020	GO:0016021
TRINITY_DN45421_c0_g1_i1	GO:0016787	GO:0008152
TRINITY_DN50169_c2_g3_i1	GO:0008233	GO:0016787	GO:0008234	GO:0006508
TRINITY_DN11804_c0_g1_i1	GO:0003964	GO:0006278	GO:0004523	GO:0003676	GO:0090502	GO:0003964	GO:0004523	GO:0003676	GO:0090502	GO:0006278
TRINITY_DN56060_c0_g1_i1	GO:0015074	GO:0005634	GO:0003676	GO:0006508	GO:0015074	GO:0008270	GO:0003676	GO:0004190	GO:0015074	GO:0008270	GO:0005634	GO:0003676
TRINITY_DN36125_c0_g2_i1	GO:0015074	GO:0003676	GO:0015074	GO:0008270	GO:0003676
TRINITY_DN50147_c1_g8_i1	GO:0030599	GO:0004857	GO:0008152	GO:0043086
TRINITY_DN24116_c0_g1_i1	GO:0042586	GO:0019288	GO:0005506	GO:0010027
TRINITY_DN22486_c0_g3_i1	GO:0005576
TRINITY_DN33976_c0_g1_i1	GO:0016020	GO:0015031	GO:0006886	GO:0008565	GO:0016192	GO:0006810	GO:0030117
TRINITY_DN53376_c5_g3_i1	GO:0016020	GO:0016787	GO:0008152	GO:0005524	GO:0000166	GO:0016021	GO:0046872
TRINITY_DN100610_c0_g1_i1	GO:0015074	GO:0003676	GO:0015074	GO:0005634	GO:0003676	GO:0006508	GO:0015074	GO:0008270	GO:0003676	GO:0004190	GO:0015074	GO:0008270	GO:0003676
TRINITY_DN27456_c0_g1_i1	GO:0015074	GO:0008270	GO:0003676	GO:0046872
TRINITY_DN38442_c0_g1_i1	GO:0016787	GO:0008152	GO:0042973	GO:0004553	GO:0005975	GO:0016798
TRINITY_DN40678_c0_g1_i1	GO:0004672	GO:0006468	GO:0005524	GO:0016772	GO:0004672	GO:0006468	GO:0005524	GO:0004674	GO:0016772
TRINITY_DN30227_c0_g1_i1	GO:0016310	GO:0004672	GO:0016301	GO:0006468	GO:0005524	GO:0000166	GO:0004674	GO:0016772	GO:0005783	GO:0000033	GO:0048193	GO:0030244	GO:0016740	GO:0097502	GO:0016758	GO:0016021	GO:0016757	GO:0003723
TRINITY_DN26998_c0_g2_i1	GO:0006457	GO:0003755	GO:0000413	GO:0006457	GO:0003755	GO:0000413	GO:0016853
TRINITY_DN52104_c1_g1_i2	GO:0008150	GO:0000166	GO:0008270	GO:0003676	GO:0000166	GO:0008270	GO:0003676
TRINITY_DN51417_c0_g5_i1	GO:0015935	GO:0003735	GO:0006412	GO:0005840	GO:0003723	GO:0030529
TRINITY_DN97342_c0_g1_i1	GO:0080156	GO:0005739
TRINITY_DN47266_c0_g2_i1	GO:0008150
TRINITY_DN68528_c0_g1_i1	GO:0003676	GO:0004527	GO:0090305
TRINITY_DN48882_c1_g1_i1	GO:0004672	GO:0009055	GO:0006468	GO:0005524	GO:0000166	GO:0030246	GO:0016772
TRINITY_DN5905_c0_g1_i1	GO:0008152	GO:0005524	GO:0016772	GO:0016310	GO:0016776	GO:0016301	GO:0006468	GO:0009536	GO:0016740	GO:0005524	GO:0000166	GO:0009507	GO:0004674	GO:0016772
TRINITY_DN41945_c0_g1_i1	GO:0006499	GO:0008150
TRINITY_DN46676_c0_g2_i5	GO:0003674	GO:0005575
TRINITY_DN44662_c1_g1_i1	GO:0016706	GO:0055114	GO:0016491	GO:0046872
TRINITY_DN52035_c0_g4_i6	GO:0055114	GO:0016491
TRINITY_DN38469_c0_g1_i1	GO:0008152	GO:0016818	GO:0003677	GO:0005524	GO:0006355	GO:0005634	GO:0003682	GO:0008152	GO:0016818	GO:0003677	GO:0005524	GO:0006355	GO:0004386	GO:0005829	GO:0043044	GO:0005634	GO:0040029	GO:0010199
TRINITY_DN50663_c0_g9_i1	GO:0005524
TRINITY_DN52262_c0_g1_i1	GO:0016020	GO:0009637	GO:0009965	GO:0080005	GO:0007165	GO:0046777	GO:0000155	GO:0023014	GO:0010468	GO:0045893	GO:0000160	GO:0009507	GO:0010155	GO:0009570
TRINITY_DN50395_c1_g2_i1	GO:0009965	GO:0008080	GO:0030154	GO:0008152
TRINITY_DN42424_c0_g2_i1	GO:0003676	GO:0015074	GO:0008270	GO:0003676
TRINITY_DN5750_c0_g1_i1	GO:0016020	GO:0016887	GO:0008152	GO:0005524	GO:0000166
TRINITY_DN21184_c0_g1_i1	GO:0005739	GO:0005524	GO:0005739
TRINITY_DN45153_c1_g2_i2	GO:0080008	GO:0008150	GO:0048573
TRINITY_DN24796_c1_g1_i1	GO:0009664	GO:0005576	GO:0016020	GO:0009664	GO:0005576	GO:0005618
TRINITY_DN61964_c0_g1_i1	GO:0003964	GO:0006278
TRINITY_DN40544_c0_g1_i1	GO:0016020	GO:0015819	GO:0015189	GO:0015181	GO:1903401	GO:1903352	GO:0000064	GO:0015822	GO:0015809	GO:1903826	GO:0015817	GO:0005290	GO:0016021	GO:0006810	GO:0089709	GO:0016020	GO:0016021	GO:0006810
TRINITY_DN72003_c0_g1_i1	GO:0005783	GO:0008233	GO:0016787	GO:0008234	GO:0006508	GO:0005773
TRINITY_DN23286_c1_g1_i1	GO:0046983	GO:0003677	GO:0003676	GO:0046983	GO:0003676
TRINITY_DN68125_c0_g1_i1	GO:0004672	GO:0006468	GO:0005524	GO:0004674	GO:0016772	GO:0004672	GO:0006468	GO:0009966	GO:0005524	GO:0004674	GO:0016772
TRINITY_DN48909_c0_g1_i1	GO:0006952
TRINITY_DN23969_c0_g3_i1	GO:0050306	GO:0016740	GO:0004553	GO:0005975	GO:0016757	GO:0016740	GO:0004553	GO:0005975
TRINITY_DN12838_c0_g1_i1	GO:0003735	GO:0005622	GO:0006412	GO:0005840
TRINITY_DN43027_c0_g1_i2	GO:0000910	GO:0008017	GO:0000226
TRINITY_DN14104_c0_g1_i1	GO:0009536	GO:0009507	GO:0003743	GO:0006413	GO:0009536	GO:0009507
TRINITY_DN45201_c0_g1_i1	GO:0003677	GO:0006355
TRINITY_DN48819_c0_g9_i1	GO:0003735	GO:0005622	GO:0006412	GO:0005840	GO:0030529
TRINITY_DN87400_c0_g1_i1	GO:0030123	GO:0015031	GO:0006886	GO:0008565	GO:0016192	GO:0006810	GO:0030117
TRINITY_DN24298_c0_g2_i1	GO:0005737	GO:0016149	GO:0006415
TRINITY_DN88148_c0_g1_i1	GO:0035725	GO:0055075	GO:0006885	GO:0015299	GO:0015297	GO:0015385	GO:0006812	GO:1902600	GO:0016021	GO:0009651	GO:0005886	GO:0006814	GO:0006810	GO:0055085	GO:0006811	GO:0005774	GO:0055075	GO:0015299	GO:0006812	GO:1902600	GO:0016021	GO:0009651	GO:0005886	GO:0006814	GO:0055085	GO:0005774
TRINITY_DN47173_c1_g3_i1	GO:0003964	GO:0006278	GO:0004523	GO:0003676	GO:0090502	GO:0003964	GO:0004523	GO:0003676	GO:0090502	GO:0006278
TRINITY_DN4012_c0_g1_i1	GO:0008150
TRINITY_DN36852_c0_g1_i1	GO:0015074	GO:0003676	GO:0015074	GO:0008270	GO:0003676	GO:0046872
TRINITY_DN42722_c1_g1_i1	GO:0003676
TRINITY_DN4019_c0_g2_i1	GO:0006979	GO:0010468	GO:0005777
TRINITY_DN39915_c0_g1_i1	GO:0004523	GO:0003676	GO:0090502
TRINITY_DN47431_c0_g1_i1	GO:0016020	GO:0008152	GO:0016746	GO:0003824	GO:0016740	GO:0006633	GO:0016747
TRINITY_DN8161_c0_g1_i1	GO:0000023	GO:0005982	GO:0009902	GO:0005623	GO:0019288	GO:0010075	GO:0046777	GO:0019252	GO:0006098	GO:0006655	GO:0009664
TRINITY_DN44011_c0_g3_i1	GO:0016021	GO:0008150	GO:0003674	GO:0016021
TRINITY_DN5316_c0_g2_i1	GO:0016874	GO:0008152
TRINITY_DN45197_c0_g2_i1	GO:0003690	GO:0006355	GO:0005739
TRINITY_DN44059_c3_g1_i1	GO:0016020	GO:0009535	GO:0051539	GO:0009055	GO:0018298	GO:0009536	GO:0015979	GO:0000287	GO:0055114	GO:0016021	GO:0016168	GO:0009507	GO:0016491	GO:0009579	GO:0051536	GO:0046872	GO:0009522	GO:0016020	GO:0042651	GO:0051539	GO:0009055	GO:0018298	GO:0009536	GO:0015979	GO:0000287	GO:0055114	GO:0016021	GO:0016168	GO:0016491	GO:0009579	GO:0051536	GO:0046872	GO:0009522
TRINITY_DN81726_c0_g1_i1	GO:0003677	GO:0006355
TRINITY_DN53326_c3_g4_i1	GO:0005634	GO:0010413	GO:0043687	GO:0010228	GO:0003700	GO:0006486	GO:0006355	GO:0045893	GO:0045492	GO:0005634	GO:0009630	GO:0016926	GO:0050665
TRINITY_DN43605_c0_g1_i1	GO:0003700	GO:0008152	GO:0006355	GO:0003950	GO:0046872
TRINITY_DN56583_c0_g1_i1	GO:0010208	GO:0020037	GO:0080110	GO:0051791	GO:0004497	GO:0010584	GO:0016709	GO:0005506	GO:0055114	GO:0016705	GO:0016491	GO:0051792	GO:0046872	GO:0020037	GO:0004497	GO:0005506	GO:0055114	GO:0016705	GO:0016491	GO:0046872
TRINITY_DN45718_c2_g1_i1	GO:0004523	GO:0003676	GO:0090502
TRINITY_DN48198_c2_g1_i1	GO:0050660	GO:0008152	GO:0004497	GO:0055114	GO:0016021	GO:0016491	GO:0004506	GO:0050660	GO:0008152	GO:0055114	GO:0016021	GO:0016491	GO:0004506
TRINITY_DN75460_c0_g1_i1	GO:0008270
TRINITY_DN29232_c0_g2_i1	GO:0008270	GO:0003676
TRINITY_DN35447_c0_g1_i1	GO:0016020	GO:0005215	GO:0016021	GO:0005886	GO:0006810	GO:0016020	GO:0005215	GO:0016021	GO:0006810
TRINITY_DN13923_c0_g1_i1	GO:0006457	GO:0003755	GO:0000413	GO:0016853
TRINITY_DN50163_c1_g4_i1	GO:0009536	GO:0009507
TRINITY_DN39644_c0_g1_i1	GO:0000166	GO:0003676
TRINITY_DN42406_c0_g1_i2	GO:0006457	GO:0003755	GO:0031977	GO:0000413	GO:0009507	GO:0016853
TRINITY_DN25456_c0_g2_i1	GO:0006914	GO:0046872
TRINITY_DN41449_c0_g1_i1	GO:0003735	GO:0005622	GO:0006412	GO:0016740	GO:0005840	GO:0003723	GO:0005739	GO:0015934	GO:0003735	GO:0005622	GO:0006412	GO:0016740	GO:0005840	GO:0003723	GO:0005739	GO:0015934	GO:0030529
TRINITY_DN23852_c0_g2_i1	GO:0003735	GO:0005622	GO:0006412	GO:0005840
TRINITY_DN41848_c0_g1_i2	GO:0008150	GO:0005739	GO:0006007
TRINITY_DN89477_c0_g1_i1	GO:0008233	GO:0003964	GO:0016787	GO:0006508	GO:0016740	GO:0004519	GO:0015074	GO:0008270	GO:0016779	GO:0003676	GO:0004518	GO:0004190	GO:0090305	GO:0006278	GO:0008270	GO:0003676	GO:0046872
TRINITY_DN25979_c0_g1_i1	GO:0036459	GO:0006511	GO:0046872
TRINITY_DN20838_c0_g2_i1	GO:0006457
TRINITY_DN39144_c0_g2_i1	GO:0051015	GO:0051017	GO:0007010	GO:0003779
TRINITY_DN46976_c1_g2_i2	GO:0010207	GO:0008150
TRINITY_DN45043_c1_g1_i3	GO:0010105
TRINITY_DN34986_c0_g2_i1	GO:0015074	GO:0003676	GO:0015074	GO:0005634	GO:0003676	GO:0006508	GO:0015074	GO:0008270	GO:0003676	GO:0004190	GO:0004553	GO:0005975	GO:0003676	GO:0015074	GO:0008270	GO:0005634	GO:0003676
TRINITY_DN82055_c0_g1_i1	GO:0008150	GO:0009507
TRINITY_DN36815_c0_g1_i1	GO:0016020	GO:0016760	GO:0030244	GO:0016020	GO:0016760	GO:0030244	GO:0016740	GO:0016021	GO:0016757
TRINITY_DN24390_c0_g3_i1	GO:0046872
TRINITY_DN24454_c0_g2_i1	GO:0003677	GO:0008270	GO:0046872
TRINITY_DN47769_c4_g2_i1	GO:0055114	GO:0008270	GO:0016491	GO:0046872	GO:0055114	GO:0008270	GO:0016491	GO:0055114	GO:0008270	GO:0016491	GO:0051903	GO:0046872
TRINITY_DN39379_c0_g1_i1	GO:0003677	GO:0006355
TRINITY_DN22040_c0_g2_i1	GO:0016020	GO:0018298	GO:0009765	GO:0015979	GO:0009523	GO:0016021	GO:0016168	GO:0009507	GO:0009579	GO:0046872	GO:0009522	GO:0016020	GO:0009535	GO:0009534	GO:0018298	GO:0009765	GO:0019344	GO:0015979	GO:0009523	GO:0016021	GO:0016168	GO:0009507	GO:0010287	GO:0009579	GO:0046872	GO:0009522
TRINITY_DN41329_c0_g2_i1	GO:0015074	GO:0008270	GO:0003676
TRINITY_DN51622_c0_g1_i8	GO:0016558	GO:0006605	GO:0005622	GO:0044265	GO:0006869	GO:0010351	GO:0006891	GO:0006635
TRINITY_DN31265_c0_g1_i1	GO:0034314	GO:0030041	GO:0005885	GO:0015629
TRINITY_DN82279_c0_g1_i1	GO:0019344
TRINITY_DN42870_c0_g1_i1	GO:0000398	GO:0008380	GO:0003723	GO:0005681	GO:0006397	GO:0005634	GO:0005732	GO:0030529
TRINITY_DN94452_c0_g1_i1	GO:0005874	GO:0008152	GO:0003924	GO:0005525	GO:0000166	GO:0007017	GO:0005200
TRINITY_DN94250_c0_g1_i1	GO:0006260	GO:0042555	GO:0003682	GO:0006270	GO:0003678	GO:0003688	GO:0003677	GO:0005524	GO:0032508	GO:0000166	GO:0005634
TRINITY_DN22710_c0_g2_i1	GO:0015074	GO:0003676	GO:0008270	GO:0003676	GO:0015074	GO:0008270	GO:0003676
TRINITY_DN43426_c0_g2_i1	GO:0008168	GO:0032259	GO:0042372	GO:0052624	GO:0008168	GO:0032259	GO:0016740
TRINITY_DN49334_c0_g1_i1	GO:0005737	GO:0008152	GO:0004615	GO:0003824	GO:0009298	GO:0019307	GO:0016853
TRINITY_DN46914_c0_g5_i1	GO:0006457	GO:0005524	GO:0006950	GO:0051082
TRINITY_DN45318_c0_g1_i1	GO:0008150
TRINITY_DN42994_c0_g1_i1	GO:0046983	GO:0009734	GO:0006355	GO:0005634	GO:0006351
TRINITY_DN22276_c0_g3_i1	GO:0003964	GO:0006278
TRINITY_DN85477_c0_g1_i1	GO:0008150
TRINITY_DN77660_c0_g1_i1	GO:0015074	GO:0003676	GO:0015074	GO:0008270	GO:0003676	GO:0046872
TRINITY_DN52815_c1_g11_i1	GO:0046872
TRINITY_DN54913_c0_g1_i1	GO:0016787	GO:0006629
TRINITY_DN41720_c0_g2_i1	GO:0003690	GO:0006355	GO:0005739	GO:0008150	GO:0003674	GO:0005739	GO:0003690	GO:0008150	GO:0006355	GO:0003674	GO:0005739
TRINITY_DN94253_c0_g1_i1	GO:0008150
TRINITY_DN11585_c0_g1_i1	GO:0008152	GO:0003824	GO:0033926
TRINITY_DN43198_c0_g1_i1	GO:0008152	GO:0016788
TRINITY_DN46280_c0_g1_i3	GO:0001106	GO:0000122	GO:0016272	GO:0006457	GO:0051082
TRINITY_DN41256_c1_g1_i1	GO:0008270	GO:0003676	GO:0008270	GO:0003676	GO:0046872
TRINITY_DN48819_c0_g10_i2	GO:0003735	GO:0005622	GO:0006412	GO:0005840	GO:0030529
TRINITY_DN99039_c0_g1_i1	GO:0008150
TRINITY_DN32769_c0_g4_i1	GO:0006950
TRINITY_DN54138_c0_g1_i1	GO:0016020	GO:0009055	GO:0020037	GO:0004129	GO:1902600	GO:0005743	GO:0005506	GO:0055114	GO:0006119	GO:0016021	GO:0005739	GO:0016491	GO:0009060	GO:0046872	GO:0070469
TRINITY_DN34049_c1_g1_i1	GO:0003674
TRINITY_DN80205_c0_g1_i1	GO:0016887	GO:0008152	GO:0005524	GO:0000166
TRINITY_DN52899_c5_g43_i1	GO:0050592	GO:0020037	GO:0004497	GO:0005506	GO:0055114	GO:0016705	GO:0016491	GO:0047085	GO:0046872
TRINITY_DN23455_c0_g1_i1	GO:0015074	GO:0008270	GO:0003676
TRINITY_DN42728_c0_g2_i1	GO:0004650	GO:0016787	GO:0008152	GO:0047911	GO:0005576	GO:0005975	GO:0071555	GO:0016798
TRINITY_DN28768_c0_g1_i1	GO:0016020
TRINITY_DN23792_c0_g2_i1	GO:0005886
TRINITY_DN45442_c0_g1_i3	GO:0008152	GO:0050178	GO:0016853
TRINITY_DN85922_c0_g1_i1	GO:0003746	GO:0005737	GO:0003924	GO:0005525	GO:0006414	GO:0000166	GO:0003746	GO:0005737	GO:0003924	GO:0005525	GO:0006414	GO:0005525
TRINITY_DN45714_c0_g2_i2	GO:0003735	GO:0005622	GO:0006412	GO:0005840	GO:0003735	GO:0005622	GO:0006412	GO:0005840	GO:0030529
TRINITY_DN25374_c0_g2_i1	GO:0016020
TRINITY_DN24800_c0_g1_i1	GO:0031072	GO:0051082	GO:0009535	GO:0009965	GO:0030003	GO:0030154	GO:0008150	GO:0031072	GO:0045893	GO:0043085	GO:0051082	GO:0070838
TRINITY_DN51658_c0_g1_i1	GO:0018344	GO:0009788	GO:0003824	GO:0009737	GO:0009733	GO:0009414	GO:0046982	GO:0018344	GO:0009788	GO:0003824	GO:0009737	GO:0016740	GO:0009733	GO:0009414	GO:0046982
TRINITY_DN27004_c0_g1_i1	GO:0009507
TRINITY_DN8601_c0_g1_i1	GO:0008233	GO:0016787	GO:0008234	GO:0006508
TRINITY_DN26692_c0_g3_i1	GO:0005694	GO:0003677	GO:0046982	GO:0000786	GO:0005634
TRINITY_DN55880_c0_g1_i1	GO:0010228	GO:0016926	GO:0050665
TRINITY_DN68587_c0_g1_i1	GO:0005622	GO:0000166	GO:0006810	GO:0003676
TRINITY_DN50445_c0_g1_i1	GO:0016887	GO:0008152	GO:0005215	GO:0005524	GO:0000166	GO:0016021	GO:0006810
TRINITY_DN48217_c3_g5_i1	GO:0015074	GO:0003676	GO:0016020	GO:0004672	GO:0006468	GO:0015074	GO:0005524	GO:0000166	GO:0016021	GO:0003676	GO:0016772	GO:0015074	GO:0008270	GO:0003676	GO:0004527	GO:0090305
TRINITY_DN89084_c0_g1_i1	GO:0016567	GO:0008270	GO:0004842	GO:0046872
TRINITY_DN43991_c0_g1_i1	GO:0046983
TRINITY_DN37080_c0_g2_i1	GO:0055114	GO:0016491	GO:0004324
TRINITY_DN45260_c0_g3_i1	GO:0010207	GO:0008150
TRINITY_DN23481_c0_g2_i1	GO:0020037	GO:0006979	GO:0055114	GO:0004601	GO:0016688	GO:0020037	GO:0006979	GO:0055114	GO:0016491	GO:0004601
TRINITY_DN44626_c0_g1_i1	GO:0016020	GO:0022891	GO:0005215	GO:0016021	GO:0006810	GO:0055085	GO:0022857
TRINITY_DN49793_c0_g2_i3	GO:0046983	GO:0009734	GO:0003677	GO:0006355	GO:0005634	GO:0006351	GO:0009725
TRINITY_DN51393_c0_g1_i2	GO:0005741	GO:0055085
TRINITY_DN37982_c0_g3_i1	GO:0008168	GO:0006544	GO:0032259	GO:0030170	GO:0003824	GO:0004372	GO:0016740	GO:0006563	GO:0006544	GO:0035999	GO:0030170	GO:0006730	GO:0003824	GO:0004372	GO:0016740	GO:0006563
TRINITY_DN20659_c0_g2_i1	GO:0020037	GO:0004497	GO:0005506	GO:0055114	GO:0016705	GO:0016491	GO:0046872
TRINITY_DN83009_c0_g1_i1	GO:0008380	GO:0030532	GO:0008380	GO:0030532	GO:0030529	GO:0019013
TRINITY_DN37194_c1_g2_i1	GO:0015074	GO:0008270	GO:0003676	GO:0046872	GO:0006508	GO:0015074	GO:0008270	GO:0003676	GO:0004190	GO:0046872	GO:0003964	GO:0015074	GO:0003676	GO:0006278
TRINITY_DN48511_c0_g2_i1	GO:0016020	GO:0008152	GO:0003824
TRINITY_DN91360_c0_g1_i1	GO:0015074	GO:0008270	GO:0003676
TRINITY_DN37424_c0_g1_i1	GO:0003723	GO:0003676	GO:0046872
TRINITY_DN41413_c0_g1_i1	GO:0008152	GO:0016788
TRINITY_DN45240_c0_g2_i1	GO:0015074	GO:0003676	GO:0006508	GO:0015074	GO:0008270	GO:0003676	GO:0004190
TRINITY_DN28920_c0_g1_i1	GO:0015074	GO:0003676
TRINITY_DN47262_c1_g2_i1	GO:0005840	GO:0042254	GO:0030529	GO:0042254	GO:0030529
TRINITY_DN33094_c0_g1_i1	GO:0016020	GO:0015031	GO:0006886	GO:0008565	GO:0016192	GO:0006810	GO:0030117
TRINITY_DN51102_c0_g3_i1	GO:0044237
TRINITY_DN20910_c0_g1_i1	GO:0015074	GO:0003676	GO:0015074	GO:0008270	GO:0003676	GO:0046872	GO:0015074	GO:0008270	GO:0003676
TRINITY_DN47724_c2_g1_i1	GO:0016874	GO:0009058	GO:0046901	GO:0006730	GO:0004326	GO:0005524	GO:0006761	GO:0009396	GO:0008841	GO:0009793
TRINITY_DN72490_c0_g1_i1	GO:0008150
TRINITY_DN47577_c0_g1_i1	GO:0015031	GO:0005622	GO:0005525	GO:0007264	GO:0000166	GO:0015031	GO:0005622	GO:0005525	GO:0016192	GO:0007264	GO:0000166
TRINITY_DN35410_c0_g1_i1	GO:0005737
TRINITY_DN34484_c0_g2_i1	GO:0008270	GO:0046872
TRINITY_DN26692_c0_g4_i1	GO:0005694	GO:0003677	GO:0046982	GO:0000786	GO:0005634
TRINITY_DN50663_c0_g6_i1	GO:0005524
TRINITY_DN28768_c0_g5_i1	GO:0016020
TRINITY_DN10555_c0_g1_i1	GO:0015074	GO:0008270	GO:0003676
TRINITY_DN99908_c0_g1_i1	GO:0003700	GO:0003677	GO:0006355	GO:0005634	GO:0006351
TRINITY_DN34295_c0_g1_i1	GO:0016876	GO:0009909	GO:0006096	GO:0005737	GO:0016874	GO:0043039	GO:0070143	GO:0006094	GO:0006499	GO:0000049	GO:0006412	GO:0006419	GO:0004812	GO:0004813	GO:0006406	GO:0003723	GO:0005524	GO:0005829	GO:0000166	GO:0009651	GO:0008270	GO:0005739	GO:0009507	GO:0003676
TRINITY_DN73272_c0_g1_i1	GO:0003899	GO:0016740	GO:0003677	GO:0032549	GO:0016779	GO:0006351
TRINITY_DN49124_c0_g1_i1	GO:0003735	GO:0005622	GO:0006412	GO:0005840
TRINITY_DN54724_c0_g1_i1	GO:0016310	GO:0004672	GO:0016301	GO:0006468	GO:0005524	GO:0000166	GO:0004674	GO:0016772	GO:0004672	GO:0006468	GO:0005524	GO:0000166	GO:0004674	GO:0016772
TRINITY_DN91504_c0_g1_i1	GO:0015074	GO:0008270	GO:0003676
TRINITY_DN44742_c0_g1_i1	GO:0003677	GO:0006355
TRINITY_DN42912_c0_g2_i1	GO:0006378	GO:0016787	GO:0003729	GO:0010260	GO:0008150	GO:0005849
TRINITY_DN88059_c0_g1_i1	GO:0008152	GO:0006629
TRINITY_DN39123_c0_g1_i1	GO:0080022	GO:0009941	GO:0008152	GO:0006569	GO:0003824	GO:0019288	GO:0009684	GO:0032880	GO:0019344	GO:0048046	GO:0006642	GO:0005829	GO:0009651	GO:0005739	GO:0016853	GO:0004807	GO:0007030	GO:0009579	GO:0009570	GO:0006096	GO:0008152	GO:0003824	GO:0016853	GO:0004807	GO:0008152	GO:0003824	GO:0016853	GO:0004807
TRINITY_DN89568_c0_g1_i1	GO:0016020	GO:0009534	GO:0007389	GO:0009926	GO:0004047	GO:0009941	GO:0032259	GO:0010015	GO:0006546	GO:0010075	GO:0019344	GO:0042744	GO:0022626	GO:0048046	GO:0048481	GO:0009507	GO:0040007	GO:0009570	GO:0004047	GO:0032259	GO:0006546	GO:0008483	GO:0016740	GO:0004047	GO:0032259	GO:0006546	GO:0008483	GO:0016740	GO:0005739
TRINITY_DN9681_c0_g1_i1	GO:0020037	GO:0004497	GO:0005506	GO:0055114	GO:0016705	GO:0016491	GO:0046872
TRINITY_DN10135_c0_g1_i1	GO:0016020	GO:0005215	GO:0006810
TRINITY_DN57436_c0_g1_i1	GO:0003674	GO:0005774
TRINITY_DN44693_c1_g2_i1	GO:0043531	GO:0005524	GO:0000166	GO:0010310	GO:0031347	GO:0009963	GO:0005622	GO:0043531	GO:0009867	GO:0009697	GO:0009617	GO:0016045	GO:0010200	GO:0005886	GO:0050776	GO:0000165
TRINITY_DN39307_c0_g2_i1	GO:0043531	GO:0005524	GO:0000166	GO:0043531
TRINITY_DN2734_c0_g2_i1	GO:0004368	GO:0052590	GO:0055114	GO:0006072	GO:0016491	GO:0009331	GO:0052591
TRINITY_DN36991_c0_g2_i1	GO:0043531
TRINITY_DN6858_c0_g1_i1	GO:0006506	GO:0009058
TRINITY_DN36143_c0_g1_i1	GO:0016020	GO:0006897
TRINITY_DN1262_c0_g1_i1	GO:0015074	GO:0008270	GO:0003676
TRINITY_DN33824_c0_g3_i1	GO:0008380	GO:0030532
TRINITY_DN35331_c0_g2_i1	GO:0016857	GO:0003824	GO:0005975	GO:0050662
TRINITY_DN42568_c1_g1_i1	GO:0009535	GO:0006457	GO:0003755	GO:0055114	GO:0000413	GO:0031679	GO:0016853	GO:0010598
TRINITY_DN44502_c1_g1_i1	GO:0016020	GO:0008233	GO:0016787	GO:0006508	GO:0004222	GO:0008237
TRINITY_DN42696_c0_g1_i1	GO:0003677	GO:0005524	GO:0008270	GO:0046872
TRINITY_DN48313_c0_g1_i1	GO:0009116	GO:0016740
TRINITY_DN15343_c0_g2_i1	GO:0016021	GO:0055085
TRINITY_DN3603_c0_g1_i1	GO:0015031	GO:0005622	GO:0005525	GO:0007264	GO:0000166	GO:0005622	GO:0005525	GO:0007264	GO:0000166
TRINITY_DN20797_c0_g2_i1	GO:0008150	GO:0000166	GO:0003676	GO:0000166	GO:0003676
TRINITY_DN32403_c0_g1_i1	GO:0015074	GO:0005634	GO:0003676	GO:0015074	GO:0008270	GO:0005634	GO:0003676
TRINITY_DN17537_c0_g2_i1	GO:0016020	GO:0020037	GO:0006979	GO:0005215	GO:0055114	GO:0016491	GO:0006810	GO:0046872	GO:0004601	GO:0016020	GO:0005215	GO:0006810
TRINITY_DN45544_c0_g3_i1	GO:0006412
TRINITY_DN35229_c0_g2_i1	GO:0008643	GO:0000139	GO:0016021	GO:0015992	GO:0005351
TRINITY_DN3554_c0_g2_i1	GO:0003964	GO:0006278	GO:0003964	GO:0004523	GO:0003676	GO:0090502	GO:0006278
TRINITY_DN33603_c0_g1_i1	GO:0003964	GO:0003677	GO:0006278	GO:0003677
TRINITY_DN37839_c0_g2_i1	GO:0042773	GO:0008137	GO:0055114	GO:0042773	GO:0008137	GO:0055114	GO:0005739
TRINITY_DN53410_c2_g7_i1	GO:0015074	GO:0003676	GO:0015074	GO:0008270	GO:0003676
TRINITY_DN8467_c0_g1_i1	GO:0015074	GO:0003676	GO:0008270	GO:0003676	GO:0015074	GO:0008270	GO:0003676
TRINITY_DN49514_c0_g4_i13	GO:0006508	GO:0015074	GO:0008270	GO:0003676	GO:0004190	GO:0008233	GO:0006508
TRINITY_DN45061_c0_g1_i3	GO:0016020	GO:0016887	GO:0008152	GO:0005524	GO:0000166	GO:0016020	GO:0010152	GO:0016887	GO:0008152	GO:0010584	GO:0009555	GO:0005524	GO:0000166	GO:0005886	GO:0016020	GO:0016787	GO:0016887	GO:0008152	GO:0015412	GO:0005524	GO:0000166	GO:0015689
TRINITY_DN8071_c0_g1_i1	GO:0045010	GO:0031209	GO:0010090
TRINITY_DN95088_c0_g1_i1	GO:0015074	GO:0003676	GO:0015074	GO:0004523	GO:0003676	GO:0090502
TRINITY_DN47217_c8_g3_i1	GO:1902600	GO:0005743	GO:0008121	GO:0022900	GO:0070469
TRINITY_DN59943_c0_g1_i1	GO:0015074	GO:0008270	GO:0003676
TRINITY_DN51736_c2_g3_i1	GO:0009451	GO:0003723	GO:0001522	GO:0009982	GO:0009451	GO:0003723	GO:0001522	GO:0009982	GO:0016853	GO:0008033
TRINITY_DN50640_c1_g1_i1	GO:0015074	GO:0003676	GO:0015074	GO:0008270	GO:0003676
TRINITY_DN51755_c1_g5_i1	GO:0000166	GO:0046872	GO:0000166	GO:0016021	GO:0046872
TRINITY_DN34260_c0_g1_i1	GO:0003677
TRINITY_DN60290_c0_g1_i1	GO:0016020	GO:0004672	GO:0006468	GO:0005524	GO:0016021	GO:0016772	GO:0004672	GO:0006468	GO:0005524	GO:0016772
TRINITY_DN41524_c0_g1_i2	GO:0004672	GO:0006468	GO:0005524	GO:0000166	GO:0016772
TRINITY_DN13125_c0_g1_i1	GO:0003735	GO:0006412	GO:0005840	GO:0003735	GO:0006412	GO:0005840	GO:0030529
TRINITY_DN20370_c0_g1_i1	GO:0004672	GO:0006468	GO:0005524	GO:0000166	GO:0016772	GO:0008270	GO:0003676	GO:0046872
TRINITY_DN54026_c0_g1_i1	GO:0005694	GO:0003677	GO:0046982	GO:0000786	GO:0005634	GO:0003677	GO:0046982	GO:0000786	GO:0005634
TRINITY_DN44357_c1_g1_i1	GO:0015074	GO:0003676	GO:0015074	GO:0005634	GO:0003676	GO:0006508	GO:0015074	GO:0008270	GO:0003676	GO:0004190
TRINITY_DN41432_c0_g1_i2	GO:0008150
TRINITY_DN16073_c0_g1_i1	GO:0003964	GO:0006278	GO:0003964	GO:0004523	GO:0003676	GO:0090502	GO:0006278
TRINITY_DN665_c0_g1_i1	GO:0016020	GO:0009534	GO:0009941	GO:0009832	GO:0015742	GO:0016126	GO:0015131	GO:1902356	GO:0015140	GO:0005215	GO:0015729	GO:0015139	GO:0016049	GO:0030243	GO:0071423	GO:0005739	GO:0006814	GO:0009750	GO:0016020	GO:0005215	GO:0006814	GO:0055085
TRINITY_DN33464_c0_g2_i1	GO:0051603	GO:0008233	GO:0005737	GO:0016787	GO:0006508	GO:0019773	GO:0000502	GO:0006511	GO:0004175	GO:0005634	GO:0004298	GO:0005839
TRINITY_DN54498_c0_g1_i1	GO:0003677	GO:0006355	GO:0005634
TRINITY_DN52780_c0_g1_i3	GO:0005524	GO:0000166
TRINITY_DN14105_c0_g1_i1	GO:0009508	GO:0042793	GO:0045893	GO:0008283	GO:0009507	GO:0009295
TRINITY_DN78989_c0_g1_i1	GO:0008150	GO:0003674
TRINITY_DN44674_c0_g1_i1	GO:0003746	GO:0004781	GO:0005525	GO:0016740	GO:0006414	GO:0016779	GO:0003746	GO:0005737	GO:0003924	GO:0005525	GO:0006414	GO:0000166
TRINITY_DN54923_c0_g1_i1	GO:0016616	GO:0008152	GO:0055114	GO:0051287	GO:0016616	GO:0008152	GO:0008863	GO:0055114	GO:0016491	GO:0051287
TRINITY_DN31442_c2_g1_i1	GO:0003964	GO:0006278	GO:0004523	GO:0003676	GO:0090502	GO:0003964	GO:0004523	GO:0003676	GO:0090502	GO:0006278
TRINITY_DN63627_c0_g1_i1	GO:0048046	GO:0008150	GO:0048046
TRINITY_DN10684_c0_g1_i1	GO:0015074	GO:0003676
TRINITY_DN12852_c0_g1_i1	GO:0008270	GO:0003676	GO:0046872
TRINITY_DN75046_c0_g1_i1	GO:0016887	GO:0008152	GO:0005524	GO:0000166	GO:0016021	GO:0006810	GO:0055085	GO:0042626
TRINITY_DN75121_c0_g1_i1	GO:0004672	GO:0006468	GO:0005524	GO:0016772
TRINITY_DN29083_c0_g3_i1	GO:0005741	GO:0055085	GO:0044070	GO:0005741	GO:1903959	GO:0006820	GO:0055085	GO:0008308
TRINITY_DN24155_c0_g2_i1	GO:0005737	GO:0003743	GO:0006413	GO:0006412	GO:0005852	GO:0005737	GO:0003743	GO:0006413	GO:0006412	GO:0033290	GO:0001731	GO:0016282	GO:0006446	GO:0005852
TRINITY_DN34761_c0_g2_i1	GO:0005694	GO:0003677	GO:0046982	GO:0000786	GO:0005634
TRINITY_DN17518_c0_g2_i1	GO:0016020	GO:0009535	GO:0051539	GO:0009055	GO:0018298	GO:0009536	GO:0015979	GO:0000287	GO:0055114	GO:0016021	GO:0016168	GO:0009507	GO:0016491	GO:0009579	GO:0051536	GO:0046872	GO:0009522
TRINITY_DN93297_c0_g1_i1	GO:0015074	GO:0003676	GO:0008233	GO:0006508	GO:0015074	GO:0003676
TRINITY_DN28939_c0_g2_i1	GO:0016874	GO:0008152	GO:0008270	GO:0046872	GO:0008270	GO:0046872
TRINITY_DN40553_c0_g2_i1	GO:0003964	GO:0006278	GO:0004523	GO:0003676	GO:0090502
TRINITY_DN15390_c0_g2_i1	GO:0016020	GO:0016021
TRINITY_DN37337_c0_g1_i1	GO:0003677	GO:0005634
TRINITY_DN48179_c1_g2_i1	GO:0003735	GO:0005622	GO:0006412	GO:0005840	GO:0015934	GO:0030529
TRINITY_DN36080_c0_g3_i1	GO:0008150	GO:0005575
TRINITY_DN49705_c3_g11_i2	GO:0008152	GO:0003924	GO:0005525	GO:0000166	GO:0003746	GO:0003924	GO:0005525	GO:0006414	GO:0000166
TRINITY_DN48089_c1_g2_i10	GO:0016020	GO:0005783	GO:0008168	GO:0032259	GO:0006481	GO:0005789	GO:0004671	GO:0016021
TRINITY_DN47773_c0_g1_i4	GO:0003682	GO:0008152	GO:0016740
TRINITY_DN48936_c0_g2_i1	GO:0008150	GO:0003674	GO:0005829	GO:0005634
TRINITY_DN7079_c0_g2_i1	GO:0046983	GO:0003677	GO:0003676
TRINITY_DN43133_c0_g1_i1	GO:0009058	GO:0008152	GO:0016746	GO:0003824	GO:0009058	GO:0008152	GO:0016746	GO:0003824	GO:0016740	GO:0016747	GO:0009058	GO:0008152	GO:0016746	GO:0003824	GO:0016740
TRINITY_DN25021_c0_g2_i1	GO:0003682	GO:0003677	GO:0005634
TRINITY_DN8005_c0_g1_i1	GO:0009536	GO:0009507
TRINITY_DN32473_c0_g1_i1	GO:0009507	GO:0005773
TRINITY_DN32217_c0_g1_i1	GO:0016020	GO:0010413	GO:0044036	GO:0009834	GO:0009832	GO:0016760	GO:0030244	GO:0016740	GO:0042742	GO:0016021	GO:0045492	GO:0008270	GO:0071555	GO:0005886	GO:0050832	GO:0042546	GO:0046872	GO:0016757
TRINITY_DN26110_c0_g1_i1	GO:0003676
TRINITY_DN24477_c0_g1_i1	GO:0003743	GO:0006413	GO:0003723
TRINITY_DN29969_c2_g1_i1	GO:0003964	GO:0006278	GO:0004523	GO:0003676	GO:0090502	GO:0003964	GO:0004523	GO:0003676	GO:0090502	GO:0006278
TRINITY_DN41018_c0_g1_i2	GO:0006338	GO:0043968	GO:0003682	GO:0035267	GO:0045892	GO:0003677	GO:0043967	GO:0005634	GO:0006281	GO:0006338	GO:0043968	GO:0003682	GO:0035267	GO:0003677	GO:0043967	GO:0006281
TRINITY_DN41791_c0_g3_i1	GO:0055114	GO:0005739	GO:0016491
TRINITY_DN51276_c0_g1_i2	GO:0003723	GO:0003676
TRINITY_DN34406_c0_g1_i1	GO:0003735	GO:0005622	GO:0006412	GO:0005840
TRINITY_DN47754_c1_g1_i1	GO:0016787	GO:0008299	GO:0004452	GO:0016853
TRINITY_DN9487_c0_g1_i1	GO:0005741	GO:0055085	GO:0044070	GO:0005741	GO:1903959	GO:0006820	GO:0055085	GO:0008308
TRINITY_DN52015_c0_g4_i4	GO:0043531
TRINITY_DN36035_c0_g1_i1	GO:0050660	GO:0008152	GO:0009744	GO:0003995	GO:0005759	GO:0005524	GO:0008470	GO:0055114	GO:0016491	GO:0016627	GO:0009083	GO:0009750
TRINITY_DN18395_c0_g1_i1	GO:0008233	GO:0006508
TRINITY_DN9793_c0_g1_i1	GO:0008152	GO:0055114	GO:0016491
TRINITY_DN15701_c0_g1_i1	GO:0015074	GO:0008270	GO:0003676
TRINITY_DN37393_c0_g1_i1	GO:0006355	GO:0006351
TRINITY_DN46908_c0_g1_i1	GO:0051539	GO:0008152	GO:0003994	GO:0016829	GO:0051536	GO:0008152
TRINITY_DN42504_c0_g4_i1	GO:0008150
TRINITY_DN56512_c0_g1_i1	GO:0003682	GO:0003677
TRINITY_DN18119_c0_g1_i1	GO:0006812	GO:0098655	GO:0016021	GO:0055085	GO:0008324
TRINITY_DN1986_c0_g1_i1	GO:0009058	GO:0003824
TRINITY_DN39837_c0_g1_i1	GO:0020037	GO:0006979	GO:0055114	GO:0004601
TRINITY_DN53124_c0_g4_i1	GO:0016020	GO:0016787	GO:0016887	GO:0005524	GO:0006754	GO:0000166	GO:0016021	GO:0046872
TRINITY_DN31277_c0_g2_i1	GO:0015074	GO:0003676	GO:0015074	GO:0008270	GO:0003676	GO:0046872	GO:0015074	GO:0008270	GO:0003676
TRINITY_DN23854_c0_g1_i1	GO:0016874	GO:0008152	GO:0016567	GO:0004842
TRINITY_DN30703_c1_g1_i1	GO:0043531
TRINITY_DN42173_c0_g1_i5	GO:0016020	GO:0016021	GO:0055085	GO:0022857
TRINITY_DN37636_c0_g2_i1	GO:0030001	GO:0046872
TRINITY_DN51139_c0_g2_i2	GO:0008152	GO:0016740	GO:0016758	GO:0016117	GO:0016757
TRINITY_DN49983_c1_g3_i3	GO:0003674
TRINITY_DN13054_c0_g1_i1	GO:0003824	GO:0003937	GO:0004643	GO:0006164
TRINITY_DN38326_c0_g1_i1	GO:0003735	GO:0006412	GO:0005840	GO:0030529
TRINITY_DN51995_c0_g2_i1	GO:0042761	GO:0006457	GO:0030154	GO:0048527	GO:0048364	GO:0009790	GO:0000911	GO:0005829	GO:0009735	GO:0000226	GO:0010048
TRINITY_DN26387_c0_g1_i1	GO:0005694	GO:0003677	GO:0046982	GO:0000786	GO:0005634
TRINITY_DN13572_c0_g1_i1	GO:0005737	GO:0003824	GO:0009536	GO:0055114	GO:0006212	GO:0009507	GO:0016627	GO:0017113	GO:0009570	GO:0005737	GO:0003824	GO:0055114	GO:0016627
TRINITY_DN50088_c0_g3_i1	GO:0016020	GO:0030301	GO:0008158	GO:0009506	GO:0007165	GO:0016021	GO:0005886
TRINITY_DN48838_c1_g7_i1	GO:0003735	GO:0005622	GO:0006412	GO:0005840
TRINITY_DN42995_c0_g1_i1	GO:0008152	GO:0003924	GO:0005525	GO:0000166
TRINITY_DN52379_c0_g2_i1	GO:0005622	GO:0006886	GO:0016192
TRINITY_DN53434_c4_g3_i1	GO:0015074	GO:0008270	GO:0003676	GO:0016772	GO:0009165	GO:0004146	GO:0006545	GO:0015074	GO:0055114	GO:0008270	GO:0003676	GO:0050661
TRINITY_DN25185_c0_g2_i1	GO:0003682	GO:0008152	GO:0016818	GO:0003677	GO:0005524	GO:0006355	GO:0005829	GO:0043044	GO:0005634	GO:0040029	GO:0010199
TRINITY_DN82340_c0_g1_i1	GO:0015074	GO:0008270	GO:0003676
TRINITY_DN52281_c0_g3_i1	GO:0009791	GO:0003700	GO:0006342	GO:0032502	GO:0006355	GO:0006306
TRINITY_DN47804_c0_g1_i2	GO:0005509
TRINITY_DN38988_c0_g1_i1	GO:0005542	GO:0008152	GO:0016740
TRINITY_DN48602_c0_g1_i2	GO:0005622	GO:0007034
TRINITY_DN30716_c0_g1_i1	GO:0042651	GO:0009654	GO:0015979	GO:0009523
TRINITY_DN35257_c0_g1_i1	GO:0008270	GO:0046872
TRINITY_DN52824_c1_g3_i1	GO:0006506	GO:0005783	GO:0008152	GO:0003824	GO:0005789	GO:0016740	GO:0003964	GO:0003677	GO:0006278	GO:0003677
TRINITY_DN23939_c0_g1_i1	GO:0009534	GO:0009941	GO:0006508	GO:0009532	GO:0004252	GO:0009840	GO:0006508	GO:0004252	GO:0008233	GO:0006508	GO:0004252
TRINITY_DN47168_c0_g1_i3	GO:0030246
TRINITY_DN51694_c0_g2_i3	GO:0016020	GO:0016021
TRINITY_DN51602_c0_g8_i1	GO:0003735	GO:0005622	GO:0006412	GO:0005840	GO:0030529
TRINITY_DN8094_c0_g1_i1	GO:0015074	GO:0005634	GO:0003676
TRINITY_DN53268_c1_g4_i1	GO:0008270
TRINITY_DN91818_c0_g1_i1	GO:0016020	GO:0008152	GO:0016746	GO:0003824	GO:0016740	GO:0006633	GO:0016747
TRINITY_DN27163_c0_g1_i1	GO:0046872
TRINITY_DN33384_c1_g1_i1	GO:0006355	GO:0006351
TRINITY_DN26763_c1_g1_i1	GO:0016020	GO:0018298	GO:0009765	GO:0015979	GO:0009523	GO:0016021	GO:0016168	GO:0009507	GO:0009579	GO:0046872	GO:0009522
TRINITY_DN11246_c0_g1_i1	GO:0015074	GO:0003676	GO:0008270	GO:0003676
TRINITY_DN4017_c0_g1_i1	GO:0006096	GO:0008152	GO:0003824	GO:0016853	GO:0004807	GO:0008152	GO:0003824	GO:0016853	GO:0004807
TRINITY_DN21858_c0_g2_i1	GO:0051603	GO:0008233	GO:0005737	GO:0016787	GO:0006508	GO:0000502	GO:0004175	GO:0005634	GO:0004298	GO:0005839
TRINITY_DN40208_c0_g1_i1	GO:0006508	GO:0015074	GO:0008270	GO:0003676	GO:0004190	GO:0006508	GO:0008270	GO:0003676	GO:0004190
TRINITY_DN51842_c1_g20_i1	GO:0006457	GO:0009408	GO:0005524	GO:0031072	GO:0046872	GO:0051082	GO:0006457	GO:0031072	GO:0051082	GO:0006457	GO:0031072	GO:0046872	GO:0051082
TRINITY_DN22312_c0_g1_i1	GO:0015074	GO:0003676	GO:0015074	GO:0008270	GO:0003676
TRINITY_DN11817_c0_g1_i1	GO:0042254
TRINITY_DN21799_c0_g1_i1	GO:0015074	GO:0008270	GO:0003676
TRINITY_DN31110_c0_g1_i1	GO:0010025	GO:0008299	GO:0010345	GO:0010143	GO:0009414	GO:0016567	GO:1900490	GO:0004842
TRINITY_DN46648_c0_g1_i1	GO:0008152	GO:0003824
TRINITY_DN47228_c10_g5_i1	GO:0015074	GO:0008270	GO:0003676	GO:0046872	GO:0008270	GO:0003676	GO:0046872	GO:0015074	GO:0008270	GO:0003676
TRINITY_DN50408_c0_g1_i1	GO:0015935	GO:0003735	GO:0006412	GO:0005840	GO:0003723	GO:0030529
TRINITY_DN53197_c0_g1_i1	GO:0016787	GO:0006396	GO:0003723	GO:0005524	GO:0004386	GO:0016891	GO:0090501	GO:0004525	GO:0003676	GO:0090502
TRINITY_DN26763_c1_g2_i2	GO:0016020	GO:0018298	GO:0009765	GO:0015979	GO:0009523	GO:0016021	GO:0016168	GO:0009507	GO:0009579	GO:0046872	GO:0009522
TRINITY_DN28329_c0_g1_i1	GO:0003676
TRINITY_DN50318_c3_g2_i1	GO:0008270	GO:0003676
TRINITY_DN46127_c0_g1_i1	GO:0016020	GO:0005783	GO:0004579	GO:0009086	GO:0006499	GO:0030244	GO:0005789	GO:0016740	GO:0006486	GO:0016021	GO:0000394	GO:0016757
TRINITY_DN47173_c0_g1_i1	GO:0003964	GO:0006278	GO:0004523	GO:0003676	GO:0090502	GO:0003964	GO:0004523	GO:0003676	GO:0090502	GO:0006278
TRINITY_DN2533_c0_g1_i1	GO:0015074	GO:0005975	GO:0008270	GO:0003676
TRINITY_DN52217_c1_g1_i1	GO:0016874	GO:0006541	GO:0006221	GO:0005524	GO:0000166	GO:0003883	GO:0044210	GO:0006221	GO:0003883
TRINITY_DN33286_c0_g2_i1	GO:0032440	GO:0008643	GO:0005215	GO:0055114	GO:0016021	GO:0016491	GO:0055085	GO:0022857
TRINITY_DN50492_c1_g1_i1	GO:0003964	GO:0006278	GO:0004523	GO:0003676	GO:0090502	GO:0003964	GO:0004523	GO:0003676	GO:0090502	GO:0006278
TRINITY_DN33379_c0_g4_i1	GO:0008152	GO:0055114	GO:0016491	GO:0008152	GO:0010115	GO:0009408	GO:0004022	GO:0006561	GO:0009414	GO:0055114	GO:0010182	GO:0005829	GO:0016491	GO:0009750
TRINITY_DN41587_c1_g1_i1	GO:0016020	GO:0015232	GO:0017004	GO:0020037	GO:0015886	GO:0005739
TRINITY_DN25645_c0_g2_i1	GO:0009607	GO:0006952
TRINITY_DN3556_c0_g1_i1	GO:0015074	GO:0003676	GO:0015074	GO:0008270	GO:0003676
TRINITY_DN46164_c0_g1_i1	GO:0008152	GO:0016757
TRINITY_DN47513_c1_g2_i1	GO:0003735	GO:0005622	GO:0006412	GO:0005840	GO:0030529
TRINITY_DN47092_c0_g1_i1	GO:0030599	GO:0016787	GO:0004857	GO:0052541	GO:0005829	GO:0043086	GO:0042545	GO:0045330	GO:0005774	GO:0005618	GO:0052546
TRINITY_DN22539_c0_g2_i1	GO:0005874	GO:0005737	GO:0005856	GO:0008152	GO:0008017	GO:0003777	GO:0005524	GO:0000166	GO:0005871	GO:0007018	GO:0005874	GO:0008152	GO:0008017	GO:0003777	GO:0005524	GO:0000166	GO:0005871	GO:0007018
TRINITY_DN50375_c1_g1_i1	GO:0004672	GO:0030247	GO:0006468	GO:0005524	GO:0004674	GO:0016772
TRINITY_DN31653_c0_g1_i1	GO:0005215	GO:0006810
TRINITY_DN43478_c1_g17_i1	GO:0003964	GO:0003677	GO:0006278	GO:0003677
TRINITY_DN73401_c0_g1_i1	GO:0003899	GO:0003677	GO:0005634	GO:0006351
TRINITY_DN71525_c0_g1_i1	GO:0003674
TRINITY_DN44256_c0_g1_i1	GO:0005215	GO:0016021	GO:0055085	GO:0022857
TRINITY_DN50173_c0_g2_i1	GO:0016020	GO:0008152	GO:0016746	GO:0016740	GO:0016021	GO:0008270	GO:0019706	GO:0046872
TRINITY_DN53455_c10_g1_i1	GO:0003964	GO:0003677	GO:0006278	GO:0003677
TRINITY_DN38657_c0_g1_i1	GO:0004672	GO:0006468	GO:0005524	GO:0016772
TRINITY_DN31866_c0_g2_i1	GO:0004672	GO:0006468	GO:0005524	GO:0016772
TRINITY_DN11302_c0_g2_i1	GO:0004523	GO:0003676	GO:0090502
TRINITY_DN51938_c1_g3_i2	GO:0016874	GO:0008152
TRINITY_DN57156_c0_g1_i1	GO:0003677	GO:0003676
TRINITY_DN50953_c1_g8_i1	GO:0005622	GO:0007034
TRINITY_DN28018_c0_g1_i1	GO:0006629	GO:0016036
TRINITY_DN45378_c0_g2_i4	GO:0005622	GO:0015629	GO:0030042	GO:0003779
TRINITY_DN56506_c0_g1_i1	GO:0008270	GO:0003676	GO:0046872
TRINITY_DN37366_c0_g1_i1	GO:0005737	GO:0003735	GO:0006412	GO:0005840	GO:0030529
TRINITY_DN37580_c0_g1_i1	GO:0004672	GO:0006468	GO:0005524	GO:0016772
TRINITY_DN50250_c1_g3_i1	GO:0008757	GO:0008168	GO:0010236	GO:0009941	GO:0032259	GO:0008152	GO:0019288	GO:0006655	GO:0019761	GO:0051741	GO:0008168	GO:0032259	GO:0008152	GO:0019031
TRINITY_DN98199_c0_g1_i1	GO:0044036	GO:0008150	GO:0010089
TRINITY_DN25916_c0_g1_i1	GO:0005737	GO:0003723	GO:0000166	GO:0003676	GO:0003723
TRINITY_DN46125_c4_g6_i1	GO:0008270	GO:0003676	GO:0046872	GO:0015074	GO:0008270	GO:0003676	GO:0016787	GO:0008152	GO:0008270	GO:0003676	GO:0046872
TRINITY_DN69683_c0_g1_i1	GO:0009846	GO:0010208	GO:0048655	GO:0045893	GO:0008270	GO:0055046	GO:0046872
TRINITY_DN50065_c2_g8_i1	GO:0016787	GO:0005524	GO:0004386	GO:0005829	GO:0000166	GO:0003676	GO:0001510
TRINITY_DN53238_c2_g6_i2	GO:0004523	GO:0003676	GO:0090502
TRINITY_DN31715_c0_g1_i1	GO:0005685	GO:0006376	GO:0003729
TRINITY_DN37820_c1_g1_i1	GO:0015074	GO:0008270	GO:0003676	GO:0004527	GO:0090305	GO:0015074	GO:0008270	GO:0003676
TRINITY_DN21629_c0_g1_i1	GO:0016020	GO:0004672	GO:0006468	GO:0005524	GO:0016021	GO:0016772
TRINITY_DN64320_c0_g1_i1	GO:0016787	GO:0004553	GO:0005975
TRINITY_DN52026_c1_g1_i2	GO:0046686	GO:0005524	GO:0006807	GO:0005829	GO:0009435	GO:0003952	GO:0016810
TRINITY_DN95723_c0_g1_i1	GO:0003723	GO:0003676
TRINITY_DN39760_c0_g1_i1	GO:0006260	GO:0003677	GO:0005524
TRINITY_DN53122_c1_g21_i1	GO:0006457	GO:0005524	GO:0006950	GO:0051082
TRINITY_DN42300_c0_g3_i2	GO:0006661	GO:0008150	GO:0051382	GO:0006281	GO:0051382	GO:0006281
TRINITY_DN75805_c0_g1_i1	GO:0009536	GO:0005524	GO:0000166	GO:0009507	GO:0009570
TRINITY_DN50593_c0_g1_i4	GO:0016787	GO:0008152	GO:0005524	GO:0004386	GO:0000166	GO:0003676
TRINITY_DN36863_c0_g7_i1	GO:0006850	GO:0005743	GO:0016020	GO:0006096	GO:0006301	GO:0006850	GO:0046686	GO:0005743	GO:0008150	GO:0005739	GO:0005886	GO:0009060	GO:0005774
TRINITY_DN26156_c0_g1_i1	GO:0016020	GO:0030001	GO:0046873	GO:0055085
TRINITY_DN49438_c0_g1_i2	GO:0006508	GO:0016021	GO:0004190
TRINITY_DN45882_c0_g2_i1	GO:0016020	GO:0006075	GO:0003843	GO:0000148
TRINITY_DN24259_c1_g1_i1	GO:0003700	GO:0003677	GO:0006355	GO:0005634	GO:0006351
TRINITY_DN44612_c1_g3_i4	GO:0016020	GO:0016310	GO:0004672	GO:0016301	GO:0006468	GO:0016740	GO:0005524	GO:0000166	GO:0016021	GO:0004674	GO:0016772
TRINITY_DN9734_c0_g1_i1	GO:0000166	GO:0003676
TRINITY_DN99165_c0_g1_i1	GO:0005737	GO:0008152	GO:0003824	GO:0030145	GO:0006007	GO:0046872	GO:0004619
TRINITY_DN52542_c0_g8_i1	GO:0030003	GO:0008150	GO:0009507	GO:0070838
TRINITY_DN81085_c0_g1_i1	GO:0005634	GO:0015074	GO:0008270	GO:0005634	GO:0003676
TRINITY_DN14317_c0_g2_i1	GO:0033179	GO:0015078	GO:0015991
TRINITY_DN26477_c0_g1_i1	GO:0005850	GO:0003743	GO:0006413	GO:0003723	GO:0003676
TRINITY_DN15125_c0_g1_i1	GO:0004672	GO:0006468	GO:0005524	GO:0000166	GO:0005509	GO:0016772
TRINITY_DN32560_c0_g2_i1	GO:0003700	GO:0006355	GO:0043565
TRINITY_DN5330_c0_g1_i1	GO:0003964	GO:0006278
TRINITY_DN73467_c0_g1_i1	GO:0006749	GO:0003840
TRINITY_DN46903_c0_g3_i1	GO:0000340	GO:0005737	GO:0003743	GO:0006413	GO:0005845	GO:0006412	GO:0003723	GO:0050687	GO:0005829	GO:0005634	GO:0009615
TRINITY_DN83867_c0_g1_i1	GO:0051536
TRINITY_DN26452_c0_g3_i1	GO:0016310	GO:0006096	GO:0030955	GO:0016301	GO:0003824	GO:0016740	GO:0000287	GO:0004743
TRINITY_DN47794_c0_g1_i4	GO:0005737	GO:0046939	GO:0004798	GO:0005654	GO:0005524	GO:0005829	GO:0005739	GO:0006233
TRINITY_DN45307_c0_g1_i1	GO:0009058	GO:0016765	GO:0016767	GO:0016740
TRINITY_DN84333_c0_g1_i1	GO:0016310	GO:0016787	GO:0004672	GO:0016301	GO:0006468	GO:0005524	GO:0006950	GO:0016772	GO:0004672	GO:0006468	GO:0005524	GO:0006950	GO:0016772	GO:0016310	GO:0016787	GO:0004672	GO:0016301	GO:0006468	GO:0005524	GO:0016772
TRINITY_DN43852_c0_g7_i1	GO:0055114	GO:0047526	GO:0016491
TRINITY_DN38281_c0_g1_i2	GO:0003682	GO:0003677
TRINITY_DN35201_c0_g2_i1	GO:0015074	GO:0003676	GO:0004672	GO:0006468	GO:0048544	GO:0015074	GO:0005524	GO:0000166	GO:0003676	GO:0016772	GO:0015074	GO:0008270	GO:0003676	GO:0046872
TRINITY_DN41121_c0_g1_i1	GO:0016020	GO:0005737	GO:0006629	GO:0055114	GO:0016021	GO:0016627
TRINITY_DN61982_c0_g1_i1	GO:0016020	GO:0008137	GO:0055114	GO:0016021	GO:0005739	GO:0005886	GO:0016491	GO:0016020	GO:0055114	GO:0016021	GO:0005886	GO:0016491	GO:0016020	GO:0008137	GO:0005743	GO:0055114	GO:0016021	GO:0005739	GO:0016491	GO:0070469
TRINITY_DN39772_c0_g1_i1	GO:0015074	GO:0008270	GO:0003676	GO:0046872
TRINITY_DN43627_c0_g7_i1	GO:0016787	GO:0008152	GO:0016020	GO:0005783	GO:0030001	GO:0046873	GO:0055085	GO:0009965	GO:0009910	GO:0003964	GO:0005622	GO:0048364	GO:0048367	GO:0009944	GO:0035281	GO:0006278
TRINITY_DN13905_c0_g1_i1	GO:0008270
TRINITY_DN49738_c2_g1_i1	GO:0008150	GO:0003674
TRINITY_DN31204_c0_g2_i1	GO:0005975	GO:0016311	GO:0042132	GO:0042578	GO:0016787	GO:0005975	GO:0016311	GO:0042132	GO:0042578
TRINITY_DN49606_c0_g5_i1	GO:0004523	GO:0003676	GO:0090502
TRINITY_DN37737_c0_g3_i1	GO:0006281
TRINITY_DN22066_c0_g1_i1	GO:0008152	GO:0016746	GO:0016747
TRINITY_DN43572_c0_g1_i1	GO:0015031	GO:0005622	GO:0005525	GO:0007264	GO:0000166
TRINITY_DN51340_c0_g2_i2	GO:0000502
TRINITY_DN43567_c0_g1_i1	GO:0016310	GO:0006096	GO:0016773	GO:0016301	GO:0046835	GO:0016740	GO:0004396	GO:0005524	GO:0000166	GO:0005975
TRINITY_DN58598_c0_g1_i1	GO:0005739	GO:0006397	GO:0005739
TRINITY_DN51269_c0_g3_i1	GO:0008233	GO:0005737	GO:0016787	GO:0006508	GO:0005524	GO:0000166	GO:0008568	GO:0030163	GO:0005737	GO:0016787	GO:0005524	GO:0000166	GO:0030163	GO:0005524
TRINITY_DN7088_c0_g1_i1	GO:0008150	GO:0006355	GO:0003713	GO:0006355	GO:0003713
TRINITY_DN52985_c1_g5_i1	GO:0043531	GO:0005524	GO:0000166	GO:0043531
TRINITY_DN26778_c0_g1_i1	GO:0016746	GO:0016740	GO:0006807	GO:0016810	GO:0006807	GO:0005829	GO:0008270	GO:0009507	GO:0016810	GO:0009570
TRINITY_DN96543_c0_g1_i1	GO:0016020	GO:0009535	GO:0009536	GO:0015979	GO:0009523	GO:0042301	GO:0016021	GO:0009507	GO:0009579	GO:0050821
TRINITY_DN24242_c0_g2_i1	GO:0016020	GO:0009535	GO:0009534	GO:0018298	GO:0009765	GO:0019344	GO:0015979	GO:0009523	GO:0016021	GO:0016168	GO:0009507	GO:0010287	GO:0009579	GO:0046872	GO:0009522
TRINITY_DN41660_c0_g1_i1	GO:0016020	GO:0022904	GO:0004129	GO:1902600	GO:0016021	GO:0005739	GO:0015002	GO:0019646
TRINITY_DN47384_c0_g1_i1	GO:0004553	GO:0005975
TRINITY_DN46853_c1_g1_i1	GO:0016020	GO:0016021
TRINITY_DN51602_c0_g3_i1	GO:0003735	GO:0005622	GO:0006412	GO:0005840	GO:0030529
TRINITY_DN14534_c0_g2_i1	GO:0006816	GO:0009624	GO:0005768	GO:0006882	GO:0005802	GO:0005794
TRINITY_DN72258_c0_g1_i1	GO:0015074	GO:0008270	GO:0003676
TRINITY_DN48789_c0_g4_i1	GO:0005783	GO:0006096	GO:0048868	GO:0045454	GO:0006094	GO:0009567	GO:0009651	GO:0009553	GO:0016853	GO:0009627	GO:0005774	GO:0009505	GO:0009793
TRINITY_DN81828_c0_g1_i1	GO:0008152	GO:0055114	GO:0016491
TRINITY_DN35084_c0_g1_i1	GO:0043687	GO:0031048	GO:0032204	GO:0051026	GO:0007129	GO:0005694	GO:0003824	GO:0007140	GO:0003677	GO:0007059	GO:0005524	GO:0045893	GO:0043247	GO:0006312
TRINITY_DN33737_c0_g2_i1	GO:0015074	GO:0003676	GO:0015074	GO:0008270	GO:0003676
TRINITY_DN12106_c0_g2_i1	GO:0015074	GO:0003676
TRINITY_DN24097_c0_g1_i1	GO:0005985
TRINITY_DN52064_c0_g2_i2	GO:0016787	GO:0006629	GO:0016042
TRINITY_DN40251_c0_g1_i1	GO:0016020	GO:0005783	GO:0004579	GO:0005789	GO:0016740	GO:0006486	GO:0008250	GO:0016021	GO:0016020	GO:0005783	GO:0004579	GO:0005789	GO:0016740	GO:0006486	GO:0008250	GO:0016021	GO:0016757
TRINITY_DN46724_c0_g1_i1	GO:0055114	GO:0009507	GO:0016491
TRINITY_DN45009_c1_g4_i2	GO:0015074	GO:0008270	GO:0003676	GO:0046872	GO:0003676	GO:0006508	GO:0015074	GO:0008270	GO:0003676	GO:0004190	GO:0046872
TRINITY_DN52513_c1_g2_i8	GO:0046983	GO:0003676
TRINITY_DN49934_c0_g1_i2	GO:0043687	GO:0005737	GO:0000724	GO:0006355	GO:0045893	GO:0000166	GO:0005634	GO:0010212	GO:0003676	GO:0006312	GO:0009560
TRINITY_DN3177_c0_g2_i1	GO:0000398	GO:0005681
TRINITY_DN88594_c0_g2_i1	GO:0016706	GO:0055114	GO:0016491	GO:0046872
TRINITY_DN31908_c0_g1_i2	GO:0016857	GO:0008152	GO:0003824	GO:0006098	GO:0004750	GO:0005975	GO:0046872	GO:0016857	GO:0008152	GO:0003824	GO:0006098	GO:0004750	GO:0005975	GO:0016853
TRINITY_DN91348_c0_g1_i1	GO:0015074	GO:0005634	GO:0003676	GO:0006508	GO:0015074	GO:0008270	GO:0003676	GO:0004190
TRINITY_DN43786_c0_g2_i1	GO:0003735	GO:0005622	GO:0006412	GO:0005840	GO:0003735	GO:0005622	GO:0006412	GO:0008150	GO:0005840	GO:0003674
TRINITY_DN52176_c1_g5_i1	GO:0008152	GO:0016772	GO:0004672	GO:0006468	GO:0005524	GO:0016772	GO:0005524	GO:0004672	GO:0006468	GO:0016772
TRINITY_DN50937_c0_g2_i3	GO:0004672	GO:0006468	GO:0005524	GO:0000166	GO:0004674	GO:0016772
TRINITY_DN96235_c0_g1_i1	GO:0055085
TRINITY_DN51645_c1_g1_i1	GO:0005509
TRINITY_DN23500_c0_g2_i1	GO:0015935	GO:0003735	GO:0006412	GO:0005840	GO:0003723	GO:0030529
TRINITY_DN51842_c1_g12_i5	GO:0006457	GO:0009408	GO:0005524	GO:0031072	GO:0046872	GO:0051082	GO:0016020	GO:0006457	GO:0009408	GO:0005524	GO:0031072	GO:0046872	GO:0051082
TRINITY_DN38251_c0_g1_i1	GO:0016787	GO:0004721	GO:0008152	GO:0016311
TRINITY_DN86681_c0_g1_i1	GO:0008270	GO:0003676	GO:0008270	GO:0003676	GO:0046872
TRINITY_DN51269_c0_g4_i1	GO:0005737	GO:0016787	GO:0005524	GO:0000166	GO:0030163
TRINITY_DN51722_c0_g10_i2	GO:0009536	GO:0009507	GO:0016787	GO:0008152
TRINITY_DN52435_c0_g4_i1	GO:0016310	GO:0004672	GO:0016301	GO:0006468	GO:0005524	GO:0016772
TRINITY_DN56019_c0_g1_i1	GO:0016020	GO:0022891	GO:0008643	GO:0005215	GO:0016021	GO:0006810	GO:0055085	GO:0022857	GO:0016020	GO:0022891	GO:0005215	GO:0016021	GO:0055085	GO:0022857	GO:0008643	GO:0016021	GO:0055085	GO:0022857
TRINITY_DN51624_c0_g1_i1	GO:0016020	GO:0008272	GO:1902358	GO:0015116	GO:0016021	GO:0009507	GO:0055085	GO:0008271
TRINITY_DN34230_c0_g1_i1	GO:0016857	GO:0008152	GO:0003824	GO:0006098	GO:0004750	GO:0005975	GO:0016853
TRINITY_DN49319_c2_g2_i1	GO:0016874	GO:0009058	GO:0016851	GO:0015995	GO:0009058	GO:0016851	GO:0015995
TRINITY_DN70422_c0_g1_i1	GO:0016787	GO:0008152
TRINITY_DN42627_c0_g1_i1	GO:0045747	GO:0006221	GO:0007049
TRINITY_DN51256_c0_g15_i1	GO:0007165	GO:0008152	GO:0005622	GO:0003924	GO:0006886	GO:0005525	GO:0007264	GO:0000166	GO:0006913
TRINITY_DN59592_c0_g1_i1	GO:0016020	GO:0016021
TRINITY_DN100755_c0_g1_i1	GO:0004672	GO:0006468	GO:0005524	GO:0000166	GO:0016772
TRINITY_DN3364_c0_g2_i1	GO:0000166	GO:0003676
TRINITY_DN210_c0_g1_i1	GO:0016020	GO:0008233	GO:0004672	GO:0006468	GO:0006508	GO:0004222	GO:0005524	GO:0008237	GO:0000166	GO:0016772	GO:0004672	GO:0006468	GO:0005524	GO:0000166	GO:0004674	GO:0016772	GO:0016020	GO:0008233	GO:0004672	GO:0006468	GO:0006508	GO:0004222	GO:0005524	GO:0000166	GO:0051301	GO:0016772	GO:0016310	GO:0004672	GO:0016301	GO:0006468	GO:0005524	GO:0000166	GO:0004674	GO:0016772
TRINITY_DN45374_c0_g2_i3	GO:0008150	GO:0009507
TRINITY_DN20385_c0_g1_i1	GO:0045859	GO:0016310	GO:0016301	GO:0005956	GO:0019887
TRINITY_DN44693_c0_g1_i1	GO:0043531	GO:0005524	GO:0000166	GO:0043531
TRINITY_DN51368_c0_g1_i1	GO:0048573	GO:0008270	GO:0006281	GO:0004518	GO:0090305
TRINITY_DN49606_c0_g12_i1	GO:0004523	GO:0003676	GO:0090502
TRINITY_DN2843_c0_g2_i1	GO:0003746	GO:0005737	GO:0003924	GO:0005525	GO:0006414	GO:0000166
TRINITY_DN48588_c0_g1_i1	GO:0008270	GO:0046872
TRINITY_DN44987_c0_g1_i1	GO:0046933	GO:0009536	GO:0046034	GO:0015992	GO:0015986	GO:0046933	GO:0009536	GO:0046034	GO:0005524	GO:0015992	GO:0006810	GO:0006811	GO:0015986
TRINITY_DN10486_c0_g2_i1	GO:0055114	GO:0016491	GO:0016020	GO:0055114	GO:0016021	GO:0016491	GO:0050664	GO:0004601	GO:0005509
TRINITY_DN47222_c0_g4_i1	GO:0015074	GO:0003676	GO:0015074	GO:0008270	GO:0003676
TRINITY_DN90262_c0_g1_i1	GO:0046983	GO:0003677	GO:0003676
TRINITY_DN46126_c0_g1_i1	GO:0006629	GO:0008374
TRINITY_DN40117_c0_g1_i1	GO:0016132	GO:0016125	GO:0060964	GO:0005622	GO:0047750	GO:0000247	GO:0019932	GO:0006084	GO:0016021	GO:0005886
TRINITY_DN8954_c0_g1_i1	GO:0016020	GO:0034220	GO:0006821	GO:0005216	GO:0016021	GO:1903959	GO:0006810	GO:0055085	GO:0005247	GO:0006811
TRINITY_DN48059_c6_g1_i1	GO:0015074	GO:0008270	GO:0003676
TRINITY_DN97942_c0_g1_i1	GO:0004560	GO:0008152	GO:0003824
TRINITY_DN46673_c2_g5_i1	GO:0003735	GO:0005622	GO:0006412	GO:0005840
TRINITY_DN50937_c0_g5_i1	GO:0004672	GO:0006468	GO:0005524	GO:0004674	GO:0016772	GO:0004672	GO:0006468	GO:0005524	GO:0000166	GO:0004674	GO:0016772
TRINITY_DN97655_c0_g1_i1	GO:0035725	GO:0055075	GO:0006885	GO:0015299	GO:0015297	GO:0015385	GO:0006812	GO:1902600	GO:0016021	GO:0009651	GO:0005886	GO:0006814	GO:0006810	GO:0055085	GO:0006811	GO:0005774	GO:0055075	GO:0015299	GO:0006812	GO:1902600	GO:0016021	GO:0009651	GO:0005886	GO:0006814	GO:0055085	GO:0005774
TRINITY_DN20026_c0_g1_i1	GO:0000162	GO:0004834	GO:0009536	GO:0008652	GO:0016829	GO:0009073	GO:0009507	GO:0006568
TRINITY_DN80310_c0_g1_i1	GO:0008233	GO:0016787	GO:0006508	GO:0004180	GO:0004185
TRINITY_DN48217_c0_g1_i1	GO:0009165	GO:0004146	GO:0006545	GO:0015074	GO:0055114	GO:0008270	GO:0003676	GO:0050661	GO:0015074	GO:0008270	GO:0003676
TRINITY_DN3312_c0_g1_i1	GO:0006261	GO:0009560
TRINITY_DN75932_c0_g1_i1	GO:0008270	GO:0046872
TRINITY_DN30787_c0_g2_i1	GO:0008270	GO:0046872
TRINITY_DN52176_c1_g1_i1	GO:0008152	GO:0016772
TRINITY_DN48342_c0_g2_i3	GO:0031625	GO:0031461	GO:0006511
TRINITY_DN20634_c0_g1_i1	GO:0045735
TRINITY_DN33428_c0_g2_i1	GO:0051745	GO:0019288	GO:0055114	GO:0050992	GO:0046872	GO:0046429
TRINITY_DN48633_c7_g1_i1	GO:0008270	GO:0003676
TRINITY_DN50503_c1_g1_i1	GO:0015074	GO:0008270	GO:0003676	GO:0046872
TRINITY_DN33836_c0_g3_i1	GO:0050660	GO:0004499	GO:0004497	GO:0055114	GO:0016491	GO:0050661
TRINITY_DN52630_c0_g1_i1	GO:0008152	GO:0003824	GO:0055114	GO:0006631	GO:0016491	GO:0003857	GO:0009506	GO:0008152	GO:0003824	GO:0009908	GO:0009695	GO:0055114	GO:0006631	GO:0009507	GO:0016491	GO:0005618	GO:0003857	GO:0055114	GO:0006631	GO:0016491	GO:0003857
TRINITY_DN32738_c0_g1_i1	GO:0016773	GO:0008152	GO:0016772
TRINITY_DN9516_c0_g1_i1	GO:0003682	GO:0003677
TRINITY_DN40860_c0_g1_i1	GO:0008017
TRINITY_DN46673_c2_g9_i2	GO:0003735	GO:0005622	GO:0006412	GO:0005840	GO:0030529
TRINITY_DN73213_c0_g1_i1	GO:0008152	GO:0016818	GO:0005524	GO:0006355	GO:0005634
TRINITY_DN32171_c1_g1_i1	GO:0006457	GO:0005524	GO:0000166	GO:0051082	GO:0005737	GO:0004672	GO:0006457	GO:0030247	GO:0006468	GO:0005524	GO:0000166	GO:0051082	GO:0005509	GO:0016772	GO:0005737	GO:0006457	GO:0006364	GO:0005524	GO:0005829	GO:0000166	GO:0051082	GO:0005737	GO:0006457	GO:0005524	GO:0000166	GO:0051082	GO:0016310	GO:0004672	GO:0006457	GO:0030247	GO:0016301	GO:0006468	GO:0005524	GO:0000166	GO:0051082	GO:0005509	GO:0016772
TRINITY_DN44819_c0_g2_i1	GO:0008168	GO:0032259	GO:0003723
TRINITY_DN23417_c0_g2_i1	GO:0016020	GO:0016021
TRINITY_DN52098_c0_g2_i1	GO:0016310	GO:0006096	GO:0030955	GO:0016301	GO:0003824	GO:0016740	GO:0000287	GO:0004743
TRINITY_DN52686_c0_g2_i1	GO:0008270	GO:0046872
TRINITY_DN7302_c0_g1_i1	GO:0043531	GO:0005524	GO:0000166	GO:0010310	GO:0031347	GO:0009963	GO:0005622	GO:0043531	GO:0009867	GO:0009697	GO:0009617	GO:0016045	GO:0010200	GO:0005886	GO:0050776	GO:0000165
TRINITY_DN26253_c0_g1_i1	GO:0005737	GO:0016787	GO:0005524	GO:0030163	GO:0005737	GO:0016787	GO:0000502	GO:0005524	GO:0000166	GO:0030163
TRINITY_DN48080_c0_g4_i1	GO:0003735	GO:0005622	GO:0006412	GO:0005840
TRINITY_DN45434_c0_g1_i1	GO:0033179	GO:0015078	GO:0015991	GO:0033179	GO:0016787	GO:0015078	GO:0008152	GO:0015991
TRINITY_DN59903_c0_g1_i1	GO:0016762	GO:0016787	GO:0008152	GO:0016740	GO:0048046	GO:0006073	GO:0004553	GO:0005576	GO:0005975	GO:0071555	GO:0016798	GO:0005618	GO:0016757	GO:0016762	GO:0016787	GO:0008152	GO:0016740	GO:0048046	GO:0006073	GO:0004553	GO:0005576	GO:0005975	GO:0071555	GO:0016798	GO:0005618
TRINITY_DN53455_c10_g22_i1	GO:0045332	GO:0000287	GO:0005524	GO:0015914	GO:0000166	GO:0016021	GO:0046872	GO:0004012
TRINITY_DN37525_c0_g4_i1	GO:0016021
TRINITY_DN43468_c1_g2_i1	GO:0015074	GO:0008270	GO:0003676
TRINITY_DN49229_c0_g2_i1	GO:0046983	GO:0003677	GO:0003676
TRINITY_DN82591_c0_g1_i1	GO:0017148	GO:0016787	GO:0008152	GO:0016798	GO:0006952	GO:0030598
TRINITY_DN48238_c0_g1_i1	GO:0010413	GO:0006487	GO:0003674	GO:0045492	GO:0016592
TRINITY_DN46085_c0_g1_i1	GO:0009637	GO:0006352	GO:0010207	GO:0001053	GO:0003700	GO:0010264	GO:2001141	GO:0003677	GO:0006355	GO:0009658	GO:0045893	GO:0009507	GO:0016987
TRINITY_DN47470_c2_g4_i1	GO:0005694	GO:0003677	GO:0046982	GO:0000786	GO:0005634
TRINITY_DN47217_c6_g1_i1	GO:0016192
TRINITY_DN46323_c1_g1_i2	GO:0015074	GO:0003676	GO:0015074	GO:0008270	GO:0003676
TRINITY_DN49632_c1_g4_i2	GO:0004575	GO:0004564	GO:0004553	GO:0005975
TRINITY_DN51376_c1_g1_i1	GO:0030259	GO:0016125	GO:0008152	GO:0009813	GO:0016758	GO:0055114	GO:0010214	GO:0005975	GO:0008270	GO:0016491	GO:0009845	GO:0005773	GO:0005774	GO:0030259	GO:0008152	GO:0016740	GO:0016758	GO:0005975
TRINITY_DN9093_c0_g1_i1	GO:0009058	GO:0016841	GO:0003824	GO:0016829
TRINITY_DN83578_c0_g1_i1	GO:0015074	GO:0005634	GO:0003676	GO:0005634	GO:0015074	GO:0008270	GO:0005634	GO:0003676
TRINITY_DN8851_c0_g1_i1	GO:0003682	GO:0003677
TRINITY_DN48677_c1_g2_i1	GO:0016310	GO:0004672	GO:0016301	GO:0006468	GO:0005524	GO:0016772
TRINITY_DN84146_c0_g1_i1	GO:0015074	GO:0008270	GO:0003676
TRINITY_DN35430_c1_g1_i1	GO:0015074	GO:0003676	GO:0015074	GO:0008270	GO:0003676
TRINITY_DN51956_c2_g7_i1	GO:0016310	GO:0004672	GO:0016301	GO:0006468	GO:0005524	GO:0000166	GO:0004674	GO:0016772	GO:0016310	GO:0004672	GO:0016301	GO:0006468	GO:0016740	GO:0005524	GO:0000166	GO:0016772
TRINITY_DN46073_c0_g2_i2	GO:0006506	GO:0016758
TRINITY_DN39156_c0_g1_i1	GO:0016020	GO:0005215	GO:0016021	GO:0006810
TRINITY_DN24705_c0_g1_i1	GO:0016874	GO:0008152	GO:0008270	GO:0046872	GO:0008270	GO:0046872
TRINITY_DN33949_c0_g1_i1	GO:0030623	GO:0000398	GO:0003723	GO:0005681	GO:0017070	GO:0003676
TRINITY_DN41112_c1_g1_i1	GO:0008150
TRINITY_DN73828_c0_g1_i1	GO:0004672	GO:0006468	GO:0005524	GO:0000166	GO:0016772	GO:0016310	GO:0004672	GO:0016301	GO:0006468	GO:0005524	GO:0000166	GO:0016772
TRINITY_DN36_c0_g2_i1	GO:0008150	GO:0003674
TRINITY_DN43144_c1_g1_i4	GO:0016020	GO:0005783	GO:0005789	GO:0008150	GO:0016021
TRINITY_DN21585_c0_g1_i1	GO:0005634	GO:0003676
TRINITY_DN84651_c0_g1_i1	GO:0046983
TRINITY_DN823_c0_g1_i1	GO:0015969
TRINITY_DN53272_c1_g1_i1	GO:0008152	GO:0016746	GO:0016740	GO:0016747
TRINITY_DN43065_c0_g4_i4	GO:0003723	GO:0003676
TRINITY_DN44153_c0_g1_i2	GO:0008150
TRINITY_DN100659_c0_g2_i1	GO:0009535	GO:0009941	GO:0055114	GO:0016491
TRINITY_DN66993_c0_g1_i1	GO:0008234	GO:0006508
TRINITY_DN36642_c0_g2_i1	GO:0003964	GO:0006278	GO:0004523	GO:0003676	GO:0090502	GO:0003964	GO:0004523	GO:0003676	GO:0090502	GO:0006278
TRINITY_DN4372_c0_g2_i1	GO:0016020	GO:0016021	GO:0055085	GO:0022857
TRINITY_DN37803_c0_g2_i1	GO:0006355
TRINITY_DN12113_c0_g2_i1	GO:0003700	GO:0009408	GO:0003677	GO:0006355	GO:0043565	GO:0005634	GO:0034976	GO:0003700	GO:0006457	GO:0009408	GO:0001666	GO:0009407	GO:0003677	GO:0010286	GO:0006355	GO:0045893	GO:0043565	GO:0005634
TRINITY_DN14335_c0_g1_i1	GO:0016020	GO:0055085
TRINITY_DN8933_c0_g1_i1	GO:0015074	GO:0005634	GO:0003676	GO:0005634
TRINITY_DN185_c0_g1_i1	GO:0008233	GO:0008236	GO:0016787	GO:0006508	GO:0009536	GO:0009507	GO:0004252
TRINITY_DN41610_c0_g1_i1	GO:0008236	GO:0070008	GO:0006508	GO:0004252
TRINITY_DN45690_c0_g1_i1	GO:0003824	GO:0005975	GO:0016853	GO:0030246
TRINITY_DN18572_c0_g1_i1	GO:0005737	GO:0003743	GO:0006413	GO:0006412	GO:0033290	GO:0001731	GO:0016282	GO:0006446	GO:0005852
TRINITY_DN13642_c0_g3_i1	GO:0016310	GO:0044206	GO:0044211	GO:0008152	GO:0004849	GO:0016301	GO:0016740	GO:0005524	GO:0000166	GO:0016757
TRINITY_DN39060_c0_g3_i1	GO:0009501	GO:0009058	GO:0019252	GO:0009011	GO:0009507	GO:0009250	GO:0016757
TRINITY_DN20549_c0_g1_i1	GO:0008152	GO:0016740	GO:0050347	GO:0052923
TRINITY_DN53383_c1_g1_i1	GO:0043531
TRINITY_DN91105_c0_g1_i1	GO:0004523	GO:0003676	GO:0090502	GO:0003676
TRINITY_DN32943_c1_g1_i1	GO:0008150
TRINITY_DN50078_c0_g1_i11	GO:0009966
TRINITY_DN45040_c0_g1_i1	GO:0008152	GO:0016772
TRINITY_DN55901_c0_g1_i1	GO:0016020	GO:0016310	GO:0004871	GO:0007165	GO:0005622	GO:0000155	GO:0023014	GO:0000160	GO:0016772
TRINITY_DN27463_c0_g1_i1	GO:0008236	GO:0009086	GO:0006508	GO:0009507	GO:0000394	GO:0005773
TRINITY_DN25520_c0_g3_i1	GO:0016887	GO:0008152	GO:0005524	GO:0000166
TRINITY_DN75544_c0_g1_i1	GO:0000023	GO:0019252	GO:0043085	GO:0015996	GO:0016772
TRINITY_DN52899_c5_g22_i1	GO:0020037	GO:0004497	GO:0005506	GO:0055114	GO:0016705	GO:0016491	GO:0046872
TRINITY_DN27304_c0_g1_i1	GO:0008152	GO:0003824	GO:0055114	GO:0006631	GO:0016491	GO:0003857
TRINITY_DN51170_c0_g1_i1	GO:0006096	GO:0004332	GO:0003824	GO:0016829
TRINITY_DN44095_c1_g1_i1	GO:0003964	GO:0015074	GO:0003676	GO:0006278
TRINITY_DN44010_c1_g3_i1	GO:0015074	GO:0008270	GO:0003676	GO:0046872	GO:0003964	GO:0015074	GO:0008270	GO:0003676	GO:0046872	GO:0006278
TRINITY_DN11296_c0_g1_i1	GO:0006952
TRINITY_DN1622_c0_g2_i1	GO:0003743	GO:0006413	GO:0003743	GO:0017005	GO:0006413	GO:0009616	GO:0010050	GO:0005634	GO:0006281	GO:0008081
TRINITY_DN40048_c0_g1_i1	GO:0055114	GO:0016491
TRINITY_DN84515_c0_g1_i1	GO:0004519	GO:0090305
TRINITY_DN92892_c0_g1_i1	GO:0016020	GO:0033179	GO:0015078	GO:0033177	GO:0016021	GO:0006810	GO:0006811	GO:0015991
TRINITY_DN48223_c0_g1_i1	GO:0003700	GO:0006355	GO:0043565
TRINITY_DN48218_c0_g1_i8	GO:0016020	GO:0003830	GO:0006487
TRINITY_DN66156_c0_g1_i1	GO:0003964	GO:0006278	GO:0008270	GO:0003676	GO:0003676
TRINITY_DN25743_c0_g1_i1	GO:0009058	GO:0008152	GO:0016746	GO:0003824	GO:0016740	GO:0016747
TRINITY_DN77704_c0_g1_i1	GO:0016020	GO:0016021	GO:0055085	GO:0022857	GO:0016021	GO:0055085	GO:0022857
TRINITY_DN83341_c0_g1_i1	GO:0008152	GO:0016772	GO:0004672	GO:0006468	GO:0005524	GO:0016772
TRINITY_DN77867_c0_g1_i1	GO:0008270	GO:0046872	GO:0008270
TRINITY_DN36082_c0_g1_i1	GO:0008233	GO:0006508
TRINITY_DN46438_c2_g2_i1	GO:0005789	GO:0016021
TRINITY_DN36097_c0_g1_i1	GO:0004672	GO:0006468	GO:0005524	GO:0000166	GO:0016772	GO:0016310	GO:0004672	GO:0016301	GO:0006468	GO:0016740	GO:0005524	GO:0000166	GO:0016772
TRINITY_DN22439_c0_g1_i1	GO:0061077	GO:0044183	GO:0009570
TRINITY_DN26741_c0_g2_i1	GO:0016787	GO:0008152	GO:0005524	GO:0004386	GO:0000166	GO:0003676
TRINITY_DN46403_c0_g10_i1	GO:0015074	GO:0008270	GO:0003676	GO:0046872	GO:0015074	GO:0008270	GO:0003676
TRINITY_DN66866_c0_g1_i1	GO:0003682	GO:0003677
TRINITY_DN32919_c0_g1_i2	GO:0003746	GO:0005622	GO:0003924	GO:0005525	GO:0006414	GO:0000166
TRINITY_DN29004_c0_g1_i1	GO:0006508	GO:0015074	GO:0008270	GO:0003676	GO:0004190
TRINITY_DN25100_c0_g1_i1	GO:0005783
TRINITY_DN38388_c0_g3_i1	GO:0003964	GO:0006278	GO:0004523	GO:0003676	GO:0090502	GO:0003964	GO:0004523	GO:0003676	GO:0090502	GO:0006278
TRINITY_DN52467_c0_g2_i1	GO:0016887	GO:0008152	GO:0005524	GO:0000166
TRINITY_DN28647_c1_g1_i1	GO:0016787	GO:0008152
TRINITY_DN32990_c0_g1_i3	GO:0031625	GO:0009506	GO:0007178	GO:0046777	GO:0001653	GO:0005886	GO:0009755	GO:0004675	GO:0016310	GO:0004672	GO:0016301	GO:0006468	GO:0016740	GO:0005524	GO:0000166	GO:0016772
TRINITY_DN20785_c0_g2_i1	GO:0016020	GO:0015297	GO:0006855	GO:0015238	GO:0016021	GO:0055085
TRINITY_DN28242_c0_g2_i1	GO:0003735	GO:0006412	GO:0005840
TRINITY_DN43325_c0_g3_i1	GO:0015074	GO:0008270	GO:0003676	GO:0046872	GO:0004672	GO:0006468	GO:0048544	GO:0015074	GO:0005524	GO:0000166	GO:0003676	GO:0016772
TRINITY_DN50511_c0_g3_i1	GO:0020037	GO:0004497	GO:0005506	GO:0055114	GO:0016705	GO:0016491	GO:0046872
TRINITY_DN27308_c0_g2_i1	GO:0005840	GO:0003723
TRINITY_DN49482_c0_g1_i1	GO:0016706	GO:0005506	GO:0055114	GO:0031418	GO:0016705	GO:0016491
TRINITY_DN8667_c0_g1_i1	GO:0008168	GO:0032259	GO:0006364	GO:0016740	GO:0003723	GO:0008033
TRINITY_DN96517_c0_g1_i1	GO:0005544	GO:0005509
TRINITY_DN51281_c2_g5_i3	GO:0006355	GO:0008150	GO:0006355
TRINITY_DN15580_c0_g1_i1	GO:0008964	GO:0003824	GO:0015977	GO:0006099
TRINITY_DN55003_c0_g1_i1	GO:0008150	GO:0003674
TRINITY_DN31377_c0_g1_i1	GO:0030259	GO:0016758	GO:0005975	GO:0030246
TRINITY_DN18248_c1_g1_i1	GO:0004672	GO:0006468	GO:0005524	GO:0009793	GO:0016772
TRINITY_DN66837_c0_g1_i1	GO:0008150	GO:0005575
TRINITY_DN44621_c2_g14_i1	GO:0016020	GO:0018298	GO:0009765	GO:0015979	GO:0009523	GO:0016021	GO:0016168	GO:0009507	GO:0009579	GO:0046872	GO:0009522	GO:0016020	GO:0018298	GO:0009765	GO:0015979	GO:0009523	GO:0016021	GO:0016168	GO:0009507	GO:0009579
TRINITY_DN35734_c0_g1_i1	GO:0009536	GO:0005524	GO:0000166	GO:0009507	GO:0009570
TRINITY_DN41597_c0_g2_i1	GO:0016020	GO:0016310	GO:0004672	GO:0016301	GO:0006468	GO:0016740	GO:0005524	GO:0000166	GO:0016021	GO:0004674	GO:0016772
TRINITY_DN97826_c0_g1_i1	GO:0016310	GO:0004672	GO:0016301	GO:0006468	GO:0009966	GO:0005524	GO:0000166	GO:0004674	GO:0016772	GO:0004672	GO:0006468	GO:0009966	GO:0005524	GO:0000166	GO:0004674	GO:0016772
TRINITY_DN60259_c0_g1_i1	GO:0003723	GO:0003676
TRINITY_DN62610_c0_g1_i1	GO:0015074	GO:0008270	GO:0003676
TRINITY_DN27308_c0_g1_i1	GO:0005840	GO:0003723
TRINITY_DN37488_c0_g2_i1	GO:0030126	GO:0006886	GO:0016192	GO:0030117	GO:0005198	GO:0016020	GO:0005737	GO:0015031	GO:0030126	GO:0006886	GO:0000139	GO:0016192	GO:0006810	GO:0030117	GO:0005794	GO:0005198
TRINITY_DN28768_c0_g4_i1	GO:0016020
TRINITY_DN18016_c0_g1_i1	GO:0008152	GO:0004045
TRINITY_DN52899_c5_g26_i1	GO:0020037	GO:0004497	GO:0005506	GO:0055114	GO:0016705	GO:0016491	GO:0046872
TRINITY_DN88145_c0_g1_i1	GO:0008168	GO:0032259	GO:0008270	GO:0003676	GO:0015074	GO:0008270	GO:0005634	GO:0003676
TRINITY_DN46880_c0_g2_i1	GO:0004356	GO:0016874	GO:0003824	GO:0005524	GO:0006542	GO:0006807	GO:0000166
TRINITY_DN98717_c0_g1_i1	GO:0003995	GO:0055114	GO:0016627
TRINITY_DN48853_c0_g2_i1	GO:0016020	GO:0016021
TRINITY_DN29699_c0_g1_i1	GO:0008233	GO:0016787	GO:0008234	GO:0005622	GO:0006508	GO:0004198	GO:0016020	GO:0005783	GO:0008233	GO:0042127	GO:0005737	GO:0090392	GO:0005887	GO:0016787	GO:0008234	GO:0001558	GO:0005622	GO:0005768	GO:0032877	GO:0007275	GO:0005789	GO:2000014	GO:0010008	GO:2000011	GO:0004198	GO:0016021	GO:0005886	GO:0097264	GO:0009957	GO:0009793
TRINITY_DN38828_c1_g1_i1	GO:0046872
TRINITY_DN21973_c0_g2_i1	GO:0031625	GO:0004672	GO:0009506	GO:0006468	GO:0007178	GO:0046777	GO:0005524	GO:0001653	GO:0005886	GO:0009755	GO:0004675	GO:0016772
TRINITY_DN91304_c0_g1_i1	GO:0016020	GO:0004672	GO:0006468	GO:0005524	GO:0000166	GO:0016021	GO:0016772
TRINITY_DN37118_c0_g1_i1	GO:0008168	GO:0008171	GO:0032259	GO:0016740
TRINITY_DN53455_c10_g3_i1	GO:0003964	GO:0003677	GO:0006278	GO:0003677
TRINITY_DN49494_c0_g1_i1	GO:0003735	GO:0005622	GO:0006412	GO:0005840
TRINITY_DN51653_c0_g9_i1	GO:0006096	GO:0004332	GO:0003824	GO:0016829
TRINITY_DN20783_c0_g1_i1	GO:0009535	GO:0009941	GO:0045036	GO:0009536	GO:0008150	GO:0009507
TRINITY_DN53158_c0_g7_i1	GO:0015074	GO:0003676
TRINITY_DN45643_c3_g3_i1	GO:0015074	GO:0008270	GO:0003676
TRINITY_DN52426_c0_g1_i3	GO:0000919
TRINITY_DN55604_c0_g1_i1	GO:0046933	GO:0009536	GO:0046034	GO:0005524	GO:0015992	GO:0006810	GO:0006811	GO:0015986	GO:0009535	GO:0046933	GO:0009536	GO:0046034	GO:0005524	GO:0015992	GO:0009507	GO:0006810	GO:0009579	GO:0006811	GO:0015986	GO:0046933	GO:0009536	GO:0005524	GO:0015986
TRINITY_DN31786_c0_g3_i1	GO:0016020	GO:0016787	GO:0008152	GO:0016021
TRINITY_DN43910_c1_g5_i1	GO:0008150	GO:0005829
TRINITY_DN18681_c0_g1_i1	GO:0016787	GO:0008152	GO:0005524	GO:0004386	GO:0000166	GO:0003676
TRINITY_DN3063_c0_g2_i1	GO:0016706	GO:0055114	GO:0016491
TRINITY_DN53455_c9_g1_i1	GO:0000911	GO:0000226	GO:0016787	GO:0008152	GO:0043531
TRINITY_DN50707_c0_g2_i4	GO:0016020	GO:0016024	GO:0016740	GO:0004605	GO:0016021	GO:0016779	GO:0016772
TRINITY_DN38561_c0_g2_i1	GO:0005622	GO:0005525	GO:0007264	GO:0000166
TRINITY_DN32766_c0_g1_i1	GO:0016874	GO:0008152
TRINITY_DN51687_c0_g1_i1	GO:0005744	GO:0015031	GO:0005743
TRINITY_DN51730_c0_g1_i1	GO:0016874	GO:0007275	GO:0016567	GO:0006511	GO:0008270	GO:0005634	GO:0004842	GO:0046872
TRINITY_DN48780_c1_g1_i2	GO:0005779	GO:0016559
TRINITY_DN39212_c0_g1_i1	GO:0005524	GO:0000166
TRINITY_DN48936_c0_g4_i1	GO:0008150	GO:0003674	GO:0005829	GO:0005634
TRINITY_DN44356_c1_g5_i1	GO:0015074	GO:0003676
TRINITY_DN52930_c0_g2_i1	GO:0008150	GO:0005575
TRINITY_DN44587_c0_g2_i1	GO:0015074	GO:0008270	GO:0003676
TRINITY_DN48399_c2_g1_i1	GO:0008233	GO:0016787	GO:0006508	GO:0004222	GO:0008237	GO:0008270	GO:0031012	GO:0046872
TRINITY_DN49665_c2_g10_i1	GO:0055114	GO:0008270	GO:0016491	GO:0046872
TRINITY_DN4790_c0_g1_i1	GO:0004672	GO:0006468	GO:0005524	GO:0016772
TRINITY_DN53254_c0_g5_i1	GO:0005737	GO:0016874	GO:0004823	GO:0006418	GO:0006412	GO:0004812	GO:0002161	GO:0005524	GO:0006450	GO:0000166	GO:0006429
TRINITY_DN52987_c1_g1_i1	GO:0009058	GO:0030170	GO:0006520	GO:0003824	GO:0008483
TRINITY_DN51505_c0_g1_i4	GO:0016310	GO:0006096	GO:0030955	GO:0016301	GO:0003824	GO:0016740	GO:0000287	GO:0004743
TRINITY_DN44621_c2_g10_i1	GO:0016020	GO:0018298	GO:0009765	GO:0015979	GO:0009523	GO:0016021	GO:0016168	GO:0009507	GO:0009579	GO:0046872	GO:0009522
TRINITY_DN5_c0_g1_i1	GO:0008150
TRINITY_DN22778_c0_g3_i1	GO:0005737	GO:0003723	GO:0000166	GO:0003676	GO:0000166	GO:0003676
TRINITY_DN23186_c0_g2_i1	GO:0016310	GO:0016773	GO:0005737	GO:0004496	GO:0008299	GO:0008152	GO:0016301	GO:0016740	GO:0005524	GO:0000166
TRINITY_DN24303_c0_g2_i1	GO:0016020	GO:0005622	GO:0006886	GO:0005484	GO:0016192	GO:0061025	GO:0016020	GO:0006886	GO:0005484	GO:0006891	GO:0016192	GO:0061025	GO:0043231	GO:0009504
TRINITY_DN52987_c3_g13_i1	GO:0015074	GO:0008270	GO:0003676	GO:0046872	GO:0008270	GO:0003676	GO:0046872
TRINITY_DN45506_c0_g1_i1	GO:0000105	GO:0008152	GO:0003824	GO:0008652	GO:0003949
TRINITY_DN60621_c0_g1_i1	GO:0008150
TRINITY_DN51729_c0_g1_i5	GO:0015824	GO:0004368	GO:0052590	GO:0055114	GO:0006072	GO:0016491	GO:0006007	GO:0006127	GO:0019761	GO:0009331	GO:0052591
TRINITY_DN37256_c0_g2_i1	GO:0016020	GO:0016021
TRINITY_DN46231_c0_g2_i1	GO:0016020	GO:0005506	GO:0055114	GO:0016021	GO:0006633	GO:0016491
TRINITY_DN41085_c0_g1_i1	GO:0003964	GO:0006278	GO:0004523	GO:0003676	GO:0090502	GO:0003964	GO:0004523	GO:0003676	GO:0090502	GO:0006278
TRINITY_DN29950_c0_g1_i1	GO:0009058	GO:0016157	GO:0005985
TRINITY_DN36499_c0_g3_i1	GO:0046983	GO:0003700	GO:0003677	GO:0006355	GO:0005634	GO:0006351
TRINITY_DN47419_c0_g3_i3	GO:0031347	GO:0016567	GO:0008270	GO:0005634	GO:0004842
TRINITY_DN45143_c0_g1_i2	GO:0010014	GO:0009855	GO:0010075	GO:0005886	GO:0009944
TRINITY_DN40245_c1_g2_i1	GO:0030170	GO:0008152	GO:0003824	GO:0008483	GO:0016740
TRINITY_DN69568_c0_g1_i1	GO:0020037	GO:0004497	GO:0005506	GO:0055114	GO:0016705	GO:0016491	GO:0046872
TRINITY_DN8214_c1_g1_i1	GO:0015074	GO:0008270	GO:0003676
TRINITY_DN52282_c1_g3_i1	GO:0010305	GO:0043433	GO:0006914	GO:0010073	GO:0010075	GO:0010358	GO:0005634	GO:0009943	GO:0009062
TRINITY_DN11682_c0_g1_i1	GO:0016310	GO:0008152	GO:0016301	GO:0016740	GO:0005524	GO:0000166
TRINITY_DN11577_c0_g1_i1	GO:0016020	GO:0018298	GO:0009765	GO:0015979	GO:0009523	GO:0016021	GO:0016168	GO:0009507	GO:0009579	GO:0046872	GO:0009522
TRINITY_DN66605_c0_g1_i1	GO:0009536	GO:0005524	GO:0000166	GO:0009507	GO:0009536	GO:0005524	GO:0000166	GO:0009507	GO:0009570
TRINITY_DN12127_c1_g1_i1	GO:0016020	GO:0009909	GO:0016570	GO:0016746	GO:0016740	GO:0016021	GO:0008270	GO:0019706	GO:0046872	GO:0048449
TRINITY_DN54568_c0_g1_i1	GO:0016020	GO:0009086	GO:0006813	GO:0010075	GO:0016021	GO:0015079	GO:0000394	GO:0006811	GO:0071805
TRINITY_DN51049_c0_g7_i1	GO:0005634
TRINITY_DN41521_c0_g1_i1	GO:0005622	GO:0005525	GO:0003723	GO:0000166
TRINITY_DN54474_c0_g1_i1	GO:0015074	GO:0005634	GO:0003676
TRINITY_DN26588_c0_g1_i1	GO:0008152	GO:0003824
TRINITY_DN79655_c0_g1_i1	GO:0016787	GO:0006508	GO:0004252	GO:0006508	GO:0004252
TRINITY_DN51418_c0_g1_i1	GO:0006355
TRINITY_DN50104_c5_g3_i1	GO:0003676	GO:0046872
TRINITY_DN48009_c0_g2_i1	GO:0008150
TRINITY_DN24899_c0_g1_i1	GO:0015074	GO:0008270	GO:0003676
TRINITY_DN43939_c0_g1_i1	GO:0006355	GO:0005634
TRINITY_DN45499_c0_g1_i1	GO:0016020	GO:0043424	GO:0009506	GO:0005773	GO:0005774	GO:0005794	GO:0016020
TRINITY_DN52867_c0_g3_i5	GO:0009055	GO:0020037	GO:0009536	GO:0015979	GO:0031361	GO:0005506	GO:0009507	GO:0016020	GO:0009535	GO:0009055	GO:0020037	GO:0009536	GO:0015979	GO:0031361	GO:0005506	GO:0055114	GO:0016021	GO:0009507	GO:0009579	GO:0046872	GO:0009055	GO:0020037	GO:0009536	GO:0015979	GO:0031361	GO:0005506	GO:0016020	GO:0042651	GO:0009055	GO:0020037	GO:0009536	GO:0015979	GO:0031361	GO:0005506	GO:0055114	GO:0016021	GO:0009579	GO:0046872
TRINITY_DN57228_c0_g1_i1	GO:0003700	GO:0003677	GO:0006355	GO:0005634	GO:0006351
TRINITY_DN48902_c0_g1_i1	GO:0015074	GO:0008270	GO:0003676
TRINITY_DN47272_c0_g4_i1	GO:0016020	GO:0042651	GO:0009539	GO:0009536	GO:0015979	GO:0009523	GO:0016021	GO:0009579	GO:0042549	GO:0016020	GO:0009535	GO:0009539	GO:0009536	GO:0015979	GO:0009523	GO:0016021	GO:0009507	GO:0009579	GO:0042549
TRINITY_DN41706_c0_g1_i3	GO:0008150
TRINITY_DN48390_c0_g2_i1	GO:0080008	GO:0008150
TRINITY_DN30828_c0_g2_i1	GO:0016021
TRINITY_DN39572_c1_g1_i1	GO:0016020	GO:0009055	GO:0020037	GO:0004129	GO:1902600	GO:0005743	GO:0005506	GO:0055114	GO:0006119	GO:0016021	GO:0005739	GO:0016491	GO:0009060	GO:0046872	GO:0070469
TRINITY_DN23907_c0_g2_i1	GO:0005737	GO:0003743	GO:0006413	GO:0006412	GO:0033290	GO:0001731	GO:0016282	GO:0006446	GO:0005852
TRINITY_DN32769_c0_g1_i1	GO:0006950
TRINITY_DN14241_c0_g2_i1	GO:0003735	GO:0005622	GO:0006412	GO:0005840
TRINITY_DN63549_c0_g1_i1	GO:0008152	GO:0003824	GO:0033926
TRINITY_DN37762_c0_g2_i1	GO:0008152	GO:0016746	GO:0003824	GO:0016740	GO:0016747	GO:0008152	GO:0003824	GO:0016747
TRINITY_DN38270_c0_g3_i1	GO:0003964	GO:0006278	GO:0004523	GO:0003676	GO:0090502	GO:0003964	GO:0004523	GO:0003676	GO:0090502	GO:0006278
TRINITY_DN87880_c0_g1_i1	GO:0080008
TRINITY_DN49980_c2_g1_i1	GO:0019898	GO:0009654	GO:0015979	GO:0009523	GO:0016021	GO:0042549	GO:0005509
TRINITY_DN42810_c0_g10_i1	GO:0003964	GO:0003677	GO:0006278
TRINITY_DN32313_c0_g1_i1	GO:0004672	GO:0006468	GO:0005524	GO:0000166	GO:0016772
TRINITY_DN30381_c0_g3_i1	GO:0008270
TRINITY_DN50379_c0_g1_i1	GO:0015031	GO:0005622	GO:0005525	GO:0007264	GO:0000166	GO:0015031	GO:0005622	GO:0005525	GO:0016192	GO:0007264	GO:0000166
TRINITY_DN2428_c0_g1_i1	GO:0005768	GO:0008150	GO:0005802	GO:0005794
TRINITY_DN31321_c0_g2_i1	GO:0008152	GO:0003824	GO:0050662	GO:0016020	GO:0009902	GO:0009941	GO:0032544	GO:0009814	GO:0009506	GO:0006098	GO:0009867	GO:0009697	GO:0009853	GO:0005840	GO:0009657	GO:0048046	GO:0005777	GO:0045893	GO:0019684	GO:0005773	GO:0010297	GO:0010319	GO:0009570
TRINITY_DN46486_c2_g2_i1	GO:0008152	GO:0016765	GO:0016740	GO:0008152	GO:0016765
TRINITY_DN64783_c0_g1_i1	GO:0016787	GO:0005975	GO:0016311	GO:0042132	GO:0042578
TRINITY_DN22895_c0_g2_i1	GO:0051726	GO:0006355	GO:0006357	GO:0005634	GO:0006351	GO:0007049
TRINITY_DN47041_c0_g2_i1	GO:0016874	GO:0007275	GO:0016567	GO:0006511	GO:0008270	GO:0005634	GO:0004842	GO:0046872
TRINITY_DN43602_c0_g2_i1	GO:0003735	GO:0005622	GO:0006412	GO:0005840
TRINITY_DN99155_c0_g1_i1	GO:0003964	GO:0006278	GO:0004523	GO:0003676	GO:0090502	GO:0003964	GO:0004523	GO:0003676	GO:0090502	GO:0006278
TRINITY_DN38198_c0_g3_i1	GO:0005874	GO:0008152	GO:0003924	GO:0005525	GO:0007017	GO:0005200	GO:0051258	GO:0043234
TRINITY_DN52247_c0_g1_i1	GO:0016310	GO:0004672	GO:0016301	GO:0006468	GO:0048544	GO:0016740	GO:0005524	GO:0000166	GO:0004674	GO:0016772
TRINITY_DN51972_c0_g1_i2	GO:0008152	GO:0003824
TRINITY_DN32728_c0_g1_i1	GO:0016791	GO:0008152	GO:0016311
TRINITY_DN92503_c0_g1_i1	GO:0009637	GO:0009534	GO:0042651	GO:0009654	GO:0010114	GO:0009744	GO:0019344	GO:0015979	GO:0009523	GO:0010218	GO:0010155	GO:0009644
TRINITY_DN32183_c0_g2_i1	GO:0016020	GO:0009654	GO:0015979	GO:0009523
TRINITY_DN27238_c0_g1_i1	GO:0044237	GO:0003824	GO:0003899	GO:0000166	GO:0006351
TRINITY_DN44201_c0_g1_i2	GO:0008380	GO:0030532	GO:0030529	GO:0019013
TRINITY_DN88430_c0_g1_i1	GO:0015074	GO:0008270	GO:0003676
TRINITY_DN48995_c3_g2_i1	GO:0003964	GO:0006278	GO:0003964	GO:0004523	GO:0003676	GO:0090502	GO:0006278
TRINITY_DN45185_c0_g1_i1	GO:0015031	GO:0005622	GO:0006886	GO:0005525	GO:0007264	GO:0000166	GO:0005622	GO:0005525	GO:0007264	GO:0000166
TRINITY_DN90557_c0_g1_i1	GO:0015074	GO:0003676
TRINITY_DN53420_c9_g4_i1	GO:0043531	GO:0005524	GO:0000166
TRINITY_DN49832_c2_g1_i2	GO:0000103	GO:0004781
TRINITY_DN46255_c0_g1_i1	GO:0016787	GO:0006629
TRINITY_DN92991_c0_g1_i1	GO:0003676
TRINITY_DN72082_c0_g1_i1	GO:0015074	GO:0003676	GO:0005634	GO:0015074	GO:0008270	GO:0005634	GO:0003676	GO:0005634	GO:0003676
TRINITY_DN51956_c2_g2_i1	GO:0004672	GO:0006468	GO:0005524	GO:0000166	GO:0016772	GO:0016310	GO:0004672	GO:0016301	GO:0006468	GO:0016740	GO:0005524	GO:0000166	GO:0016772
TRINITY_DN41192_c0_g3_i1	GO:0008270	GO:0003676	GO:0046872	GO:0016787	GO:0008152	GO:0008270	GO:0003676	GO:0046872
TRINITY_DN35656_c0_g3_i1	GO:0015074	GO:0005634	GO:0003676	GO:0006508	GO:0015074	GO:0008270	GO:0003676	GO:0004190	GO:0015074	GO:0008270	GO:0005634	GO:0003676
TRINITY_DN1140_c0_g1_i1	GO:0016020	GO:0005215	GO:0006810
TRINITY_DN32837_c0_g2_i1	GO:0004672	GO:0006468	GO:0003824	GO:0005524	GO:0016772
TRINITY_DN23359_c0_g1_i1	GO:0016310	GO:0004672	GO:0030247	GO:0016301	GO:0006468	GO:0005524	GO:0004674	GO:0005509	GO:0016772	GO:0004672	GO:0030247	GO:0006468	GO:0005524	GO:0000166	GO:0005509	GO:0016772	GO:0030247
TRINITY_DN21648_c0_g2_i1	GO:0015074	GO:0008270	GO:0003676
TRINITY_DN51305_c0_g3_i11	GO:0016020	GO:0051205	GO:0016021
TRINITY_DN42190_c0_g1_i6	GO:0016874	GO:0008152
TRINITY_DN11541_c1_g1_i1	GO:0004672	GO:0006468	GO:0005524	GO:0016772	GO:0004672	GO:0006468	GO:0005524	GO:0004674	GO:0016772
TRINITY_DN49926_c0_g1_i3	GO:0035725	GO:0055075	GO:0006885	GO:0015299	GO:0015297	GO:0015385	GO:0006812	GO:1902600	GO:0016021	GO:0009651	GO:0005886	GO:0006814	GO:0006810	GO:0055085	GO:0006811	GO:0005774
TRINITY_DN20387_c0_g3_i1	GO:0000398	GO:0005681
TRINITY_DN51819_c1_g4_i1	GO:0016020	GO:0016310	GO:0004672	GO:0016301	GO:0006468	GO:0016740	GO:0005524	GO:0000166	GO:0016021	GO:0004674	GO:0016772
TRINITY_DN19837_c0_g1_i1	GO:0015074	GO:0003676	GO:0015074	GO:0008270	GO:0003676
TRINITY_DN21542_c0_g2_i1	GO:0004553	GO:0005975	GO:0016787	GO:0008152	GO:0009536	GO:0004553	GO:0005975	GO:0009507	GO:0016798
TRINITY_DN39774_c0_g1_i7	GO:0006357	GO:0016592	GO:0001104	GO:0006366
TRINITY_DN34814_c0_g2_i1	GO:0043547	GO:0005096	GO:0010227	GO:0006499	GO:0005768	GO:0043547	GO:0005829	GO:0005802	GO:0046872	GO:0005096
TRINITY_DN35729_c0_g1_i1	GO:0003746	GO:0005737	GO:0003924	GO:0006412	GO:0005525	GO:0006414	GO:0000166	GO:0003746	GO:0004781	GO:0003924	GO:0005525	GO:0016740	GO:0006414	GO:0000166	GO:0016779	GO:0003746	GO:0005737	GO:0003924	GO:0005525	GO:0016740	GO:0006414	GO:0000166	GO:0016779	GO:0003746	GO:0005525	GO:0006414
TRINITY_DN24829_c0_g3_i1	GO:0016021	GO:0016021	GO:0004872
TRINITY_DN51302_c0_g2_i2	GO:0008233	GO:0008236	GO:0016787	GO:0006508	GO:0004252
TRINITY_DN25545_c0_g1_i1	GO:0016310	GO:0004017	GO:0019205	GO:0046939	GO:0016776	GO:0016301	GO:0006139	GO:0016740	GO:0005524
TRINITY_DN39166_c0_g1_i1	GO:0016020
TRINITY_DN28706_c0_g2_i1	GO:0009902	GO:0010228	GO:0016887	GO:0006364	GO:0016226	GO:0009684	GO:0005215	GO:0005524	GO:0045893	GO:0048481	GO:0000166	GO:0006810	GO:0042626	GO:0035304	GO:0009570	GO:0009793	GO:0009902	GO:0010228	GO:0005515	GO:0016887	GO:0006364	GO:0016226	GO:0009684	GO:0009536	GO:0005215	GO:0005524	GO:0045893	GO:0048481	GO:0000166	GO:0009507	GO:0006810	GO:0042626	GO:0035304	GO:0009570	GO:0009793
TRINITY_DN49573_c0_g4_i1	GO:0006367	GO:0005672
TRINITY_DN33662_c0_g1_i1	GO:0009902	GO:0005737	GO:0009965	GO:0010207	GO:0006364	GO:0042793	GO:0016149	GO:0003747	GO:0006396	GO:0009657	GO:0045893	GO:0009507	GO:0006415	GO:0035304	GO:0009570
TRINITY_DN44340_c0_g2_i1	GO:0003677	GO:0006355	GO:0005634	GO:0006351
TRINITY_DN59526_c0_g1_i1	GO:0016874	GO:0004672	GO:0006468	GO:0005524	GO:0006950	GO:0016567	GO:0000166	GO:0004842	GO:0004674	GO:0016772	GO:0016874	GO:0004672	GO:0006468	GO:0005524	GO:0006950	GO:0016567	GO:0004842	GO:0004674	GO:0016772	GO:0004672	GO:0006468	GO:0005524	GO:0016567	GO:0000166	GO:0004842	GO:0004674	GO:0016772
TRINITY_DN38612_c0_g3_i1	GO:0008152	GO:0000287	GO:0016829	GO:0010333	GO:0046872
TRINITY_DN58611_c0_g1_i1	GO:0000162	GO:0030170	GO:0004834	GO:0052684	GO:0042803	GO:0006568
TRINITY_DN40958_c0_g1_i1	GO:0003872	GO:0006096	GO:0046835	GO:0016310	GO:0003872	GO:0006096	GO:0005737	GO:0006002	GO:0008152	GO:0016301	GO:0003824	GO:0046835	GO:0016740	GO:0005524	GO:0000166	GO:0046872
TRINITY_DN84216_c0_g1_i1	GO:0006260	GO:0009909	GO:0006275	GO:0006270	GO:0003887	GO:0010389	GO:0006261	GO:0051726	GO:0003677	GO:0051567	GO:0008283	GO:0005739	GO:0005634	GO:0006306	GO:0006260	GO:0003887	GO:0071897	GO:0003677	GO:0005634
TRINITY_DN51842_c1_g3_i2	GO:0006457	GO:0031072	GO:0051082
TRINITY_DN23403_c0_g2_i1	GO:0016020	GO:0008233	GO:0016787	GO:0006508	GO:0004222	GO:0008237	GO:0016020	GO:0019509	GO:0006508	GO:0043874	GO:0000287	GO:0004222	GO:0016311
TRINITY_DN39686_c0_g1_i1	GO:0006508	GO:0015074	GO:0008270	GO:0005634	GO:0003676	GO:0004190	GO:0006508	GO:0015074	GO:0005634	GO:0003676	GO:0004190
TRINITY_DN18170_c0_g1_i1	GO:0016020
TRINITY_DN45041_c0_g4_i1	GO:0003735	GO:0006412	GO:0005840
TRINITY_DN70010_c0_g1_i1	GO:0006260	GO:0009360	GO:0003887	GO:0071897	GO:0003677	GO:0005524
[truncated: 26,372 more rows]
[truncated: 7 more columns]

## Sheet: KEGG
TRINITY_DN100766_c0_g1_i1	K09458|fabF|http://www.genome.jp/dbget-bin/www_bget?ko:K09458
TRINITY_DN31894_c0_g3_i1	K02638|petE|http://www.genome.jp/dbget-bin/www_bget?ko:K02638
TRINITY_DN28905_c0_g3_i1	K03596|lepA|http://www.genome.jp/dbget-bin/www_bget?ko:K03596
TRINITY_DN13372_c0_g2_i1	K01057|PGLS, pgl, devB|http://www.genome.jp/dbget-bin/www_bget?ko:K01057
TRINITY_DN31636_c0_g2_i1	K08915|LHCB4|http://www.genome.jp/dbget-bin/www_bget?ko:K08915
TRINITY_DN3664_c0_g2_i1	K12883|NCBP2, CBP20|http://www.genome.jp/dbget-bin/www_bget?ko:K12883
TRINITY_DN47218_c0_g19_i1	K02132|ATPeF1A, ATP5A1, ATP1|http://www.genome.jp/dbget-bin/www_bget?ko:K02132
TRINITY_DN52814_c1_g1_i2	K15210|SNAPC3|http://www.genome.jp/dbget-bin/www_bget?ko:K15210
TRINITY_DN45981_c0_g2_i1	K14803|PTC2_3|http://www.genome.jp/dbget-bin/www_bget?ko:K14803
TRINITY_DN87448_c0_g1_i1	K14685|SLC40A1, FPN1|http://www.genome.jp/dbget-bin/www_bget?ko:K14685
TRINITY_DN52917_c1_g1_i1	K03696|clpC|http://www.genome.jp/dbget-bin/www_bget?ko:K03696
TRINITY_DN46732_c6_g1_i3	K02977|RP-S27Ae, RPS27A|http://www.genome.jp/dbget-bin/www_bget?ko:K02977
TRINITY_DN18168_c0_g2_i1	K17065|DNM1L|http://www.genome.jp/dbget-bin/www_bget?ko:K17065
TRINITY_DN49661_c0_g4_i1	K11878|PSMG4, PAC4|http://www.genome.jp/dbget-bin/www_bget?ko:K11878
TRINITY_DN45138_c0_g2_i2	K03094|SKP1, CBF3D|http://www.genome.jp/dbget-bin/www_bget?ko:K03094
TRINITY_DN39737_c0_g1_i1	K10839|RAD23, HR23|http://www.genome.jp/dbget-bin/www_bget?ko:K10839
TRINITY_DN73513_c0_g1_i1	K03549|kup|http://www.genome.jp/dbget-bin/www_bget?ko:K03549
TRINITY_DN42287_c1_g1_i1	K04079|htpG, HSP90A|http://www.genome.jp/dbget-bin/www_bget?ko:K04079
TRINITY_DN46817_c1_g1_i2	K07910|RAB18|http://www.genome.jp/dbget-bin/www_bget?ko:K07910
TRINITY_DN1878_c0_g1_i1	K14794|RRP12|http://www.genome.jp/dbget-bin/www_bget?ko:K14794
TRINITY_DN19800_c0_g2_i1	K18835|WRKY2|http://www.genome.jp/dbget-bin/www_bget?ko:K18835
TRINITY_DN45404_c0_g1_i1	K19073|DVR|http://www.genome.jp/dbget-bin/www_bget?ko:K19073
TRINITY_DN47338_c0_g1_i1	K00873|PK, pyk|http://www.genome.jp/dbget-bin/www_bget?ko:K00873
TRINITY_DN36132_c0_g1_i1	K12879|THOC2|http://www.genome.jp/dbget-bin/www_bget?ko:K12879
TRINITY_DN2804_c0_g2_i1	K11643|CHD4, MI2B|http://www.genome.jp/dbget-bin/www_bget?ko:K11643
TRINITY_DN53434_c4_g6_i1	K05658|ABCB1|http://www.genome.jp/dbget-bin/www_bget?ko:K05658
TRINITY_DN25596_c0_g1_i1	K16290|XCP|http://www.genome.jp/dbget-bin/www_bget?ko:K16290
TRINITY_DN26657_c0_g1_i1	K05658|ABCB1|http://www.genome.jp/dbget-bin/www_bget?ko:K05658
TRINITY_DN50621_c0_g2_i4	K02735|PSMB3|http://www.genome.jp/dbget-bin/www_bget?ko:K02735
TRINITY_DN48211_c1_g2_i1	K17498|SPN1, IWS1|http://www.genome.jp/dbget-bin/www_bget?ko:K17498
TRINITY_DN25567_c0_g2_i1	K02925|RP-L3e, RPL3|http://www.genome.jp/dbget-bin/www_bget?ko:K02925
TRINITY_DN28228_c0_g2_i1	K00454|LOX2S|http://www.genome.jp/dbget-bin/www_bget?ko:K00454
TRINITY_DN47775_c0_g1_i3	K03869|CUL3|http://www.genome.jp/dbget-bin/www_bget?ko:K03869
TRINITY_DN28795_c0_g2_i1	K16675|ZDHHC9_14_18|http://www.genome.jp/dbget-bin/www_bget?ko:K16675
TRINITY_DN33636_c0_g2_i1	K17675|SUPV3L1, SUV3|http://www.genome.jp/dbget-bin/www_bget?ko:K17675
TRINITY_DN17812_c0_g1_i1	K08874|TRRAP|http://www.genome.jp/dbget-bin/www_bget?ko:K08874
TRINITY_DN32696_c0_g1_i1	K01595|ppc|http://www.genome.jp/dbget-bin/www_bget?ko:K01595
TRINITY_DN53209_c2_g8_i1	K05658|ABCB1|http://www.genome.jp/dbget-bin/www_bget?ko:K05658
TRINITY_DN46410_c0_g2_i1	K13508|GPAT|http://www.genome.jp/dbget-bin/www_bget?ko:K13508
TRINITY_DN49904_c2_g5_i1	K06942|K06942|http://www.genome.jp/dbget-bin/www_bget?ko:K06942
TRINITY_DN37414_c0_g1_i1	K11723|BRD7_9|http://www.genome.jp/dbget-bin/www_bget?ko:K11723
TRINITY_DN14906_c0_g1_i1	K10696|BRE1|http://www.genome.jp/dbget-bin/www_bget?ko:K10696
TRINITY_DN43779_c0_g2_i1	K02291|crtB|http://www.genome.jp/dbget-bin/www_bget?ko:K02291
TRINITY_DN25193_c0_g1_i1	K05387|GRIP|http://www.genome.jp/dbget-bin/www_bget?ko:K05387
TRINITY_DN37277_c0_g1_i1	K12125|ELF3|http://www.genome.jp/dbget-bin/www_bget?ko:K12125
TRINITY_DN46799_c0_g7_i4	K08241|E2.1.1.141|http://www.genome.jp/dbget-bin/www_bget?ko:K08241
TRINITY_DN47828_c0_g1_i3	K08235|E2.4.1.207|http://www.genome.jp/dbget-bin/www_bget?ko:K08235
TRINITY_DN24433_c0_g2_i1	K08770|UBC|http://www.genome.jp/dbget-bin/www_bget?ko:K08770
TRINITY_DN34011_c0_g1_i1	K02183|CALM|http://www.genome.jp/dbget-bin/www_bget?ko:K02183
TRINITY_DN8797_c0_g1_i1	K01489|cdd, CDA|http://www.genome.jp/dbget-bin/www_bget?ko:K01489
TRINITY_DN49522_c3_g1_i1	K08678|UXS1, uxs|http://www.genome.jp/dbget-bin/www_bget?ko:K08678
TRINITY_DN38299_c0_g1_i1	K09566|PPIG|http://www.genome.jp/dbget-bin/www_bget?ko:K09566
TRINITY_DN50372_c0_g1_i1	K12850|PRPF38B|http://www.genome.jp/dbget-bin/www_bget?ko:K12850
TRINITY_DN49411_c1_g3_i1	K13496|UGT73C|http://www.genome.jp/dbget-bin/www_bget?ko:K13496
TRINITY_DN47896_c3_g9_i2	K03363|CDC20|http://www.genome.jp/dbget-bin/www_bget?ko:K03363
TRINITY_DN47103_c0_g1_i1	K14137|PTAR1|http://www.genome.jp/dbget-bin/www_bget?ko:K14137
TRINITY_DN37968_c1_g1_i2	K11228|STE11|http://www.genome.jp/dbget-bin/www_bget?ko:K11228
TRINITY_DN14317_c0_g1_i1	K02146|ATPeV0D, ATP6D|http://www.genome.jp/dbget-bin/www_bget?ko:K02146
TRINITY_DN98645_c0_g1_i1	K00134|GAPDH, gapA|http://www.genome.jp/dbget-bin/www_bget?ko:K00134
TRINITY_DN48295_c1_g1_i2	K12120|PHYA|http://www.genome.jp/dbget-bin/www_bget?ko:K12120
TRINITY_DN50495_c5_g24_i1	K03231|EEF1A|http://www.genome.jp/dbget-bin/www_bget?ko:K03231
TRINITY_DN41157_c0_g5_i1	K01191|E3.2.1.24|http://www.genome.jp/dbget-bin/www_bget?ko:K01191
TRINITY_DN10566_c0_g1_i1	K00559|E2.1.1.41, SMT1, ERG6|http://www.genome.jp/dbget-bin/www_bget?ko:K00559
TRINITY_DN24273_c0_g1_i1	K13119|FAM50, XAP5|http://www.genome.jp/dbget-bin/www_bget?ko:K13119
TRINITY_DN22248_c0_g1_i1	K17479|GRXCR1|http://www.genome.jp/dbget-bin/www_bget?ko:K17479
TRINITY_DN48182_c0_g1_i2	K11093|SNRP70|http://www.genome.jp/dbget-bin/www_bget?ko:K11093
TRINITY_DN51616_c0_g1_i3	K14787|MRD1, RBM19|http://www.genome.jp/dbget-bin/www_bget?ko:K14787
TRINITY_DN21511_c0_g1_i1	K01489|cdd, CDA|http://www.genome.jp/dbget-bin/www_bget?ko:K01489
TRINITY_DN3362_c0_g1_i1	K01535|E3.6.3.6|http://www.genome.jp/dbget-bin/www_bget?ko:K01535
TRINITY_DN49930_c1_g1_i1	K00382|DLD, lpd, pdhD|http://www.genome.jp/dbget-bin/www_bget?ko:K00382
TRINITY_DN14485_c0_g1_i1	K00967|PCYT2|http://www.genome.jp/dbget-bin/www_bget?ko:K00967
TRINITY_DN46448_c0_g1_i1	K00759|APRT, apt|http://www.genome.jp/dbget-bin/www_bget?ko:K00759
TRINITY_DN3466_c0_g2_i1	K08867|WNK, PRKWNK|http://www.genome.jp/dbget-bin/www_bget?ko:K08867
TRINITY_DN45651_c0_g1_i1	K15414|C1QBP|http://www.genome.jp/dbget-bin/www_bget?ko:K15414
TRINITY_DN98638_c0_g1_i1	K03549|kup|http://www.genome.jp/dbget-bin/www_bget?ko:K03549
TRINITY_DN50674_c0_g2_i1	K03327|TC.MATE, SLC47A, norM, mdtK, dinF|http://www.genome.jp/dbget-bin/www_bget?ko:K03327
TRINITY_DN28746_c0_g2_i1	K12737|SDCCAG10|http://www.genome.jp/dbget-bin/www_bget?ko:K12737
TRINITY_DN23100_c0_g1_i1	K00232|E1.3.3.6, ACOX1, ACOX3|http://www.genome.jp/dbget-bin/www_bget?ko:K00232
TRINITY_DN38681_c0_g2_i1	K02992|RP-S7, MRPS7, rpsG|http://www.genome.jp/dbget-bin/www_bget?ko:K02992
TRINITY_DN4312_c1_g1_i1	K15032|MTERFD|http://www.genome.jp/dbget-bin/www_bget?ko:K15032
TRINITY_DN80913_c0_g1_i1	K12761|SNF1|http://www.genome.jp/dbget-bin/www_bget?ko:K12761
TRINITY_DN47998_c2_g1_i2	K13448|CML|http://www.genome.jp/dbget-bin/www_bget?ko:K13448
TRINITY_DN20028_c0_g2_i1	K03030|PSMD14, RPN11, POH1|http://www.genome.jp/dbget-bin/www_bget?ko:K03030
TRINITY_DN49141_c0_g1_i2	K09529|DNAJC9|http://www.genome.jp/dbget-bin/www_bget?ko:K09529
TRINITY_DN39958_c0_g2_i1	K14492|ARR-A|http://www.genome.jp/dbget-bin/www_bget?ko:K14492
TRINITY_DN25491_c0_g1_i1	K08150|SLC2A13, ITR|http://www.genome.jp/dbget-bin/www_bget?ko:K08150
TRINITY_DN53384_c5_g7_i1	K05236|COPA|http://www.genome.jp/dbget-bin/www_bget?ko:K05236
TRINITY_DN26283_c0_g1_i1	K01251|E3.3.1.1, ahcY|http://www.genome.jp/dbget-bin/www_bget?ko:K01251
TRINITY_DN24898_c0_g2_i1	K02147|ATPeV1B, ATP6B|http://www.genome.jp/dbget-bin/www_bget?ko:K02147
TRINITY_DN52045_c2_g8_i1	K07937|ARF1|http://www.genome.jp/dbget-bin/www_bget?ko:K07937
TRINITY_DN12372_c0_g1_i1	K12617|PATL1, PAT1|http://www.genome.jp/dbget-bin/www_bget?ko:K12617
TRINITY_DN9740_c0_g3_i1	K07904|RAB11A|http://www.genome.jp/dbget-bin/www_bget?ko:K07904
TRINITY_DN46463_c0_g4_i2	K04730|IRAK1|http://www.genome.jp/dbget-bin/www_bget?ko:K04730
TRINITY_DN32996_c0_g1_i1	K14407|CSTF2, RNA15|http://www.genome.jp/dbget-bin/www_bget?ko:K14407
TRINITY_DN36624_c0_g1_i1	K01673|cynT, can|http://www.genome.jp/dbget-bin/www_bget?ko:K01673
TRINITY_DN13350_c0_g1_i1	K06119|SQD2|http://www.genome.jp/dbget-bin/www_bget?ko:K06119
TRINITY_DN36007_c0_g1_i1	K05387|GRIP|http://www.genome.jp/dbget-bin/www_bget?ko:K05387
TRINITY_DN40515_c0_g2_i1	K10523|SPOP|http://www.genome.jp/dbget-bin/www_bget?ko:K10523
TRINITY_DN33428_c0_g1_i1	K03527|ispH, lytB|http://www.genome.jp/dbget-bin/www_bget?ko:K03527
TRINITY_DN50495_c5_g20_i2	K03231|EEF1A|http://www.genome.jp/dbget-bin/www_bget?ko:K03231
TRINITY_DN43881_c0_g1_i4	K16296|SCPL-I|http://www.genome.jp/dbget-bin/www_bget?ko:K16296
TRINITY_DN30650_c0_g1_i1	K12893|SFRS4_5_6|http://www.genome.jp/dbget-bin/www_bget?ko:K12893
TRINITY_DN46102_c0_g1_i1	K10268|FBXL2_20|http://www.genome.jp/dbget-bin/www_bget?ko:K10268
TRINITY_DN46289_c0_g1_i2	K01056|PTH1, pth, spoVC|http://www.genome.jp/dbget-bin/www_bget?ko:K01056
TRINITY_DN47994_c1_g1_i2	K00963|UGP2, galU, galF|http://www.genome.jp/dbget-bin/www_bget?ko:K00963
TRINITY_DN25478_c0_g2_i1	K15448|TRM112, TRMT112|http://www.genome.jp/dbget-bin/www_bget?ko:K15448
TRINITY_DN28733_c0_g1_i2	K16911|DDX21|http://www.genome.jp/dbget-bin/www_bget?ko:K16911
TRINITY_DN39897_c0_g2_i1	K00943|tmk, DTYMK|http://www.genome.jp/dbget-bin/www_bget?ko:K00943
TRINITY_DN22662_c0_g1_i1	K15177|LEO1|http://www.genome.jp/dbget-bin/www_bget?ko:K15177
TRINITY_DN50211_c0_g2_i1	K12795|SUGT1, SGT1|http://www.genome.jp/dbget-bin/www_bget?ko:K12795
TRINITY_DN38309_c0_g1_i1	K08829|MAK|http://www.genome.jp/dbget-bin/www_bget?ko:K08829
TRINITY_DN30519_c0_g1_i1	K01892|HARS, hisS|http://www.genome.jp/dbget-bin/www_bget?ko:K01892
TRINITY_DN48420_c0_g6_i1	K11086|SNRPB, SMB|http://www.genome.jp/dbget-bin/www_bget?ko:K11086
TRINITY_DN51756_c4_g10_i1	K08912|LHCB1|http://www.genome.jp/dbget-bin/www_bget?ko:K08912
TRINITY_DN51217_c0_g1_i6	K00013|hisD|http://www.genome.jp/dbget-bin/www_bget?ko:K00013
TRINITY_DN43794_c0_g1_i3	K02717|psbP|http://www.genome.jp/dbget-bin/www_bget?ko:K02717
TRINITY_DN47521_c0_g1_i3	K15100|SLC25A1, CTP|http://www.genome.jp/dbget-bin/www_bget?ko:K15100
TRINITY_DN51426_c0_g1_i2	K08498|STX6|http://www.genome.jp/dbget-bin/www_bget?ko:K08498
TRINITY_DN43818_c0_g1_i1	K10523|SPOP|http://www.genome.jp/dbget-bin/www_bget?ko:K10523
TRINITY_DN1651_c0_g1_i1	K16585|HAUS2|http://www.genome.jp/dbget-bin/www_bget?ko:K16585
TRINITY_DN99992_c0_g1_i1	K05391|CNGF|http://www.genome.jp/dbget-bin/www_bget?ko:K05391
TRINITY_DN48439_c1_g1_i4	K12741|HNRNPA1_3|http://www.genome.jp/dbget-bin/www_bget?ko:K12741
TRINITY_DN53402_c4_g2_i12	K10590|TRIP12|http://www.genome.jp/dbget-bin/www_bget?ko:K10590
TRINITY_DN46773_c0_g5_i2	K12399|AP3S|http://www.genome.jp/dbget-bin/www_bget?ko:K12399
TRINITY_DN84840_c0_g1_i1	K13606|NOL, NYC1|http://www.genome.jp/dbget-bin/www_bget?ko:K13606
TRINITY_DN50853_c0_g2_i1	K06119|SQD2|http://www.genome.jp/dbget-bin/www_bget?ko:K06119
TRINITY_DN75849_c0_g1_i1	K02912|RP-L32e, RPL32|http://www.genome.jp/dbget-bin/www_bget?ko:K02912
TRINITY_DN32836_c0_g1_i2	K10355|ACTF|http://www.genome.jp/dbget-bin/www_bget?ko:K10355
TRINITY_DN9779_c0_g2_i1	K15104|SLC25A11, OGC|http://www.genome.jp/dbget-bin/www_bget?ko:K15104
TRINITY_DN38510_c0_g5_i1	K12593|MPHOSPH6, MPP6|http://www.genome.jp/dbget-bin/www_bget?ko:K12593
TRINITY_DN38865_c0_g1_i1	K10901|BLM, RECQL3, SGS1|http://www.genome.jp/dbget-bin/www_bget?ko:K10901
TRINITY_DN42064_c1_g5_i1	K08064|NFYA|http://www.genome.jp/dbget-bin/www_bget?ko:K08064
TRINITY_DN46390_c0_g1_i1	K08737|MSH6|http://www.genome.jp/dbget-bin/www_bget?ko:K08737
TRINITY_DN51526_c0_g14_i1	K02925|RP-L3e, RPL3|http://www.genome.jp/dbget-bin/www_bget?ko:K02925
TRINITY_DN49492_c0_g3_i6	K13459|RPS2|http://www.genome.jp/dbget-bin/www_bget?ko:K13459
TRINITY_DN30812_c0_g1_i1	K14489|AHK2_3_4|http://www.genome.jp/dbget-bin/www_bget?ko:K14489
TRINITY_DN48929_c1_g1_i1	K01304|E3.4.19.3, pcp|http://www.genome.jp/dbget-bin/www_bget?ko:K01304
TRINITY_DN49501_c1_g2_i1	K08235|E2.4.1.207|http://www.genome.jp/dbget-bin/www_bget?ko:K08235
TRINITY_DN48633_c9_g8_i1	K14794|RRP12|http://www.genome.jp/dbget-bin/www_bget?ko:K14794
TRINITY_DN37767_c1_g1_i1	K13464|JAZ|http://www.genome.jp/dbget-bin/www_bget?ko:K13464
TRINITY_DN42786_c0_g1_i1	K17255|GDI1_2|http://www.genome.jp/dbget-bin/www_bget?ko:K17255
TRINITY_DN21699_c0_g2_i1	K02968|RP-S20, rpsT|http://www.genome.jp/dbget-bin/www_bget?ko:K02968
TRINITY_DN43176_c0_g2_i1	K16296|SCPL-I|http://www.genome.jp/dbget-bin/www_bget?ko:K16296
TRINITY_DN51744_c0_g1_i2	K07277|SAM50, TOB55, bamA|http://www.genome.jp/dbget-bin/www_bget?ko:K07277
TRINITY_DN67729_c0_g1_i1	K09540|SEC63, DNAJC23|http://www.genome.jp/dbget-bin/www_bget?ko:K09540
TRINITY_DN36593_c0_g2_i1	K00472|E1.14.11.2|http://www.genome.jp/dbget-bin/www_bget?ko:K00472
TRINITY_DN80494_c0_g1_i1	K11254|H4|http://www.genome.jp/dbget-bin/www_bget?ko:K11254
TRINITY_DN16437_c0_g2_i1	K11000|CALS|http://www.genome.jp/dbget-bin/www_bget?ko:K11000
TRINITY_DN52363_c1_g4_i1	K14806|DDX31, DBP7|http://www.genome.jp/dbget-bin/www_bget?ko:K14806
TRINITY_DN43633_c0_g2_i2	K14497|PP2C|http://www.genome.jp/dbget-bin/www_bget?ko:K14497
TRINITY_DN45243_c3_g2_i3	K12627|LSM8|http://www.genome.jp/dbget-bin/www_bget?ko:K12627
TRINITY_DN50817_c0_g6_i2	K10871|RAD51L3, RAD51D|http://www.genome.jp/dbget-bin/www_bget?ko:K10871
TRINITY_DN51172_c0_g1_i2	K13600|CAO|http://www.genome.jp/dbget-bin/www_bget?ko:K13600
TRINITY_DN53329_c1_g2_i1	K11643|CHD4, MI2B|http://www.genome.jp/dbget-bin/www_bget?ko:K11643
TRINITY_DN15238_c0_g1_i1	K16911|DDX21|http://www.genome.jp/dbget-bin/www_bget?ko:K16911
TRINITY_DN210_c0_g2_i1	K02218|CSNK1, CK1|http://www.genome.jp/dbget-bin/www_bget?ko:K02218
TRINITY_DN20690_c0_g1_i1	K01783|rpe, RPE|http://www.genome.jp/dbget-bin/www_bget?ko:K01783
TRINITY_DN24493_c0_g2_i1	K11338|RUVBL2, RVB2, INO80J|http://www.genome.jp/dbget-bin/www_bget?ko:K11338
TRINITY_DN49142_c0_g1_i3	K12272|SRPRB, SRP102|http://www.genome.jp/dbget-bin/www_bget?ko:K12272
TRINITY_DN41360_c0_g1_i1	K12382|PSAP, SGP1|http://www.genome.jp/dbget-bin/www_bget?ko:K12382
TRINITY_DN79029_c0_g1_i1	K10534|NR|http://www.genome.jp/dbget-bin/www_bget?ko:K10534
TRINITY_DN52102_c0_g6_i1	K00213|DHCR7|http://www.genome.jp/dbget-bin/www_bget?ko:K00213
TRINITY_DN5129_c0_g2_i1	K10752|RBBP4, HAT2, CAF1, MIS16|http://www.genome.jp/dbget-bin/www_bget?ko:K10752
TRINITY_DN42993_c0_g1_i2	K02906|RP-L3, MRPL3, rplC|http://www.genome.jp/dbget-bin/www_bget?ko:K02906
TRINITY_DN19488_c0_g1_i1	K11592|DICER1, DCR1|http://www.genome.jp/dbget-bin/www_bget?ko:K11592
TRINITY_DN31660_c0_g2_i1	K11423|SETD2, SET2|http://www.genome.jp/dbget-bin/www_bget?ko:K11423
TRINITY_DN21214_c0_g1_i1	K09422|MYBP|http://www.genome.jp/dbget-bin/www_bget?ko:K09422
TRINITY_DN90076_c0_g1_i1	K19613|SHOC2, SUR8|http://www.genome.jp/dbget-bin/www_bget?ko:K19613
TRINITY_DN50284_c0_g1_i1	K10527|MFP2|http://www.genome.jp/dbget-bin/www_bget?ko:K10527
TRINITY_DN8748_c0_g2_i1	K10144|RCHY1, PIRH2|http://www.genome.jp/dbget-bin/www_bget?ko:K10144
TRINITY_DN49235_c1_g3_i1	K00860|cysC|http://www.genome.jp/dbget-bin/www_bget?ko:K00860
TRINITY_DN23451_c0_g2_i1	K03327|TC.MATE, SLC47A, norM, mdtK, dinF|http://www.genome.jp/dbget-bin/www_bget?ko:K03327
TRINITY_DN41249_c0_g2_i1	K03017|RPB9, POLR2I|http://www.genome.jp/dbget-bin/www_bget?ko:K03017
TRINITY_DN46797_c1_g2_i1	K11968|ARIH1|http://www.genome.jp/dbget-bin/www_bget?ko:K11968
TRINITY_DN51428_c0_g6_i1	K03363|CDC20|http://www.genome.jp/dbget-bin/www_bget?ko:K03363
TRINITY_DN33616_c0_g2_i1	K08064|NFYA|http://www.genome.jp/dbget-bin/www_bget?ko:K08064
TRINITY_DN22014_c0_g3_i1	K05666|ABCC2|http://www.genome.jp/dbget-bin/www_bget?ko:K05666
TRINITY_DN90047_c0_g1_i1	K12619|XRN2, RAT1|http://www.genome.jp/dbget-bin/www_bget?ko:K12619
TRINITY_DN48203_c0_g1_i1	K14610|SLC19A2_3, THTR|http://www.genome.jp/dbget-bin/www_bget?ko:K14610
TRINITY_DN45008_c0_g1_i1	K04706|PIAS1|http://www.genome.jp/dbget-bin/www_bget?ko:K04706
TRINITY_DN49670_c0_g2_i1	K12398|AP3M|http://www.genome.jp/dbget-bin/www_bget?ko:K12398
TRINITY_DN53193_c0_g5_i1	K11267|PDS5|http://www.genome.jp/dbget-bin/www_bget?ko:K11267
TRINITY_DN47247_c0_g1_i1	K18801|GXM|http://www.genome.jp/dbget-bin/www_bget?ko:K18801
TRINITY_DN46729_c0_g2_i1	K10899|RECQL|http://www.genome.jp/dbget-bin/www_bget?ko:K10899
TRINITY_DN44727_c1_g2_i1	K15397|KCS|http://www.genome.jp/dbget-bin/www_bget?ko:K15397
TRINITY_DN46171_c0_g1_i1	K06889|K06889|http://www.genome.jp/dbget-bin/www_bget?ko:K06889
TRINITY_DN92939_c0_g1_i1	K02132|ATPeF1A, ATP5A1, ATP1|http://www.genome.jp/dbget-bin/www_bget?ko:K02132
TRINITY_DN25560_c0_g1_i1	K01365|CTSL|http://www.genome.jp/dbget-bin/www_bget?ko:K01365
TRINITY_DN23502_c1_g1_i1	K03327|TC.MATE, SLC47A, norM, mdtK, dinF|http://www.genome.jp/dbget-bin/www_bget?ko:K03327
TRINITY_DN42690_c0_g2_i2	K00621|GNPNAT1, GNA1|http://www.genome.jp/dbget-bin/www_bget?ko:K00621
TRINITY_DN19112_c0_g2_i1	K13680|CSLA|http://www.genome.jp/dbget-bin/www_bget?ko:K13680
TRINITY_DN53045_c0_g2_i1	K03254|EIF3A|http://www.genome.jp/dbget-bin/www_bget?ko:K03254
TRINITY_DN59423_c0_g1_i1	K00262|E1.4.1.4, gdhA|http://www.genome.jp/dbget-bin/www_bget?ko:K00262
TRINITY_DN48904_c0_g1_i1	K13989|DERL2_3|http://www.genome.jp/dbget-bin/www_bget?ko:K13989
TRINITY_DN9477_c0_g1_i1	K11643|CHD4, MI2B|http://www.genome.jp/dbget-bin/www_bget?ko:K11643
TRINITY_DN47564_c1_g1_i1	K06693|PSMD9|http://www.genome.jp/dbget-bin/www_bget?ko:K06693
TRINITY_DN41930_c1_g1_i1	K01595|ppc|http://www.genome.jp/dbget-bin/www_bget?ko:K01595
TRINITY_DN29294_c0_g2_i1	K00162|PDHB, pdhB|http://www.genome.jp/dbget-bin/www_bget?ko:K00162
TRINITY_DN48080_c0_g3_i1	K02993|RP-S7e, RPS7|http://www.genome.jp/dbget-bin/www_bget?ko:K02993
TRINITY_DN53071_c0_g5_i1	K17087|TM9SF3|http://www.genome.jp/dbget-bin/www_bget?ko:K17087
TRINITY_DN36694_c0_g2_i1	K02921|RP-L37Ae, RPL37A|http://www.genome.jp/dbget-bin/www_bget?ko:K02921
TRINITY_DN30676_c0_g2_i1	K01246|tag|http://www.genome.jp/dbget-bin/www_bget?ko:K01246
TRINITY_DN42810_c0_g7_i1	K10357|MYO5|http://www.genome.jp/dbget-bin/www_bget?ko:K10357
TRINITY_DN29205_c0_g2_i1	K03434|PIGL|http://www.genome.jp/dbget-bin/www_bget?ko:K03434
TRINITY_DN42844_c0_g1_i1	K01920|gshB, GSS|http://www.genome.jp/dbget-bin/www_bget?ko:K01920
TRINITY_DN30270_c0_g1_i1	K02324|POLE1|http://www.genome.jp/dbget-bin/www_bget?ko:K02324
TRINITY_DN52653_c0_g2_i2	K11723|BRD7_9|http://www.genome.jp/dbget-bin/www_bget?ko:K11723
TRINITY_DN46975_c0_g2_i1	K05658|ABCB1|http://www.genome.jp/dbget-bin/www_bget?ko:K05658
TRINITY_DN23543_c0_g3_i1	K00053|ilvC|http://www.genome.jp/dbget-bin/www_bget?ko:K00053
TRINITY_DN48099_c3_g5_i1	K08907|LHCA1|http://www.genome.jp/dbget-bin/www_bget?ko:K08907
TRINITY_DN75014_c0_g1_i1	K09828|DHCR24|http://www.genome.jp/dbget-bin/www_bget?ko:K09828
TRINITY_DN23816_c0_g2_i1	K13356|FAR|http://www.genome.jp/dbget-bin/www_bget?ko:K13356
TRINITY_DN47700_c2_g4_i4	K03350|APC3, CDC27|http://www.genome.jp/dbget-bin/www_bget?ko:K03350
TRINITY_DN48263_c2_g1_i1	K02155|ATPeV0C, ATP6L|http://www.genome.jp/dbget-bin/www_bget?ko:K02155
TRINITY_DN72373_c0_g1_i1	K09338|HD-ZIP|http://www.genome.jp/dbget-bin/www_bget?ko:K09338
TRINITY_DN49047_c2_g1_i1	K12741|HNRNPA1_3|http://www.genome.jp/dbget-bin/www_bget?ko:K12741
TRINITY_DN15162_c0_g2_i1	K03283|HSPA1_8|http://www.genome.jp/dbget-bin/www_bget?ko:K03283
TRINITY_DN12231_c1_g1_i1	K02210|MCM7, CDC47|http://www.genome.jp/dbget-bin/www_bget?ko:K02210
TRINITY_DN45230_c0_g5_i1	K17769|TOM22|http://www.genome.jp/dbget-bin/www_bget?ko:K17769
TRINITY_DN86357_c0_g3_i1	K02953|RP-S13e, RPS13|http://www.genome.jp/dbget-bin/www_bget?ko:K02953
TRINITY_DN1947_c0_g1_i1	K17795|TIM17|http://www.genome.jp/dbget-bin/www_bget?ko:K17795
TRINITY_DN46450_c0_g1_i2	K00510|HMOX, hmuO, ho|http://www.genome.jp/dbget-bin/www_bget?ko:K00510
TRINITY_DN56347_c0_g1_i1	K16587|HAUS4|http://www.genome.jp/dbget-bin/www_bget?ko:K16587
TRINITY_DN33306_c0_g1_i1	K09338|HD-ZIP|http://www.genome.jp/dbget-bin/www_bget?ko:K09338
TRINITY_DN84483_c0_g1_i1	K01303|APEH|http://www.genome.jp/dbget-bin/www_bget?ko:K01303
TRINITY_DN27282_c0_g1_i1	K13993|HSP20|http://www.genome.jp/dbget-bin/www_bget?ko:K13993
TRINITY_DN53125_c0_g3_i1	K12667|SWP1, RPN2|http://www.genome.jp/dbget-bin/www_bget?ko:K12667
TRINITY_DN24581_c0_g1_i1	K13459|RPS2|http://www.genome.jp/dbget-bin/www_bget?ko:K13459
TRINITY_DN7830_c0_g1_i1	K02145|ATPeV1A, ATP6A|http://www.genome.jp/dbget-bin/www_bget?ko:K02145
TRINITY_DN33444_c0_g1_i1	K09286|EREBP|http://www.genome.jp/dbget-bin/www_bget?ko:K09286
TRINITY_DN74814_c0_g1_i1	K05658|ABCB1|http://www.genome.jp/dbget-bin/www_bget?ko:K05658
TRINITY_DN24595_c0_g1_i1	K08081|TR1|http://www.genome.jp/dbget-bin/www_bget?ko:K08081
TRINITY_DN38836_c0_g2_i1	K17279|REEP5_6|http://www.genome.jp/dbget-bin/www_bget?ko:K17279
TRINITY_DN44292_c10_g1_i1	K05658|ABCB1|http://www.genome.jp/dbget-bin/www_bget?ko:K05658
TRINITY_DN53455_c10_g17_i1	K13338|PEX1|http://www.genome.jp/dbget-bin/www_bget?ko:K13338
TRINITY_DN92136_c0_g1_i1	K09422|MYBP|http://www.genome.jp/dbget-bin/www_bget?ko:K09422
TRINITY_DN33306_c0_g2_i1	K09338|HD-ZIP|http://www.genome.jp/dbget-bin/www_bget?ko:K09338
TRINITY_DN30651_c0_g1_i1	K14682|argAB|http://www.genome.jp/dbget-bin/www_bget?ko:K14682
TRINITY_DN76964_c0_g1_i1	K11699|RDR, RDRP|http://www.genome.jp/dbget-bin/www_bget?ko:K11699
TRINITY_DN30456_c0_g1_i1	K01704|leuD|http://www.genome.jp/dbget-bin/www_bget?ko:K01704
TRINITY_DN34845_c0_g3_i1	K00830|AGXT|http://www.genome.jp/dbget-bin/www_bget?ko:K00830
TRINITY_DN48469_c1_g2_i1	K14496|PYL|http://www.genome.jp/dbget-bin/www_bget?ko:K14496
TRINITY_DN50458_c0_g1_i2	K17255|GDI1_2|http://www.genome.jp/dbget-bin/www_bget?ko:K17255
TRINITY_DN50834_c0_g1_i1	K01883|CARS, cysS|http://www.genome.jp/dbget-bin/www_bget?ko:K01883
TRINITY_DN47343_c0_g2_i1	K01897|ACSL, fadD|http://www.genome.jp/dbget-bin/www_bget?ko:K01897
TRINITY_DN49897_c0_g1_i4	K00600|glyA, SHMT|http://www.genome.jp/dbget-bin/www_bget?ko:K00600
TRINITY_DN37332_c0_g1_i1	K04730|IRAK1|http://www.genome.jp/dbget-bin/www_bget?ko:K04730
TRINITY_DN42685_c0_g1_i1	K02109|ATPF0B, atpF|http://www.genome.jp/dbget-bin/www_bget?ko:K02109
TRINITY_DN37062_c0_g1_i1	K10755|RFC2_4|http://www.genome.jp/dbget-bin/www_bget?ko:K10755
TRINITY_DN1647_c0_g1_i1	K03787|surE|http://www.genome.jp/dbget-bin/www_bget?ko:K03787
TRINITY_DN27564_c0_g1_i1	K01895|ACSS, acs|http://www.genome.jp/dbget-bin/www_bget?ko:K01895
TRINITY_DN46297_c6_g3_i1	K08770|UBC|http://www.genome.jp/dbget-bin/www_bget?ko:K08770
TRINITY_DN81789_c0_g1_i1	K17604|ZSWIM3|http://www.genome.jp/dbget-bin/www_bget?ko:K17604
TRINITY_DN50475_c0_g2_i1	K01205|NAGLU|http://www.genome.jp/dbget-bin/www_bget?ko:K01205
TRINITY_DN44644_c0_g1_i1	K01836|PGM3|http://www.genome.jp/dbget-bin/www_bget?ko:K01836
TRINITY_DN48099_c3_g1_i1	K08907|LHCA1|http://www.genome.jp/dbget-bin/www_bget?ko:K08907
TRINITY_DN28339_c0_g2_i1	K06669|SMC3, CSPG6|http://www.genome.jp/dbget-bin/www_bget?ko:K06669
TRINITY_DN46259_c3_g1_i3	K03861|PIGP, GPI19, DSCR5|http://www.genome.jp/dbget-bin/www_bget?ko:K03861
TRINITY_DN31914_c0_g1_i1	K06689|UBE2D_E, UBC4, UBC5|http://www.genome.jp/dbget-bin/www_bget?ko:K06689
TRINITY_DN22902_c0_g3_i1	K12451|UER1|http://www.genome.jp/dbget-bin/www_bget?ko:K12451
TRINITY_DN42568_c1_g2_i2	K01802|E5.2.1.8|http://www.genome.jp/dbget-bin/www_bget?ko:K01802
TRINITY_DN52998_c0_g3_i2	K11835|USP4_11_15, UBP12|http://www.genome.jp/dbget-bin/www_bget?ko:K11835
TRINITY_DN17780_c0_g1_i1	K03505|POLD4|http://www.genome.jp/dbget-bin/www_bget?ko:K03505
TRINITY_DN4036_c0_g1_i1	K17871|ndh1|http://www.genome.jp/dbget-bin/www_bget?ko:K17871
TRINITY_DN7828_c0_g1_i1	K14006|SEC23|http://www.genome.jp/dbget-bin/www_bget?ko:K14006
TRINITY_DN46231_c0_g1_i1	K04713|SUR2|http://www.genome.jp/dbget-bin/www_bget?ko:K04713
TRINITY_DN35184_c0_g1_i1	K10956|SEC61A|http://www.genome.jp/dbget-bin/www_bget?ko:K10956
TRINITY_DN34028_c0_g2_i1	K15414|C1QBP|http://www.genome.jp/dbget-bin/www_bget?ko:K15414
TRINITY_DN79697_c0_g1_i1	K11982|RNF115_126|http://www.genome.jp/dbget-bin/www_bget?ko:K11982
TRINITY_DN19645_c0_g2_i1	K00128|E1.2.1.3|http://www.genome.jp/dbget-bin/www_bget?ko:K00128
TRINITY_DN42341_c0_g1_i1	K14496|PYL|http://www.genome.jp/dbget-bin/www_bget?ko:K14496
TRINITY_DN77057_c0_g1_i1	K13356|FAR|http://www.genome.jp/dbget-bin/www_bget?ko:K13356
TRINITY_DN89827_c0_g1_i1	K02917|RP-L35Ae, RPL35A|http://www.genome.jp/dbget-bin/www_bget?ko:K02917
TRINITY_DN49988_c1_g1_i1	K14696|SLC30A9, ZNT9|http://www.genome.jp/dbget-bin/www_bget?ko:K14696
TRINITY_DN13495_c0_g1_i1	K13424|WRKY33|http://www.genome.jp/dbget-bin/www_bget?ko:K13424
TRINITY_DN33878_c0_g3_i1	K00121|frmA, ADH5, adhC|http://www.genome.jp/dbget-bin/www_bget?ko:K00121
TRINITY_DN25825_c0_g1_i1	K11254|H4|http://www.genome.jp/dbget-bin/www_bget?ko:K11254
TRINITY_DN51591_c2_g2_i1	K10781|FATB|http://www.genome.jp/dbget-bin/www_bget?ko:K10781
TRINITY_DN41332_c0_g1_i1	K16616|PARP8|http://www.genome.jp/dbget-bin/www_bget?ko:K16616
TRINITY_DN29443_c0_g2_i1	K03841|FBP, fbp|http://www.genome.jp/dbget-bin/www_bget?ko:K03841
TRINITY_DN51878_c0_g1_i2	K00012|UGDH, ugd|http://www.genome.jp/dbget-bin/www_bget?ko:K00012
TRINITY_DN28894_c0_g1_i1	K15382|SLC50A, SWEET|http://www.genome.jp/dbget-bin/www_bget?ko:K15382
TRINITY_DN27625_c0_g1_i1	K02973|RP-S23e, RPS23|http://www.genome.jp/dbget-bin/www_bget?ko:K02973
TRINITY_DN41689_c0_g1_i3	K13448|CML|http://www.genome.jp/dbget-bin/www_bget?ko:K13448
TRINITY_DN51385_c1_g1_i2	K12858|DDX23, PRP28|http://www.genome.jp/dbget-bin/www_bget?ko:K12858
TRINITY_DN26285_c0_g2_i1	K05280|E1.14.13.21|http://www.genome.jp/dbget-bin/www_bget?ko:K05280
TRINITY_DN88495_c0_g1_i1	K01875|SARS, serS|http://www.genome.jp/dbget-bin/www_bget?ko:K01875
TRINITY_DN37286_c0_g1_i1	K01867|WARS, trpS|http://www.genome.jp/dbget-bin/www_bget?ko:K01867
TRINITY_DN50973_c0_g1_i4	K01887|RARS, argS|http://www.genome.jp/dbget-bin/www_bget?ko:K01887
TRINITY_DN49501_c0_g14_i2	K08235|E2.4.1.207|http://www.genome.jp/dbget-bin/www_bget?ko:K08235
TRINITY_DN37621_c0_g2_i1	K00279|CKX|http://www.genome.jp/dbget-bin/www_bget?ko:K00279
TRINITY_DN35768_c0_g1_i1	K17086|TM9SF2_4|http://www.genome.jp/dbget-bin/www_bget?ko:K17086
TRINITY_DN26517_c0_g2_i1	K14779|DDX52, ROK1|http://www.genome.jp/dbget-bin/www_bget?ko:K14779
TRINITY_DN49981_c0_g2_i2	K07198|PRKAA, AMPK|http://www.genome.jp/dbget-bin/www_bget?ko:K07198
TRINITY_DN50442_c0_g2_i1	K13754|SLC24A6, NCKX6|http://www.genome.jp/dbget-bin/www_bget?ko:K13754
TRINITY_DN52004_c0_g2_i4	K08866|TTK, MPS1|http://www.genome.jp/dbget-bin/www_bget?ko:K08866
TRINITY_DN47066_c1_g1_i3	K03661|ATPeV0B, ATP6F|http://www.genome.jp/dbget-bin/www_bget?ko:K03661
TRINITY_DN29378_c0_g3_i1	K00811|ASP5|http://www.genome.jp/dbget-bin/www_bget?ko:K00811
TRINITY_DN4452_c0_g1_i1	K14488|SAUR|http://www.genome.jp/dbget-bin/www_bget?ko:K14488
TRINITY_DN45775_c0_g1_i2	K02218|CSNK1, CK1|http://www.genome.jp/dbget-bin/www_bget?ko:K02218
TRINITY_DN52108_c0_g3_i9	K03115|CSNK2B|http://www.genome.jp/dbget-bin/www_bget?ko:K03115
TRINITY_DN51432_c0_g5_i1	K01711|gmd, GMDS|http://www.genome.jp/dbget-bin/www_bget?ko:K01711
TRINITY_DN41157_c0_g1_i1	K01191|E3.2.1.24|http://www.genome.jp/dbget-bin/www_bget?ko:K01191
TRINITY_DN44356_c1_g6_i1	K01738|cysK|http://www.genome.jp/dbget-bin/www_bget?ko:K01738
TRINITY_DN45351_c0_g1_i1	K14794|RRP12|http://www.genome.jp/dbget-bin/www_bget?ko:K14794
TRINITY_DN68553_c0_g1_i1	K03283|HSPA1_8|http://www.genome.jp/dbget-bin/www_bget?ko:K03283
TRINITY_DN30771_c0_g1_i1	K01191|E3.2.1.24|http://www.genome.jp/dbget-bin/www_bget?ko:K01191
TRINITY_DN45223_c0_g1_i5	K00604|MTFMT, fmt|http://www.genome.jp/dbget-bin/www_bget?ko:K00604
TRINITY_DN40247_c0_g1_i1	K04506|SIAH1|http://www.genome.jp/dbget-bin/www_bget?ko:K04506
TRINITY_DN52807_c0_g3_i1	K01230|MAN1|http://www.genome.jp/dbget-bin/www_bget?ko:K01230
TRINITY_DN48983_c2_g4_i1	K17822|DCUN1D1_2|http://www.genome.jp/dbget-bin/www_bget?ko:K17822
TRINITY_DN30647_c1_g1_i1	K04730|IRAK1|http://www.genome.jp/dbget-bin/www_bget?ko:K04730
TRINITY_DN49512_c1_g5_i2	K13680|CSLA|http://www.genome.jp/dbget-bin/www_bget?ko:K13680
TRINITY_DN36210_c0_g1_i1	K19042|BOI|http://www.genome.jp/dbget-bin/www_bget?ko:K19042
TRINITY_DN44221_c0_g1_i1	K00827|AGXT2|http://www.genome.jp/dbget-bin/www_bget?ko:K00827
TRINITY_DN53064_c0_g2_i1	K18468|VPS35|http://www.genome.jp/dbget-bin/www_bget?ko:K18468
TRINITY_DN51955_c0_g1_i2	K00254|DHODH, pyrD|http://www.genome.jp/dbget-bin/www_bget?ko:K00254
TRINITY_DN47041_c0_g1_i4	K04506|SIAH1|http://www.genome.jp/dbget-bin/www_bget?ko:K04506
TRINITY_DN100099_c0_g1_i1	K12619|XRN2, RAT1|http://www.genome.jp/dbget-bin/www_bget?ko:K12619
TRINITY_DN49404_c0_g3_i3	K02993|RP-S7e, RPS7|http://www.genome.jp/dbget-bin/www_bget?ko:K02993
TRINITY_DN35719_c0_g1_i1	K05298|GAPA|http://www.genome.jp/dbget-bin/www_bget?ko:K05298
TRINITY_DN71228_c0_g1_i1	K10395|KIF4_21_27|http://www.genome.jp/dbget-bin/www_bget?ko:K10395
TRINITY_DN46456_c0_g1_i1	K09201|YY|http://www.genome.jp/dbget-bin/www_bget?ko:K09201
TRINITY_DN50453_c0_g2_i1	K04487|iscS, NFS1|http://www.genome.jp/dbget-bin/www_bget?ko:K04487
TRINITY_DN3602_c0_g1_i1	K06995|K06995|http://www.genome.jp/dbget-bin/www_bget?ko:K06995
TRINITY_DN52899_c5_g15_i1	K00517|E1.14.-.-|http://www.genome.jp/dbget-bin/www_bget?ko:K00517
TRINITY_DN51153_c0_g1_i2	K00522|FTH1|http://www.genome.jp/dbget-bin/www_bget?ko:K00522
TRINITY_DN37450_c0_g1_i1	K10357|MYO5|http://www.genome.jp/dbget-bin/www_bget?ko:K10357
TRINITY_DN39546_c0_g2_i1	K00888|PI4K|http://www.genome.jp/dbget-bin/www_bget?ko:K00888
TRINITY_DN30086_c0_g2_i1	K03942|NDUFV1|http://www.genome.jp/dbget-bin/www_bget?ko:K03942
TRINITY_DN28943_c0_g2_i1	K14803|PTC2_3|http://www.genome.jp/dbget-bin/www_bget?ko:K14803
TRINITY_DN52981_c1_g2_i1	K03347|CUL1, CDC53|http://www.genome.jp/dbget-bin/www_bget?ko:K03347
TRINITY_DN31366_c0_g1_i1	K11592|DICER1, DCR1|http://www.genome.jp/dbget-bin/www_bget?ko:K11592
TRINITY_DN15048_c0_g2_i1	K13789|GGPS|http://www.genome.jp/dbget-bin/www_bget?ko:K13789
TRINITY_DN30213_c0_g4_i1	K14012|SHP1, UBX1, NSFL1C|http://www.genome.jp/dbget-bin/www_bget?ko:K14012
TRINITY_DN27629_c0_g2_i1	K14844|PUF6|http://www.genome.jp/dbget-bin/www_bget?ko:K14844
TRINITY_DN47531_c0_g2_i1	K14009|BCAP31, BAP31|http://www.genome.jp/dbget-bin/www_bget?ko:K14009
TRINITY_DN38255_c0_g1_i1	K00162|PDHB, pdhB|http://www.genome.jp/dbget-bin/www_bget?ko:K00162
TRINITY_DN48777_c0_g1_i1	K17508|PTC7, PPTC7|http://www.genome.jp/dbget-bin/www_bget?ko:K17508
TRINITY_DN53063_c2_g2_i1	K11000|CALS|http://www.genome.jp/dbget-bin/www_bget?ko:K11000
TRINITY_DN46755_c0_g2_i1	K00789|metK|http://www.genome.jp/dbget-bin/www_bget?ko:K00789
TRINITY_DN25555_c0_g2_i1	K03138|TFIIF1, GTF2F1, TFG1|http://www.genome.jp/dbget-bin/www_bget?ko:K03138
TRINITY_DN72762_c0_g1_i1	K08237|E2.4.1.218|http://www.genome.jp/dbget-bin/www_bget?ko:K08237
TRINITY_DN44201_c0_g2_i1	K11096|SNRPD2, SMD2|http://www.genome.jp/dbget-bin/www_bget?ko:K11096
TRINITY_DN52929_c0_g2_i1	K12450|RHM|http://www.genome.jp/dbget-bin/www_bget?ko:K12450
TRINITY_DN31366_c0_g2_i1	K11592|DICER1, DCR1|http://www.genome.jp/dbget-bin/www_bget?ko:K11592
TRINITY_DN5647_c0_g1_i1	K02259|COX15|http://www.genome.jp/dbget-bin/www_bget?ko:K02259
TRINITY_DN29501_c0_g2_i1	K11000|CALS|http://www.genome.jp/dbget-bin/www_bget?ko:K11000
TRINITY_DN64756_c0_g1_i1	K12133|LHY|http://www.genome.jp/dbget-bin/www_bget?ko:K12133
TRINITY_DN46931_c0_g2_i1	K17756|FAO3|http://www.genome.jp/dbget-bin/www_bget?ko:K17756
TRINITY_DN21354_c0_g1_i1	K00058|serA, PHGDH|http://www.genome.jp/dbget-bin/www_bget?ko:K00058
TRINITY_DN50497_c1_g1_i1	K13412|CPK|http://www.genome.jp/dbget-bin/www_bget?ko:K13412
TRINITY_DN51628_c0_g2_i5	K09419|HSFF|http://www.genome.jp/dbget-bin/www_bget?ko:K09419
TRINITY_DN18715_c1_g1_i1	K05674|ABCC10|http://www.genome.jp/dbget-bin/www_bget?ko:K05674
TRINITY_DN21430_c0_g4_i1	K15634|gpmB|http://www.genome.jp/dbget-bin/www_bget?ko:K15634
TRINITY_DN59745_c0_g1_i1	K12626|LSM7|http://www.genome.jp/dbget-bin/www_bget?ko:K12626
TRINITY_DN52211_c2_g4_i1	K08818|CDC2L|http://www.genome.jp/dbget-bin/www_bget?ko:K08818
TRINITY_DN37301_c0_g1_i1	K14782|AATF, BFR2|http://www.genome.jp/dbget-bin/www_bget?ko:K14782
TRINITY_DN41061_c0_g1_i2	K11099|SNRPG, SMG|http://www.genome.jp/dbget-bin/www_bget?ko:K11099
TRINITY_DN51956_c2_g1_i1	K03097|CSNK2A|http://www.genome.jp/dbget-bin/www_bget?ko:K03097
TRINITY_DN213_c0_g2_i1	K00602|purH|http://www.genome.jp/dbget-bin/www_bget?ko:K00602
TRINITY_DN37808_c0_g4_i1	K02863|RP-L1, MRPL1, rplA|http://www.genome.jp/dbget-bin/www_bget?ko:K02863
TRINITY_DN53137_c0_g1_i19	K08827|PRPF4B|http://www.genome.jp/dbget-bin/www_bget?ko:K08827
TRINITY_DN37244_c1_g2_i1	K13144|INTS7|http://www.genome.jp/dbget-bin/www_bget?ko:K13144
TRINITY_DN353_c0_g3_i1	K05605|HIBCH|http://www.genome.jp/dbget-bin/www_bget?ko:K05605
TRINITY_DN48952_c0_g1_i3	K16675|ZDHHC9_14_18|http://www.genome.jp/dbget-bin/www_bget?ko:K16675
TRINITY_DN79991_c0_g1_i1	K00134|GAPDH, gapA|http://www.genome.jp/dbget-bin/www_bget?ko:K00134
TRINITY_DN49193_c0_g1_i1	K02259|COX15|http://www.genome.jp/dbget-bin/www_bget?ko:K02259
TRINITY_DN45411_c0_g1_i3	K01915|glnA, GLUL|http://www.genome.jp/dbget-bin/www_bget?ko:K01915
TRINITY_DN53201_c3_g6_i1	K03178|UBE1, UBA1|http://www.genome.jp/dbget-bin/www_bget?ko:K03178
TRINITY_DN49772_c1_g1_i1	K10523|SPOP|http://www.genome.jp/dbget-bin/www_bget?ko:K10523
TRINITY_DN89857_c0_g2_i1	K09142|K09142|http://www.genome.jp/dbget-bin/www_bget?ko:K09142
TRINITY_DN52942_c0_g5_i1	K12118|CRY1|http://www.genome.jp/dbget-bin/www_bget?ko:K12118
TRINITY_DN52695_c1_g2_i1	K13210|FUBP|http://www.genome.jp/dbget-bin/www_bget?ko:K13210
TRINITY_DN51044_c0_g1_i4	K11137|TELO2, TEL2|http://www.genome.jp/dbget-bin/www_bget?ko:K11137
TRINITY_DN52981_c1_g6_i1	K03347|CUL1, CDC53|http://www.genome.jp/dbget-bin/www_bget?ko:K03347
TRINITY_DN36995_c0_g1_i1	K13448|CML|http://www.genome.jp/dbget-bin/www_bget?ko:K13448
TRINITY_DN49501_c0_g10_i1	K14504|TCH4|http://www.genome.jp/dbget-bin/www_bget?ko:K14504
TRINITY_DN51756_c4_g21_i1	K08912|LHCB1|http://www.genome.jp/dbget-bin/www_bget?ko:K08912
TRINITY_DN52487_c6_g1_i3	K07019|K07019|http://www.genome.jp/dbget-bin/www_bget?ko:K07019
TRINITY_DN20165_c0_g1_i1	K03596|lepA|http://www.genome.jp/dbget-bin/www_bget?ko:K03596
TRINITY_DN28378_c0_g1_i2	K05909|E1.10.3.2|http://www.genome.jp/dbget-bin/www_bget?ko:K05909
TRINITY_DN21542_c0_g1_i1	K01188|E3.2.1.21|http://www.genome.jp/dbget-bin/www_bget?ko:K01188
TRINITY_DN99280_c0_g1_i1	K01876|DARS, aspS|http://www.genome.jp/dbget-bin/www_bget?ko:K01876
TRINITY_DN3254_c0_g1_i1	K09377|CSRP|http://www.genome.jp/dbget-bin/www_bget?ko:K09377
TRINITY_DN45378_c0_g2_i4	K05765|CFL|http://www.genome.jp/dbget-bin/www_bget?ko:K05765
TRINITY_DN26450_c0_g1_i1	K01535|E3.6.3.6|http://www.genome.jp/dbget-bin/www_bget?ko:K01535
TRINITY_DN49269_c4_g20_i1	K10357|MYO5|http://www.genome.jp/dbget-bin/www_bget?ko:K10357
TRINITY_DN21935_c0_g1_i1	K02872|RP-L13Ae, RPL13A|http://www.genome.jp/dbget-bin/www_bget?ko:K02872
TRINITY_DN4771_c0_g1_i1	K00602|purH|http://www.genome.jp/dbget-bin/www_bget?ko:K00602
TRINITY_DN45488_c0_g1_i1	K19042|BOI|http://www.genome.jp/dbget-bin/www_bget?ko:K19042
TRINITY_DN91988_c0_g1_i1	K02437|gcvH, GCSH|http://www.genome.jp/dbget-bin/www_bget?ko:K02437
TRINITY_DN50269_c1_g4_i1	K01759|GLO1, gloA|http://www.genome.jp/dbget-bin/www_bget?ko:K01759
TRINITY_DN18913_c0_g2_i1	K14802|DRS2, ATP8A|http://www.genome.jp/dbget-bin/www_bget?ko:K14802
TRINITY_DN62125_c0_g1_i1	K02365|ESP1|http://www.genome.jp/dbget-bin/www_bget?ko:K02365
TRINITY_DN76866_c0_g1_i1	K01246|tag|http://www.genome.jp/dbget-bin/www_bget?ko:K01246
TRINITY_DN53001_c0_g1_i1	K11723|BRD7_9|http://www.genome.jp/dbget-bin/www_bget?ko:K11723
TRINITY_DN51346_c0_g2_i1	K17866|DPH2|http://www.genome.jp/dbget-bin/www_bget?ko:K17866
TRINITY_DN579_c0_g1_i1	K06630|YWHAE|http://www.genome.jp/dbget-bin/www_bget?ko:K06630
TRINITY_DN53385_c0_g1_i1	K17906|ATG2|http://www.genome.jp/dbget-bin/www_bget?ko:K17906
TRINITY_DN46850_c0_g3_i1	K12900|FUSIP1|http://www.genome.jp/dbget-bin/www_bget?ko:K12900
TRINITY_DN51591_c0_g1_i1	K10781|FATB|http://www.genome.jp/dbget-bin/www_bget?ko:K10781
TRINITY_DN44204_c2_g5_i1	K13338|PEX1|http://www.genome.jp/dbget-bin/www_bget?ko:K13338
TRINITY_DN32978_c0_g4_i1	K05387|GRIP|http://www.genome.jp/dbget-bin/www_bget?ko:K05387
TRINITY_DN30410_c1_g1_i1	K11353|NDUFA13|http://www.genome.jp/dbget-bin/www_bget?ko:K11353
TRINITY_DN27977_c0_g1_i1	K06634|CCNH|http://www.genome.jp/dbget-bin/www_bget?ko:K06634
TRINITY_DN40130_c1_g1_i3	K08914|LHCB3|http://www.genome.jp/dbget-bin/www_bget?ko:K08914
TRINITY_DN9490_c0_g1_i1	K15095|E1.1.1.208|http://www.genome.jp/dbget-bin/www_bget?ko:K15095
TRINITY_DN52188_c1_g3_i3	K13137|STRAP, UNRIP|http://www.genome.jp/dbget-bin/www_bget?ko:K13137
TRINITY_DN47339_c0_g1_i7	K12900|FUSIP1|http://www.genome.jp/dbget-bin/www_bget?ko:K12900
TRINITY_DN20592_c0_g2_i1	K09613|COPS5, CSN5|http://www.genome.jp/dbget-bin/www_bget?ko:K09613
TRINITY_DN6392_c0_g2_i1	K14760|AAE14|http://www.genome.jp/dbget-bin/www_bget?ko:K14760
TRINITY_DN5860_c0_g1_i1	K05350|bglB|http://www.genome.jp/dbget-bin/www_bget?ko:K05350
TRINITY_DN52332_c0_g1_i1	K13161|HNRNPR|http://www.genome.jp/dbget-bin/www_bget?ko:K13161
TRINITY_DN42122_c0_g2_i2	K01191|E3.2.1.24|http://www.genome.jp/dbget-bin/www_bget?ko:K01191
TRINITY_DN98445_c0_g1_i1	K18195|RGL4, rhiE|http://www.genome.jp/dbget-bin/www_bget?ko:K18195
TRINITY_DN51034_c1_g1_i2	K10878|SPO11|http://www.genome.jp/dbget-bin/www_bget?ko:K10878
TRINITY_DN46631_c0_g1_i1	K15115|SLC25A32, MFT|http://www.genome.jp/dbget-bin/www_bget?ko:K15115
TRINITY_DN52982_c0_g3_i3	K17267|COPG|http://www.genome.jp/dbget-bin/www_bget?ko:K17267
TRINITY_DN97132_c0_g1_i1	K05658|ABCB1|http://www.genome.jp/dbget-bin/www_bget?ko:K05658
TRINITY_DN51234_c1_g2_i1	K03715|E2.4.1.46|http://www.genome.jp/dbget-bin/www_bget?ko:K03715
TRINITY_DN50326_c4_g1_i1	K07466|RFA1, RPA1, rpa|http://www.genome.jp/dbget-bin/www_bget?ko:K07466
TRINITY_DN60886_c0_g1_i1	K11498|CENPE|http://www.genome.jp/dbget-bin/www_bget?ko:K11498
TRINITY_DN52947_c0_g6_i1	K17285|SELENBP1|http://www.genome.jp/dbget-bin/www_bget?ko:K17285
TRINITY_DN48893_c0_g1_i1	K08511|ATVAMP72|http://www.genome.jp/dbget-bin/www_bget?ko:K08511
TRINITY_DN3904_c0_g1_i1	K07195|EXOC7, EXO70|http://www.genome.jp/dbget-bin/www_bget?ko:K07195
TRINITY_DN33432_c0_g1_i1	K10577|UBE2I, UBC9|http://www.genome.jp/dbget-bin/www_bget?ko:K10577
TRINITY_DN18848_c0_g2_i1	K01373|CTSF|http://www.genome.jp/dbget-bin/www_bget?ko:K01373
TRINITY_DN52824_c0_g3_i1	K00962|pnp, PNPT1|http://www.genome.jp/dbget-bin/www_bget?ko:K00962
TRINITY_DN51599_c0_g7_i1	K05389|KCNKF|http://www.genome.jp/dbget-bin/www_bget?ko:K05389
TRINITY_DN24684_c0_g3_i1	K02953|RP-S13e, RPS13|http://www.genome.jp/dbget-bin/www_bget?ko:K02953
TRINITY_DN48597_c0_g1_i1	K03439|trmB, METTL1|http://www.genome.jp/dbget-bin/www_bget?ko:K03439
TRINITY_DN47108_c1_g1_i3	K03116|tatA|http://www.genome.jp/dbget-bin/www_bget?ko:K03116
TRINITY_DN26572_c0_g3_i1	K05759|PFN|http://www.genome.jp/dbget-bin/www_bget?ko:K05759
TRINITY_DN50112_c0_g1_i3	K03106|SRP54, ffh|http://www.genome.jp/dbget-bin/www_bget?ko:K03106
TRINITY_DN38606_c0_g1_i1	K16279|KEG|http://www.genome.jp/dbget-bin/www_bget?ko:K16279
TRINITY_DN44709_c0_g1_i4	K10747|LIG1|http://www.genome.jp/dbget-bin/www_bget?ko:K10747
TRINITY_DN17608_c0_g1_i1	K00053|ilvC|http://www.genome.jp/dbget-bin/www_bget?ko:K00053
TRINITY_DN51780_c0_g2_i2	K01115|PLD1_2|http://www.genome.jp/dbget-bin/www_bget?ko:K01115
TRINITY_DN16012_c0_g1_i1	K01115|PLD1_2|http://www.genome.jp/dbget-bin/www_bget?ko:K01115
TRINITY_DN51342_c1_g1_i5	K17679|MSS116|http://www.genome.jp/dbget-bin/www_bget?ko:K17679
TRINITY_DN51844_c1_g2_i5	K01876|DARS, aspS|http://www.genome.jp/dbget-bin/www_bget?ko:K01876
TRINITY_DN90655_c0_g1_i1	K10520|ABTB1, BPOZ|http://www.genome.jp/dbget-bin/www_bget?ko:K10520
TRINITY_DN42277_c0_g1_i1	K12611|DCP1B|http://www.genome.jp/dbget-bin/www_bget?ko:K12611
TRINITY_DN36360_c0_g1_i1	K17613|CABIN1|http://www.genome.jp/dbget-bin/www_bget?ko:K17613
TRINITY_DN48232_c2_g2_i1	K13153|SNRNP25|http://www.genome.jp/dbget-bin/www_bget?ko:K13153
TRINITY_DN49239_c1_g1_i3	K13422|MYC2|http://www.genome.jp/dbget-bin/www_bget?ko:K13422
TRINITY_DN52211_c2_g7_i1	K08818|CDC2L|http://www.genome.jp/dbget-bin/www_bget?ko:K08818
TRINITY_DN28381_c0_g1_i1	K03541|psbR|http://www.genome.jp/dbget-bin/www_bget?ko:K03541
TRINITY_DN10976_c0_g1_i1	K08917|LHCB6|http://www.genome.jp/dbget-bin/www_bget?ko:K08917
TRINITY_DN47290_c0_g1_i3	K03257|EIF4A|http://www.genome.jp/dbget-bin/www_bget?ko:K03257
TRINITY_DN63425_c0_g1_i1	K11863|ATXN3, MJD|http://www.genome.jp/dbget-bin/www_bget?ko:K11863
TRINITY_DN49095_c0_g1_i1	K12620|LSM1|http://www.genome.jp/dbget-bin/www_bget?ko:K12620
TRINITY_DN49174_c0_g1_i10	K10956|SEC61A|http://www.genome.jp/dbget-bin/www_bget?ko:K10956
TRINITY_DN70189_c0_g1_i1	K16675|ZDHHC9_14_18|http://www.genome.jp/dbget-bin/www_bget?ko:K16675
TRINITY_DN18598_c0_g1_i1	K15401|CYP86A1|http://www.genome.jp/dbget-bin/www_bget?ko:K15401
TRINITY_DN61457_c0_g1_i1	K01513|ENPP1_3|http://www.genome.jp/dbget-bin/www_bget?ko:K01513
TRINITY_DN30237_c0_g1_i1	K08874|TRRAP|http://www.genome.jp/dbget-bin/www_bget?ko:K08874
TRINITY_DN17142_c0_g2_i1	K00605|gcvT, AMT|http://www.genome.jp/dbget-bin/www_bget?ko:K00605
TRINITY_DN48493_c0_g1_i1	K01626|E2.5.1.54, aroF, aroG, aroH|http://www.genome.jp/dbget-bin/www_bget?ko:K01626
TRINITY_DN21787_c0_g1_i1	K01963|accD|http://www.genome.jp/dbget-bin/www_bget?ko:K01963
TRINITY_DN49848_c0_g2_i5	K03609|minD|http://www.genome.jp/dbget-bin/www_bget?ko:K03609
TRINITY_DN57549_c0_g1_i1	K13447|RBOH|http://www.genome.jp/dbget-bin/www_bget?ko:K13447
TRINITY_DN48210_c2_g2_i2	K12834|PHF5A|http://www.genome.jp/dbget-bin/www_bget?ko:K12834
TRINITY_DN95735_c0_g1_i1	K01951|guaA, GMPS|http://www.genome.jp/dbget-bin/www_bget?ko:K01951
TRINITY_DN47181_c1_g4_i8	K03144|TFIIH4, GTF2H4, TFB2|http://www.genome.jp/dbget-bin/www_bget?ko:K03144
TRINITY_DN33719_c0_g1_i1	K00799|GST, gst|http://www.genome.jp/dbget-bin/www_bget?ko:K00799
TRINITY_DN46259_c4_g2_i1	K17285|SELENBP1|http://www.genome.jp/dbget-bin/www_bget?ko:K17285
TRINITY_DN47303_c0_g1_i2	K04773|sppA|http://www.genome.jp/dbget-bin/www_bget?ko:K04773
TRINITY_DN26465_c0_g1_i1	K00031|IDH1, IDH2, icd|http://www.genome.jp/dbget-bin/www_bget?ko:K00031
TRINITY_DN53405_c0_g1_i1	K03363|CDC20|http://www.genome.jp/dbget-bin/www_bget?ko:K03363
TRINITY_DN41976_c0_g1_i1	K03216|trmL, cspR|http://www.genome.jp/dbget-bin/www_bget?ko:K03216
TRINITY_DN17890_c0_g1_i1	K00001|E1.1.1.1, adh|http://www.genome.jp/dbget-bin/www_bget?ko:K00001
TRINITY_DN35654_c0_g1_i1	K02321|POLA2|http://www.genome.jp/dbget-bin/www_bget?ko:K02321
TRINITY_DN40805_c0_g1_i1	K14006|SEC23|http://www.genome.jp/dbget-bin/www_bget?ko:K14006
TRINITY_DN52364_c1_g12_i1	K15979|SND1|http://www.genome.jp/dbget-bin/www_bget?ko:K15979
TRINITY_DN25471_c0_g2_i1	K02291|crtB|http://www.genome.jp/dbget-bin/www_bget?ko:K02291
TRINITY_DN37658_c0_g2_i1	K01183|E3.2.1.14|http://www.genome.jp/dbget-bin/www_bget?ko:K01183
TRINITY_DN35355_c0_g1_i1	K01069|E3.1.2.6, gloB|http://www.genome.jp/dbget-bin/www_bget?ko:K01069
TRINITY_DN51756_c4_g55_i1	K08912|LHCB1|http://www.genome.jp/dbget-bin/www_bget?ko:K08912
TRINITY_DN82249_c0_g1_i1	K01000|mraY|http://www.genome.jp/dbget-bin/www_bget?ko:K01000
TRINITY_DN48302_c0_g1_i3	K05579|ndhH|http://www.genome.jp/dbget-bin/www_bget?ko:K05579
TRINITY_DN23989_c0_g2_i1	K19073|DVR|http://www.genome.jp/dbget-bin/www_bget?ko:K19073
TRINITY_DN35066_c0_g2_i1	K01922|PPCS, coaB|http://www.genome.jp/dbget-bin/www_bget?ko:K01922
TRINITY_DN50364_c0_g3_i1	K08081|TR1|http://www.genome.jp/dbget-bin/www_bget?ko:K08081
TRINITY_DN2613_c0_g2_i1	K18121|GLYR|http://www.genome.jp/dbget-bin/www_bget?ko:K18121
TRINITY_DN21185_c0_g1_i1	K04646|CLTC|http://www.genome.jp/dbget-bin/www_bget?ko:K04646
TRINITY_DN54285_c0_g1_i1	K08472|MLO|http://www.genome.jp/dbget-bin/www_bget?ko:K08472
TRINITY_DN30563_c0_g2_i1	K03526|gcpE, ispG|http://www.genome.jp/dbget-bin/www_bget?ko:K03526
TRINITY_DN49883_c1_g4_i1	K02957|RP-S15Ae, RPS15A|http://www.genome.jp/dbget-bin/www_bget?ko:K02957
TRINITY_DN29239_c0_g2_i1	K11599|POMP, UMP1|http://www.genome.jp/dbget-bin/www_bget?ko:K11599
TRINITY_DN33986_c0_g1_i1	K14573|NOP4, RBM28|http://www.genome.jp/dbget-bin/www_bget?ko:K14573
TRINITY_DN73423_c0_g1_i1	K14794|RRP12|http://www.genome.jp/dbget-bin/www_bget?ko:K14794
TRINITY_DN22214_c0_g2_i1	K11583|PPP2R3|http://www.genome.jp/dbget-bin/www_bget?ko:K11583
TRINITY_DN85931_c0_g1_i1	K02350|POLZ1, rev3|http://www.genome.jp/dbget-bin/www_bget?ko:K02350
TRINITY_DN21114_c0_g2_i1	K12471|EPN|http://www.genome.jp/dbget-bin/www_bget?ko:K12471
TRINITY_DN82453_c0_g1_i1	K06640|ATR|http://www.genome.jp/dbget-bin/www_bget?ko:K06640
TRINITY_DN30379_c0_g1_i1	K01304|E3.4.19.3, pcp|http://www.genome.jp/dbget-bin/www_bget?ko:K01304
TRINITY_DN64484_c0_g1_i1	K03127|TAF13|http://www.genome.jp/dbget-bin/www_bget?ko:K03127
TRINITY_DN44425_c3_g2_i1	K02692|psaD|http://www.genome.jp/dbget-bin/www_bget?ko:K02692
TRINITY_DN39465_c0_g1_i2	K05933|E1.14.17.4|http://www.genome.jp/dbget-bin/www_bget?ko:K05933
TRINITY_DN49761_c4_g6_i1	K18624|MAEA, EMP|http://www.genome.jp/dbget-bin/www_bget?ko:K18624
TRINITY_DN50799_c1_g1_i2	K03243|EIF5B|http://www.genome.jp/dbget-bin/www_bget?ko:K03243
TRINITY_DN55734_c0_g1_i1	K11168|DHRS12|http://www.genome.jp/dbget-bin/www_bget?ko:K11168
TRINITY_DN37350_c0_g1_i1	K00888|PI4K|http://www.genome.jp/dbget-bin/www_bget?ko:K00888
TRINITY_DN37067_c0_g1_i1	K07297|ADIPOR|http://www.genome.jp/dbget-bin/www_bget?ko:K07297
TRINITY_DN20964_c0_g1_i1	K11098|SNRPF, SMF|http://www.genome.jp/dbget-bin/www_bget?ko:K11098
TRINITY_DN43809_c0_g1_i1	K00366|nirA|http://www.genome.jp/dbget-bin/www_bget?ko:K00366
TRINITY_DN28773_c0_g1_i1	K15223|UAF30, SPP27|http://www.genome.jp/dbget-bin/www_bget?ko:K15223
TRINITY_DN49732_c0_g5_i4	K18151|UAH|http://www.genome.jp/dbget-bin/www_bget?ko:K18151
TRINITY_DN49883_c1_g11_i1	K02957|RP-S15Ae, RPS15A|http://www.genome.jp/dbget-bin/www_bget?ko:K02957
TRINITY_DN28529_c0_g1_i1	K08341|GABARAP, ATG8, LC3|http://www.genome.jp/dbget-bin/www_bget?ko:K08341
TRINITY_DN21291_c0_g1_i1	K10405|KIFC1|http://www.genome.jp/dbget-bin/www_bget?ko:K10405
TRINITY_DN49541_c0_g3_i1	K03259|EIF4E|http://www.genome.jp/dbget-bin/www_bget?ko:K03259
TRINITY_DN48861_c0_g2_i1	K00031|IDH1, IDH2, icd|http://www.genome.jp/dbget-bin/www_bget?ko:K00031
TRINITY_DN65487_c0_g1_i1	K00430|E1.11.1.7|http://www.genome.jp/dbget-bin/www_bget?ko:K00430
TRINITY_DN52887_c0_g2_i3	K12625|LSM6|http://www.genome.jp/dbget-bin/www_bget?ko:K12625
TRINITY_DN51956_c2_g10_i1	K03097|CSNK2A|http://www.genome.jp/dbget-bin/www_bget?ko:K03097
TRINITY_DN48619_c5_g3_i1	K09422|MYBP|http://www.genome.jp/dbget-bin/www_bget?ko:K09422
TRINITY_DN36585_c0_g1_i1	K01649|leuA|http://www.genome.jp/dbget-bin/www_bget?ko:K01649
TRINITY_DN25796_c0_g3_i1	K12619|XRN2, RAT1|http://www.genome.jp/dbget-bin/www_bget?ko:K12619
TRINITY_DN34931_c0_g3_i1	K07151|STT3|http://www.genome.jp/dbget-bin/www_bget?ko:K07151
TRINITY_DN98969_c0_g1_i1	K08472|MLO|http://www.genome.jp/dbget-bin/www_bget?ko:K08472
TRINITY_DN53201_c3_g2_i1	K03178|UBE1, UBA1|http://www.genome.jp/dbget-bin/www_bget?ko:K03178
TRINITY_DN76482_c0_g1_i1	K14484|IAA|http://www.genome.jp/dbget-bin/www_bget?ko:K14484
TRINITY_DN40303_c0_g1_i1	K04035|E1.14.13.81, acsF, chlE|http://www.genome.jp/dbget-bin/www_bget?ko:K04035
TRINITY_DN29362_c0_g1_i1	K13457|RPM1, RPS3|http://www.genome.jp/dbget-bin/www_bget?ko:K13457
TRINITY_DN35514_c1_g2_i1	K14948|PTBP2, NPTB|http://www.genome.jp/dbget-bin/www_bget?ko:K14948
TRINITY_DN51682_c0_g3_i2	K14820|BRX1, BRIX1|http://www.genome.jp/dbget-bin/www_bget?ko:K14820
TRINITY_DN88856_c0_g1_i1	K02434|gatB, PET112|http://www.genome.jp/dbget-bin/www_bget?ko:K02434
TRINITY_DN42569_c0_g2_i1	K11498|CENPE|http://www.genome.jp/dbget-bin/www_bget?ko:K11498
TRINITY_DN45258_c0_g4_i1	K02921|RP-L37Ae, RPL37A|http://www.genome.jp/dbget-bin/www_bget?ko:K02921
TRINITY_DN51233_c0_g2_i1	K11279|NAP1L1, NRP|http://www.genome.jp/dbget-bin/www_bget?ko:K11279
TRINITY_DN34696_c0_g2_i1	K01100|E3.1.3.37|http://www.genome.jp/dbget-bin/www_bget?ko:K01100
TRINITY_DN65068_c0_g1_i1	K17470|SULTR1|http://www.genome.jp/dbget-bin/www_bget?ko:K17470
TRINITY_DN29216_c0_g2_i1	K03526|gcpE, ispG|http://www.genome.jp/dbget-bin/www_bget?ko:K03526
TRINITY_DN51756_c4_g66_i1	K08912|LHCB1|http://www.genome.jp/dbget-bin/www_bget?ko:K08912
TRINITY_DN43982_c0_g2_i3	K02266|COX6A|http://www.genome.jp/dbget-bin/www_bget?ko:K02266
TRINITY_DN38196_c0_g1_i1	K01301|NAALAD|http://www.genome.jp/dbget-bin/www_bget?ko:K01301
TRINITY_DN46067_c1_g1_i1	K11599|POMP, UMP1|http://www.genome.jp/dbget-bin/www_bget?ko:K11599
TRINITY_DN32805_c0_g1_i1	K03137|TFIIE2, GTF2E2, TFA2|http://www.genome.jp/dbget-bin/www_bget?ko:K03137
TRINITY_DN94561_c0_g1_i1	K08776|NPEPPS|http://www.genome.jp/dbget-bin/www_bget?ko:K08776
TRINITY_DN51381_c0_g2_i1	K04730|IRAK1|http://www.genome.jp/dbget-bin/www_bget?ko:K04730
TRINITY_DN29775_c0_g2_i1	K02148|ATPeV1C, ATP6C|http://www.genome.jp/dbget-bin/www_bget?ko:K02148
TRINITY_DN51339_c0_g2_i1	K13993|HSP20|http://www.genome.jp/dbget-bin/www_bget?ko:K13993
TRINITY_DN51659_c0_g2_i2	K10144|RCHY1, PIRH2|http://www.genome.jp/dbget-bin/www_bget?ko:K10144
TRINITY_DN7340_c0_g1_i1	K00383|GSR, gor|http://www.genome.jp/dbget-bin/www_bget?ko:K00383
TRINITY_DN62622_c0_g1_i1	K12638|CYP90D1|http://www.genome.jp/dbget-bin/www_bget?ko:K12638
TRINITY_DN55574_c0_g1_i1	K18757|LARP1|http://www.genome.jp/dbget-bin/www_bget?ko:K18757
TRINITY_DN86708_c0_g1_i1	K12823|DDX5, DBP2|http://www.genome.jp/dbget-bin/www_bget?ko:K12823
TRINITY_DN39676_c0_g1_i2	K03231|EEF1A|http://www.genome.jp/dbget-bin/www_bget?ko:K03231
TRINITY_DN82899_c0_g1_i1	K15095|E1.1.1.208|http://www.genome.jp/dbget-bin/www_bget?ko:K15095
TRINITY_DN46398_c0_g6_i1	K01809|manA, MPI|http://www.genome.jp/dbget-bin/www_bget?ko:K01809
TRINITY_DN41039_c0_g2_i1	K19034|PSRP5|http://www.genome.jp/dbget-bin/www_bget?ko:K19034
TRINITY_DN27879_c0_g1_i1	K11423|SETD2, SET2|http://www.genome.jp/dbget-bin/www_bget?ko:K11423
TRINITY_DN41119_c0_g3_i1	K00927|PGK, pgk|http://www.genome.jp/dbget-bin/www_bget?ko:K00927
TRINITY_DN50299_c0_g2_i1	K11450|KDM1A, AOF2, LSD1|http://www.genome.jp/dbget-bin/www_bget?ko:K11450
TRINITY_DN31387_c0_g1_i1	K04506|SIAH1|http://www.genome.jp/dbget-bin/www_bget?ko:K04506
TRINITY_DN52184_c0_g1_i2	K14652|ribBA|http://www.genome.jp/dbget-bin/www_bget?ko:K14652
TRINITY_DN33311_c0_g2_i1	K03327|TC.MATE, SLC47A, norM, mdtK, dinF|http://www.genome.jp/dbget-bin/www_bget?ko:K03327
TRINITY_DN43922_c0_g1_i1	K14648|ENDOU, PP11|http://www.genome.jp/dbget-bin/www_bget?ko:K14648
TRINITY_DN88006_c0_g1_i1	K02986|RP-S4, rpsD|http://www.genome.jp/dbget-bin/www_bget?ko:K02986
TRINITY_DN42170_c0_g1_i2	K10268|FBXL2_20|http://www.genome.jp/dbget-bin/www_bget?ko:K10268
TRINITY_DN42809_c0_g1_i1	K17871|ndh1|http://www.genome.jp/dbget-bin/www_bget?ko:K17871
TRINITY_DN42298_c0_g1_i1	K10904|TIPIN|http://www.genome.jp/dbget-bin/www_bget?ko:K10904
TRINITY_DN4809_c0_g1_i1	K11275|H1_5|http://www.genome.jp/dbget-bin/www_bget?ko:K11275
TRINITY_DN43462_c0_g4_i2	K02983|RP-S30e, RPS30|http://www.genome.jp/dbget-bin/www_bget?ko:K02983
TRINITY_DN40635_c0_g1_i1	K03113|EIF1, SUI1|http://www.genome.jp/dbget-bin/www_bget?ko:K03113
TRINITY_DN92177_c0_g1_i1	K09828|DHCR24|http://www.genome.jp/dbget-bin/www_bget?ko:K09828
TRINITY_DN45590_c0_g1_i3	K10733|GINS2, PSF2|http://www.genome.jp/dbget-bin/www_bget?ko:K10733
TRINITY_DN51514_c1_g3_i1	K12812|UAP56, BAT1, SUB2|http://www.genome.jp/dbget-bin/www_bget?ko:K12812
TRINITY_DN32980_c0_g2_i1	K03437|spoU|http://www.genome.jp/dbget-bin/www_bget?ko:K03437
TRINITY_DN13126_c0_g1_i1	K05391|CNGF|http://www.genome.jp/dbget-bin/www_bget?ko:K05391
TRINITY_DN14095_c0_g1_i1	K05387|GRIP|http://www.genome.jp/dbget-bin/www_bget?ko:K05387
TRINITY_DN13220_c0_g1_i1	K02259|COX15|http://www.genome.jp/dbget-bin/www_bget?ko:K02259
TRINITY_DN52186_c0_g1_i1	K11654|SMARCA5, SNF2H, ISWI|http://www.genome.jp/dbget-bin/www_bget?ko:K11654
TRINITY_DN30323_c0_g1_i1	K13648|GAUT|http://www.genome.jp/dbget-bin/www_bget?ko:K13648
TRINITY_DN43170_c0_g1_i2	K19619|TDP2|http://www.genome.jp/dbget-bin/www_bget?ko:K19619
TRINITY_DN51584_c0_g2_i3	K05894|OPR|http://www.genome.jp/dbget-bin/www_bget?ko:K05894
TRINITY_DN27385_c0_g1_i1	K01304|E3.4.19.3, pcp|http://www.genome.jp/dbget-bin/www_bget?ko:K01304
TRINITY_DN24061_c0_g1_i1	K15422|SAL|http://www.genome.jp/dbget-bin/www_bget?ko:K15422
TRINITY_DN50534_c0_g1_i1	K00033|PGD, gnd, gntZ|http://www.genome.jp/dbget-bin/www_bget?ko:K00033
TRINITY_DN47816_c9_g6_i1	K04078|groES, HSPE1|http://www.genome.jp/dbget-bin/www_bget?ko:K04078
TRINITY_DN99712_c0_g1_i1	K00975|glgC|http://www.genome.jp/dbget-bin/www_bget?ko:K00975
TRINITY_DN51756_c4_g72_i1	K08912|LHCB1|http://www.genome.jp/dbget-bin/www_bget?ko:K08912
TRINITY_DN52251_c2_g2_i3	K00053|ilvC|http://www.genome.jp/dbget-bin/www_bget?ko:K00053
TRINITY_DN74845_c0_g1_i1	K10365|CAPZB|http://www.genome.jp/dbget-bin/www_bget?ko:K10365
TRINITY_DN39860_c0_g2_i1	K17099|ANXA13|http://www.genome.jp/dbget-bin/www_bget?ko:K17099
TRINITY_DN14239_c0_g2_i1	K04733|IRAK4|http://www.genome.jp/dbget-bin/www_bget?ko:K04733
TRINITY_DN26789_c0_g1_i2	K01783|rpe, RPE|http://www.genome.jp/dbget-bin/www_bget?ko:K01783
TRINITY_DN7020_c0_g1_i1	K11096|SNRPD2, SMD2|http://www.genome.jp/dbget-bin/www_bget?ko:K11096
TRINITY_DN52258_c0_g3_i1	K08730|PTDSS2|http://www.genome.jp/dbget-bin/www_bget?ko:K08730
TRINITY_DN35727_c0_g2_i1	K02865|RP-L10Ae, RPL10A|http://www.genome.jp/dbget-bin/www_bget?ko:K02865
TRINITY_DN43535_c0_g1_i1	K12833|SF3B14|http://www.genome.jp/dbget-bin/www_bget?ko:K12833
TRINITY_DN48383_c1_g7_i1	K02969|RP-S20e, RPS20|http://www.genome.jp/dbget-bin/www_bget?ko:K02969
TRINITY_DN49348_c1_g1_i2	K10761|THG1|http://www.genome.jp/dbget-bin/www_bget?ko:K10761
TRINITY_DN19826_c0_g1_i1	K00895|E2.7.1.90, pfk|http://www.genome.jp/dbget-bin/www_bget?ko:K00895
TRINITY_DN21738_c0_g4_i1	K12893|SFRS4_5_6|http://www.genome.jp/dbget-bin/www_bget?ko:K12893
TRINITY_DN43889_c2_g1_i1	K03046|rpoC|http://www.genome.jp/dbget-bin/www_bget?ko:K03046
TRINITY_DN46694_c0_g10_i1	K02870|RP-L12e, RPL12|http://www.genome.jp/dbget-bin/www_bget?ko:K02870
TRINITY_DN53108_c0_g4_i1	K18643|KATNB1|http://www.genome.jp/dbget-bin/www_bget?ko:K18643
TRINITY_DN43970_c0_g1_i1	K12817|PRPF18, PRP18|http://www.genome.jp/dbget-bin/www_bget?ko:K12817
TRINITY_DN51873_c0_g2_i4	K13103|TFIP11|http://www.genome.jp/dbget-bin/www_bget?ko:K13103
TRINITY_DN26098_c0_g3_i1	K11838|USP7, UBP15|http://www.genome.jp/dbget-bin/www_bget?ko:K11838
TRINITY_DN43395_c0_g1_i2	K12837|U2AF2|http://www.genome.jp/dbget-bin/www_bget?ko:K12837
TRINITY_DN34992_c0_g1_i1	K10590|TRIP12|http://www.genome.jp/dbget-bin/www_bget?ko:K10590
TRINITY_DN65604_c0_g1_i1	K19041|RNF38_44|http://www.genome.jp/dbget-bin/www_bget?ko:K19041
TRINITY_DN52094_c0_g11_i1	K02873|RP-L13e, RPL13|http://www.genome.jp/dbget-bin/www_bget?ko:K02873
TRINITY_DN41469_c0_g1_i1	K08956|AFG3|http://www.genome.jp/dbget-bin/www_bget?ko:K08956
TRINITY_DN37273_c0_g1_i1	K12400|AP4E1|http://www.genome.jp/dbget-bin/www_bget?ko:K12400
TRINITY_DN36393_c0_g1_i1	K03327|TC.MATE, SLC47A, norM, mdtK, dinF|http://www.genome.jp/dbget-bin/www_bget?ko:K03327
TRINITY_DN28230_c0_g3_i1	K01961|accC|http://www.genome.jp/dbget-bin/www_bget?ko:K01961
TRINITY_DN78032_c0_g1_i1	K02603|ORC1|http://www.genome.jp/dbget-bin/www_bget?ko:K02603
TRINITY_DN49392_c0_g1_i1	K00558|DNMT1, dcm|http://www.genome.jp/dbget-bin/www_bget?ko:K00558
TRINITY_DN42353_c3_g1_i1	K11517|HAO|http://www.genome.jp/dbget-bin/www_bget?ko:K11517
TRINITY_DN42761_c0_g2_i1	K00966|GMPP|http://www.genome.jp/dbget-bin/www_bget?ko:K00966
TRINITY_DN4443_c0_g1_i1	K03115|CSNK2B|http://www.genome.jp/dbget-bin/www_bget?ko:K03115
TRINITY_DN4395_c0_g2_i1	K02888|RP-L21, MRPL21, rplU|http://www.genome.jp/dbget-bin/www_bget?ko:K02888
TRINITY_DN38386_c0_g1_i1	K02913|RP-L33, MRPL33, rpmG|http://www.genome.jp/dbget-bin/www_bget?ko:K02913
TRINITY_DN50493_c1_g1_i4	K11434|PRMT1|http://www.genome.jp/dbget-bin/www_bget?ko:K11434
TRINITY_DN52094_c0_g12_i1	K02873|RP-L13e, RPL13|http://www.genome.jp/dbget-bin/www_bget?ko:K02873
TRINITY_DN32009_c0_g1_i1	K14525|RPP25|http://www.genome.jp/dbget-bin/www_bget?ko:K14525
TRINITY_DN51000_c0_g1_i1	K01115|PLD1_2|http://www.genome.jp/dbget-bin/www_bget?ko:K01115
TRINITY_DN41980_c0_g1_i1	K11420|EHMT|http://www.genome.jp/dbget-bin/www_bget?ko:K11420
TRINITY_DN25786_c0_g2_i1	K13126|PABPC|http://www.genome.jp/dbget-bin/www_bget?ko:K13126
TRINITY_DN52612_c8_g16_i1	K17285|SELENBP1|http://www.genome.jp/dbget-bin/www_bget?ko:K17285
TRINITY_DN24013_c0_g1_i1	K03243|EIF5B|http://www.genome.jp/dbget-bin/www_bget?ko:K03243
TRINITY_DN52364_c1_g11_i1	K15979|SND1|http://www.genome.jp/dbget-bin/www_bget?ko:K15979
TRINITY_DN50736_c2_g3_i7	K11968|ARIH1|http://www.genome.jp/dbget-bin/www_bget?ko:K11968
TRINITY_DN53326_c3_g5_i1	K11446|KDM5, JARID1|http://www.genome.jp/dbget-bin/www_bget?ko:K11446
TRINITY_DN44478_c0_g1_i1	K13508|GPAT|http://www.genome.jp/dbget-bin/www_bget?ko:K13508
TRINITY_DN30777_c0_g1_i1	K01623|ALDO|http://www.genome.jp/dbget-bin/www_bget?ko:K01623
TRINITY_DN93188_c0_g1_i1	K01176|E3.2.1.1, amyA, malS|http://www.genome.jp/dbget-bin/www_bget?ko:K01176
TRINITY_DN53299_c2_g1_i9	K17613|CABIN1|http://www.genome.jp/dbget-bin/www_bget?ko:K17613
TRINITY_DN34378_c0_g1_i1	K01262|pepP|http://www.genome.jp/dbget-bin/www_bget?ko:K01262
TRINITY_DN35146_c0_g1_i1	K10357|MYO5|http://www.genome.jp/dbget-bin/www_bget?ko:K10357
TRINITY_DN53156_c0_g12_i6	K10767|ALKBH5|http://www.genome.jp/dbget-bin/www_bget?ko:K10767
TRINITY_DN51526_c0_g9_i2	K02925|RP-L3e, RPL3|http://www.genome.jp/dbget-bin/www_bget?ko:K02925
TRINITY_DN11885_c0_g1_i1	K01792|E5.1.3.15|http://www.genome.jp/dbget-bin/www_bget?ko:K01792
TRINITY_DN45815_c0_g1_i1	K01188|E3.2.1.21|http://www.genome.jp/dbget-bin/www_bget?ko:K01188
TRINITY_DN50663_c0_g7_i1	K03062|PSMC1, RPT2|http://www.genome.jp/dbget-bin/www_bget?ko:K03062
TRINITY_DN90010_c0_g1_i1	K01365|CTSL|http://www.genome.jp/dbget-bin/www_bget?ko:K01365
TRINITY_DN24915_c0_g1_i1	K01689|ENO, eno|http://www.genome.jp/dbget-bin/www_bget?ko:K01689
TRINITY_DN47357_c0_g1_i3	K13123|GPATCH1|http://www.genome.jp/dbget-bin/www_bget?ko:K13123
TRINITY_DN50887_c0_g1_i1	K03834|tyrP|http://www.genome.jp/dbget-bin/www_bget?ko:K03834
TRINITY_DN26015_c0_g2_i1	K19042|BOI|http://www.genome.jp/dbget-bin/www_bget?ko:K19042
TRINITY_DN90225_c0_g1_i1	K01853|E5.4.99.8|http://www.genome.jp/dbget-bin/www_bget?ko:K01853
TRINITY_DN49949_c0_g1_i1	K00208|fabI|http://www.genome.jp/dbget-bin/www_bget?ko:K00208
TRINITY_DN33366_c0_g1_i1	K04733|IRAK4|http://www.genome.jp/dbget-bin/www_bget?ko:K04733
TRINITY_DN32592_c0_g1_i1	K02350|POLZ1, rev3|http://www.genome.jp/dbget-bin/www_bget?ko:K02350
TRINITY_DN99652_c0_g1_i1	K02911|RP-L32, MRPL32, rpmF|http://www.genome.jp/dbget-bin/www_bget?ko:K02911
TRINITY_DN50211_c0_g7_i1	K12795|SUGT1, SGT1|http://www.genome.jp/dbget-bin/www_bget?ko:K12795
TRINITY_DN97164_c0_g1_i1	K03322|mntH|http://www.genome.jp/dbget-bin/www_bget?ko:K03322
TRINITY_DN7867_c0_g2_i1	K11000|CALS|http://www.genome.jp/dbget-bin/www_bget?ko:K11000
TRINITY_DN27339_c0_g1_i1	K18801|GXM|http://www.genome.jp/dbget-bin/www_bget?ko:K18801
TRINITY_DN48199_c0_g11_i1	K13993|HSP20|http://www.genome.jp/dbget-bin/www_bget?ko:K13993
TRINITY_DN24657_c0_g2_i1	K19476|IST1|http://www.genome.jp/dbget-bin/www_bget?ko:K19476
TRINITY_DN47747_c0_g3_i1	K14498|SNRK2|http://www.genome.jp/dbget-bin/www_bget?ko:K14498
TRINITY_DN50367_c0_g9_i1	K02183|CALM|http://www.genome.jp/dbget-bin/www_bget?ko:K02183
TRINITY_DN52364_c1_g9_i1	K15979|SND1|http://www.genome.jp/dbget-bin/www_bget?ko:K15979
TRINITY_DN45282_c0_g1_i1	K14537|NUG2, GNL2|http://www.genome.jp/dbget-bin/www_bget?ko:K14537
TRINITY_DN49985_c0_g2_i1	K08176|PHO84|http://www.genome.jp/dbget-bin/www_bget?ko:K08176
TRINITY_DN38851_c0_g1_i1	K01512|acyP|http://www.genome.jp/dbget-bin/www_bget?ko:K01512
TRINITY_DN31371_c0_g2_i1	K13993|HSP20|http://www.genome.jp/dbget-bin/www_bget?ko:K13993
TRINITY_DN13366_c0_g2_i1	K00213|DHCR7|http://www.genome.jp/dbget-bin/www_bget?ko:K00213
TRINITY_DN52477_c1_g1_i1	K13162|PCBP2_3_4|http://www.genome.jp/dbget-bin/www_bget?ko:K13162
TRINITY_DN53489_c0_g1_i1	K02184|FMN2|http://www.genome.jp/dbget-bin/www_bget?ko:K02184
TRINITY_DN98596_c0_g1_i1	K09832|CYP710A|http://www.genome.jp/dbget-bin/www_bget?ko:K09832
TRINITY_DN30167_c0_g1_i1	K11878|PSMG4, PAC4|http://www.genome.jp/dbget-bin/www_bget?ko:K11878
TRINITY_DN40487_c0_g1_i2	K13993|HSP20|http://www.genome.jp/dbget-bin/www_bget?ko:K13993
TRINITY_DN29658_c0_g1_i1	K03030|PSMD14, RPN11, POH1|http://www.genome.jp/dbget-bin/www_bget?ko:K03030
TRINITY_DN43230_c1_g1_i2	K10706|SETX, ALS4|http://www.genome.jp/dbget-bin/www_bget?ko:K10706
TRINITY_DN82082_c0_g2_i1	K02150|ATPeV1E, ATP6E|http://www.genome.jp/dbget-bin/www_bget?ko:K02150
TRINITY_DN21578_c0_g1_i1	K03627|MBF1|http://www.genome.jp/dbget-bin/www_bget?ko:K03627
TRINITY_DN47949_c3_g2_i1	K17679|MSS116|http://www.genome.jp/dbget-bin/www_bget?ko:K17679
TRINITY_DN48501_c0_g1_i2	K09458|fabF|http://www.genome.jp/dbget-bin/www_bget?ko:K09458
TRINITY_DN46540_c0_g2_i2	K10994|RAD9A|http://www.genome.jp/dbget-bin/www_bget?ko:K10994
TRINITY_DN44217_c0_g1_i1	K12403|AP4S1|http://www.genome.jp/dbget-bin/www_bget?ko:K12403
TRINITY_DN46029_c0_g1_i3	K08246|CPI1|http://www.genome.jp/dbget-bin/www_bget?ko:K08246
TRINITY_DN12475_c0_g2_i1	K00033|PGD, gnd, gntZ|http://www.genome.jp/dbget-bin/www_bget?ko:K00033
TRINITY_DN7557_c0_g2_i1	K06877|K06877|http://www.genome.jp/dbget-bin/www_bget?ko:K06877
TRINITY_DN26457_c0_g1_i1	K09490|HSPA5, BIP|http://www.genome.jp/dbget-bin/www_bget?ko:K09490
TRINITY_DN47547_c0_g2_i4	K01000|mraY|http://www.genome.jp/dbget-bin/www_bget?ko:K01000
TRINITY_DN30206_c0_g1_i1	K13412|CPK|http://www.genome.jp/dbget-bin/www_bget?ko:K13412
TRINITY_DN26195_c0_g2_i1	K01647|CS, gltA|http://www.genome.jp/dbget-bin/www_bget?ko:K01647
TRINITY_DN28478_c0_g1_i1	K18442|ARFGEF, BIG|http://www.genome.jp/dbget-bin/www_bget?ko:K18442
TRINITY_DN45973_c0_g2_i1	K15202|GTF3C5, TFC1|http://www.genome.jp/dbget-bin/www_bget?ko:K15202
TRINITY_DN27209_c0_g2_i1	K12871|CCDC12|http://www.genome.jp/dbget-bin/www_bget?ko:K12871
TRINITY_DN42498_c0_g1_i1	K03687|GRPE|http://www.genome.jp/dbget-bin/www_bget?ko:K03687
TRINITY_DN26212_c0_g2_i1	K00133|asd|http://www.genome.jp/dbget-bin/www_bget?ko:K00133
TRINITY_DN41003_c1_g1_i1	K17780|TIM8|http://www.genome.jp/dbget-bin/www_bget?ko:K17780
TRINITY_DN49256_c0_g2_i2	K02730|PSMA6|http://www.genome.jp/dbget-bin/www_bget?ko:K02730
TRINITY_DN50800_c0_g4_i1	K15168|MED25|http://www.genome.jp/dbget-bin/www_bget?ko:K15168
TRINITY_DN49618_c0_g3_i1	K02955|RP-S14e, RPS14|http://www.genome.jp/dbget-bin/www_bget?ko:K02955
TRINITY_DN46169_c1_g2_i3	K08287|E2.7.12.1|http://www.genome.jp/dbget-bin/www_bget?ko:K08287
TRINITY_DN15738_c0_g1_i1	K08193|SLC17A|http://www.genome.jp/dbget-bin/www_bget?ko:K08193
TRINITY_DN9054_c0_g1_i1	K11982|RNF115_126|http://www.genome.jp/dbget-bin/www_bget?ko:K11982
TRINITY_DN93475_c0_g1_i1	K14514|EIN3|http://www.genome.jp/dbget-bin/www_bget?ko:K14514
TRINITY_DN5739_c0_g1_i1	K03327|TC.MATE, SLC47A, norM, mdtK, dinF|http://www.genome.jp/dbget-bin/www_bget?ko:K03327
TRINITY_DN473_c0_g1_i1	K10950|ERO1L|http://www.genome.jp/dbget-bin/www_bget?ko:K10950
TRINITY_DN43556_c1_g1_i2	K17807|TAM41, MMP37|http://www.genome.jp/dbget-bin/www_bget?ko:K17807
TRINITY_DN46904_c3_g5_i1	K11253|H3|http://www.genome.jp/dbget-bin/www_bget?ko:K11253
TRINITY_DN31341_c0_g1_i1	K01527|EGD1, BTF3|http://www.genome.jp/dbget-bin/www_bget?ko:K01527
TRINITY_DN47067_c0_g1_i2	K19045|BB|http://www.genome.jp/dbget-bin/www_bget?ko:K19045
TRINITY_DN46125_c0_g1_i1	K12619|XRN2, RAT1|http://www.genome.jp/dbget-bin/www_bget?ko:K12619
TRINITY_DN38447_c0_g1_i1	K12133|LHY|http://www.genome.jp/dbget-bin/www_bget?ko:K12133
TRINITY_DN36584_c0_g1_i1	K08867|WNK, PRKWNK|http://www.genome.jp/dbget-bin/www_bget?ko:K08867
TRINITY_DN44081_c0_g1_i1	K01267|DNPEP|http://www.genome.jp/dbget-bin/www_bget?ko:K01267
TRINITY_DN38820_c2_g1_i1	K11671|NFRKB, INO80G|http://www.genome.jp/dbget-bin/www_bget?ko:K11671
TRINITY_DN28516_c0_g2_i1	K13993|HSP20|http://www.genome.jp/dbget-bin/www_bget?ko:K13993
TRINITY_DN53063_c0_g2_i1	K11000|CALS|http://www.genome.jp/dbget-bin/www_bget?ko:K11000
TRINITY_DN42459_c0_g1_i1	K00928|lysC|http://www.genome.jp/dbget-bin/www_bget?ko:K00928
TRINITY_DN79663_c0_g1_i1	K14572|MDN1, REA1|http://www.genome.jp/dbget-bin/www_bget?ko:K14572
TRINITY_DN48165_c0_g3_i3	K13717|OTUD3|http://www.genome.jp/dbget-bin/www_bget?ko:K13717
TRINITY_DN19714_c0_g2_i1	K02717|psbP|http://www.genome.jp/dbget-bin/www_bget?ko:K02717
TRINITY_DN43249_c0_g1_i1	K01962|accA|http://www.genome.jp/dbget-bin/www_bget?ko:K01962
TRINITY_DN32789_c0_g2_i1	K01899|LSC1|http://www.genome.jp/dbget-bin/www_bget?ko:K01899
TRINITY_DN43442_c0_g1_i1	K12489|ACAP|http://www.genome.jp/dbget-bin/www_bget?ko:K12489
TRINITY_DN51756_c4_g65_i1	K08912|LHCB1|http://www.genome.jp/dbget-bin/www_bget?ko:K08912
TRINITY_DN18441_c0_g1_i1	K04508|TBL1|http://www.genome.jp/dbget-bin/www_bget?ko:K04508
TRINITY_DN5797_c0_g1_i1	K18466|VPS26|http://www.genome.jp/dbget-bin/www_bget?ko:K18466
TRINITY_DN41726_c0_g3_i1	K01303|APEH|http://www.genome.jp/dbget-bin/www_bget?ko:K01303
TRINITY_DN41925_c0_g1_i1	K14168|CTU1, NCS6|http://www.genome.jp/dbget-bin/www_bget?ko:K14168
TRINITY_DN28894_c0_g2_i1	K15382|SLC50A, SWEET|http://www.genome.jp/dbget-bin/www_bget?ko:K15382
TRINITY_DN8495_c0_g1_i1	K03635|MOCS2, moaE|http://www.genome.jp/dbget-bin/www_bget?ko:K03635
TRINITY_DN99644_c0_g1_i1	K02904|RP-L29, rpmC|http://www.genome.jp/dbget-bin/www_bget?ko:K02904
TRINITY_DN4055_c0_g1_i1	K18757|LARP1|http://www.genome.jp/dbget-bin/www_bget?ko:K18757
TRINITY_DN42730_c0_g3_i1	K01303|APEH|http://www.genome.jp/dbget-bin/www_bget?ko:K01303
TRINITY_DN17970_c0_g1_i1	K02908|RP-L30e, RPL30|http://www.genome.jp/dbget-bin/www_bget?ko:K02908
TRINITY_DN46296_c0_g1_i1	K02945|RP-S1, rpsA|http://www.genome.jp/dbget-bin/www_bget?ko:K02945
TRINITY_DN46221_c1_g1_i2	K02906|RP-L3, MRPL3, rplC|http://www.genome.jp/dbget-bin/www_bget?ko:K02906
TRINITY_DN50950_c2_g1_i1	K01431|UPB1|http://www.genome.jp/dbget-bin/www_bget?ko:K01431
TRINITY_DN50943_c1_g5_i1	K00600|glyA, SHMT|http://www.genome.jp/dbget-bin/www_bget?ko:K00600
TRINITY_DN47008_c0_g1_i2	K10704|UBE2V|http://www.genome.jp/dbget-bin/www_bget?ko:K10704
TRINITY_DN37056_c0_g1_i1	K05236|COPA|http://www.genome.jp/dbget-bin/www_bget?ko:K05236
TRINITY_DN11866_c0_g1_i1	K08740|MSH4|http://www.genome.jp/dbget-bin/www_bget?ko:K08740
TRINITY_DN29648_c0_g1_i1	K15095|E1.1.1.208|http://www.genome.jp/dbget-bin/www_bget?ko:K15095
TRINITY_DN50328_c0_g1_i7	K13863|SLC7A1, ATRC1|http://www.genome.jp/dbget-bin/www_bget?ko:K13863
TRINITY_DN46798_c0_g2_i1	K00660|CHS|http://www.genome.jp/dbget-bin/www_bget?ko:K00660
TRINITY_DN29517_c0_g2_i1	K17583|NOM1|http://www.genome.jp/dbget-bin/www_bget?ko:K17583
TRINITY_DN53013_c0_g1_i4	K14509|ETR, ERS|http://www.genome.jp/dbget-bin/www_bget?ko:K14509
TRINITY_DN38074_c0_g1_i1	K12502|VTE3, APG1|http://www.genome.jp/dbget-bin/www_bget?ko:K12502
TRINITY_DN1368_c0_g1_i1	K10999|CESA|http://www.genome.jp/dbget-bin/www_bget?ko:K10999
TRINITY_DN47557_c2_g1_i1	K13116|DDX41, ABS|http://www.genome.jp/dbget-bin/www_bget?ko:K13116
TRINITY_DN24107_c0_g1_i1	K14498|SNRK2|http://www.genome.jp/dbget-bin/www_bget?ko:K14498
TRINITY_DN17606_c0_g3_i1	K15429|TRM5, TRMT5|http://www.genome.jp/dbget-bin/www_bget?ko:K15429
TRINITY_DN43796_c0_g1_i1	K13783|SLC37A1_2|http://www.genome.jp/dbget-bin/www_bget?ko:K13783
TRINITY_DN46904_c3_g1_i2	K11253|H3|http://www.genome.jp/dbget-bin/www_bget?ko:K11253
TRINITY_DN14368_c0_g1_i1	K09493|CCT1, TCP1|http://www.genome.jp/dbget-bin/www_bget?ko:K09493
TRINITY_DN29474_c0_g1_i1	K01006|ppdK|http://www.genome.jp/dbget-bin/www_bget?ko:K01006
TRINITY_DN51788_c0_g5_i1	K05236|COPA|http://www.genome.jp/dbget-bin/www_bget?ko:K05236
TRINITY_DN95770_c0_g1_i1	K11253|H3|http://www.genome.jp/dbget-bin/www_bget?ko:K11253
TRINITY_DN35289_c0_g2_i1	K12877|MAGOH|http://www.genome.jp/dbget-bin/www_bget?ko:K12877
TRINITY_DN23004_c0_g3_i1	K17893|AOX1, AOX2|http://www.genome.jp/dbget-bin/www_bget?ko:K17893
TRINITY_DN50630_c0_g1_i1	K00454|LOX2S|http://www.genome.jp/dbget-bin/www_bget?ko:K00454
TRINITY_DN12544_c0_g1_i1	K13447|RBOH|http://www.genome.jp/dbget-bin/www_bget?ko:K13447
TRINITY_DN49549_c1_g1_i1	K15639|CYP734A1, BAS1|http://www.genome.jp/dbget-bin/www_bget?ko:K15639
TRINITY_DN20638_c0_g1_i1	K07874|RAB1A|http://www.genome.jp/dbget-bin/www_bget?ko:K07874
TRINITY_DN49459_c0_g1_i3	K18999|CPL3_4|http://www.genome.jp/dbget-bin/www_bget?ko:K18999
TRINITY_DN30924_c0_g1_i1	K13648|GAUT|http://www.genome.jp/dbget-bin/www_bget?ko:K13648
TRINITY_DN14383_c0_g1_i1	K00869|E2.7.1.36, MVK, mvaK1|http://www.genome.jp/dbget-bin/www_bget?ko:K00869
TRINITY_DN24323_c0_g1_i1	K03178|UBE1, UBA1|http://www.genome.jp/dbget-bin/www_bget?ko:K03178
TRINITY_DN52100_c0_g5_i1	K18158|NCA2|http://www.genome.jp/dbget-bin/www_bget?ko:K18158
TRINITY_DN13580_c0_g1_i1	K19619|TDP2|http://www.genome.jp/dbget-bin/www_bget?ko:K19619
TRINITY_DN34956_c0_g1_i1	K08675|PRSS15, PIM1|http://www.genome.jp/dbget-bin/www_bget?ko:K08675
TRINITY_DN43420_c0_g1_i3	K13113|UBL5, HUB1|http://www.genome.jp/dbget-bin/www_bget?ko:K13113
TRINITY_DN91590_c0_g1_i1	K01535|E3.6.3.6|http://www.genome.jp/dbget-bin/www_bget?ko:K01535
TRINITY_DN50979_c0_g1_i3	K13513|LCLAT1, AGPAT8|http://www.genome.jp/dbget-bin/www_bget?ko:K13513
TRINITY_DN23798_c0_g2_i1	K10579|UBE2M, UBC12|http://www.genome.jp/dbget-bin/www_bget?ko:K10579
TRINITY_DN36625_c0_g1_i2	K12611|DCP1B|http://www.genome.jp/dbget-bin/www_bget?ko:K12611
TRINITY_DN39102_c0_g1_i1	K13424|WRKY33|http://www.genome.jp/dbget-bin/www_bget?ko:K13424
TRINITY_DN88133_c0_g1_i1	K11254|H4|http://www.genome.jp/dbget-bin/www_bget?ko:K11254
TRINITY_DN21430_c0_g3_i1	K15634|gpmB|http://www.genome.jp/dbget-bin/www_bget?ko:K15634
TRINITY_DN25671_c0_g2_i1	K17275|PLS1|http://www.genome.jp/dbget-bin/www_bget?ko:K17275
TRINITY_DN50943_c1_g4_i4	K00600|glyA, SHMT|http://www.genome.jp/dbget-bin/www_bget?ko:K00600
TRINITY_DN46736_c1_g1_i1	K08059|IFI30, GILT|http://www.genome.jp/dbget-bin/www_bget?ko:K08059
TRINITY_DN50105_c6_g2_i1	K05658|ABCB1|http://www.genome.jp/dbget-bin/www_bget?ko:K05658
TRINITY_DN45204_c0_g1_i2	K07556|ATPeAF2, ATPAF2, ATP12|http://www.genome.jp/dbget-bin/www_bget?ko:K07556
TRINITY_DN17914_c0_g2_i1	K00231|PPOX, hemY|http://www.genome.jp/dbget-bin/www_bget?ko:K00231
TRINITY_DN37052_c0_g1_i1	K00327|POR|http://www.genome.jp/dbget-bin/www_bget?ko:K00327
TRINITY_DN48297_c1_g2_i3	K03123|TFIIA2, GTF2A2, TOA2|http://www.genome.jp/dbget-bin/www_bget?ko:K03123
TRINITY_DN14062_c0_g2_i1	K18423|CSE1, CAS, XPO2|http://www.genome.jp/dbget-bin/www_bget?ko:K18423
TRINITY_DN53329_c1_g3_i1	K11643|CHD4, MI2B|http://www.genome.jp/dbget-bin/www_bget?ko:K11643
TRINITY_DN46297_c6_g19_i1	K08770|UBC|http://www.genome.jp/dbget-bin/www_bget?ko:K08770
TRINITY_DN39188_c0_g1_i1	K01595|ppc|http://www.genome.jp/dbget-bin/www_bget?ko:K01595
TRINITY_DN53249_c0_g1_i3	K11262|ACACA|http://www.genome.jp/dbget-bin/www_bget?ko:K11262
TRINITY_DN51526_c0_g4_i1	K02925|RP-L3e, RPL3|http://www.genome.jp/dbget-bin/www_bget?ko:K02925
TRINITY_DN54441_c0_g1_i1	K14508|NPR1|http://www.genome.jp/dbget-bin/www_bget?ko:K14508
TRINITY_DN52975_c0_g1_i2	K17985|AMBRA1|http://www.genome.jp/dbget-bin/www_bget?ko:K17985
TRINITY_DN20547_c0_g2_i1	K07198|PRKAA, AMPK|http://www.genome.jp/dbget-bin/www_bget?ko:K07198
TRINITY_DN62454_c0_g1_i1	K11498|CENPE|http://www.genome.jp/dbget-bin/www_bget?ko:K11498
TRINITY_DN76966_c0_g1_i1	K13148|CPSF3L, INTS11|http://www.genome.jp/dbget-bin/www_bget?ko:K13148
TRINITY_DN25979_c0_g2_i1	K11855|USP36_42|http://www.genome.jp/dbget-bin/www_bget?ko:K11855
TRINITY_DN16312_c0_g1_i1	K02993|RP-S7e, RPS7|http://www.genome.jp/dbget-bin/www_bget?ko:K02993
TRINITY_DN21628_c0_g1_i1	K11982|RNF115_126|http://www.genome.jp/dbget-bin/www_bget?ko:K11982
TRINITY_DN38569_c0_g1_i1	K10592|HUWE1, MULE, ARF-BP1|http://www.genome.jp/dbget-bin/www_bget?ko:K10592
TRINITY_DN51353_c4_g1_i1	K13523|AGPAT3_4|http://www.genome.jp/dbget-bin/www_bget?ko:K13523
TRINITY_DN22118_c0_g1_i1	K12822|RBM25, S164|http://www.genome.jp/dbget-bin/www_bget?ko:K12822
TRINITY_DN52576_c0_g1_i2	K03028|PSMD2, RPN1|http://www.genome.jp/dbget-bin/www_bget?ko:K03028
TRINITY_DN53063_c1_g2_i1	K11000|CALS|http://www.genome.jp/dbget-bin/www_bget?ko:K11000
TRINITY_DN51842_c1_g18_i1	K09503|DNAJA2|http://www.genome.jp/dbget-bin/www_bget?ko:K09503
TRINITY_DN52846_c0_g2_i4	K10635|RNF111|http://www.genome.jp/dbget-bin/www_bget?ko:K10635
TRINITY_DN62532_c0_g1_i1	K06630|YWHAE|http://www.genome.jp/dbget-bin/www_bget?ko:K06630
TRINITY_DN83839_c0_g1_i1	K13899|CST3|http://www.genome.jp/dbget-bin/www_bget?ko:K13899
TRINITY_DN14670_c0_g1_i1	K13648|GAUT|http://www.genome.jp/dbget-bin/www_bget?ko:K13648
TRINITY_DN40851_c0_g4_i1	K01303|APEH|http://www.genome.jp/dbget-bin/www_bget?ko:K01303
TRINITY_DN21246_c0_g1_i1	K14677|ACY1|http://www.genome.jp/dbget-bin/www_bget?ko:K14677
TRINITY_DN27852_c0_g2_i1	K11279|NAP1L1, NRP|http://www.genome.jp/dbget-bin/www_bget?ko:K11279
TRINITY_DN48432_c0_g1_i3	K19043|RHF|http://www.genome.jp/dbget-bin/www_bget?ko:K19043
TRINITY_DN51304_c0_g2_i4	K00654|SPT|http://www.genome.jp/dbget-bin/www_bget?ko:K00654
TRINITY_DN36155_c0_g2_i1	K11797|PHIP, WDR11|http://www.genome.jp/dbget-bin/www_bget?ko:K11797
TRINITY_DN49647_c0_g1_i2	K00565|RNMT|http://www.genome.jp/dbget-bin/www_bget?ko:K00565
TRINITY_DN40190_c0_g1_i1	K01183|E3.2.1.14|http://www.genome.jp/dbget-bin/www_bget?ko:K01183
TRINITY_DN51804_c1_g1_i1	K00615|E2.2.1.1, tktA, tktB|http://www.genome.jp/dbget-bin/www_bget?ko:K00615
TRINITY_DN21754_c0_g1_i1	K07901|RAB8A, MEL|http://www.genome.jp/dbget-bin/www_bget?ko:K07901
TRINITY_DN39244_c0_g3_i1	K11414|SIRT4, SIR2L4|http://www.genome.jp/dbget-bin/www_bget?ko:K11414
TRINITY_DN93038_c0_g1_i1	K03456|PPP2R1|http://www.genome.jp/dbget-bin/www_bget?ko:K03456
TRINITY_DN47511_c3_g1_i1	K05298|GAPA|http://www.genome.jp/dbget-bin/www_bget?ko:K05298
TRINITY_DN50528_c1_g3_i1	K15687|MKRN|http://www.genome.jp/dbget-bin/www_bget?ko:K15687
TRINITY_DN15276_c0_g1_i1	K03283|HSPA1_8|http://www.genome.jp/dbget-bin/www_bget?ko:K03283
TRINITY_DN28804_c0_g1_i1	K02960|RP-S16e, RPS16|http://www.genome.jp/dbget-bin/www_bget?ko:K02960
TRINITY_DN45621_c0_g2_i1	K09422|MYBP|http://www.genome.jp/dbget-bin/www_bget?ko:K09422
TRINITY_DN9412_c0_g1_i1	K19355|MAN|http://www.genome.jp/dbget-bin/www_bget?ko:K19355
TRINITY_DN82317_c0_g1_i1	K16252|NRPD2, NRPE2|http://www.genome.jp/dbget-bin/www_bget?ko:K16252
TRINITY_DN17212_c0_g2_i1	K06001|trpB|http://www.genome.jp/dbget-bin/www_bget?ko:K06001
TRINITY_DN46850_c0_g4_i1	K12900|FUSIP1|http://www.genome.jp/dbget-bin/www_bget?ko:K12900
TRINITY_DN42974_c0_g1_i2	K03113|EIF1, SUI1|http://www.genome.jp/dbget-bin/www_bget?ko:K03113
TRINITY_DN82980_c0_g1_i1	K08266|GBL|http://www.genome.jp/dbget-bin/www_bget?ko:K08266
TRINITY_DN49018_c0_g1_i1	K12451|UER1|http://www.genome.jp/dbget-bin/www_bget?ko:K12451
TRINITY_DN52479_c0_g1_i6	K12614|DDX6, RCK, DHH1|http://www.genome.jp/dbget-bin/www_bget?ko:K12614
TRINITY_DN46163_c0_g1_i6	K18453|NUDT23|http://www.genome.jp/dbget-bin/www_bget?ko:K18453
TRINITY_DN53303_c1_g1_i1	K12617|PATL1, PAT1|http://www.genome.jp/dbget-bin/www_bget?ko:K12617
TRINITY_DN88735_c0_g1_i1	K14165|K14165|http://www.genome.jp/dbget-bin/www_bget?ko:K14165
TRINITY_DN66482_c0_g1_i1	K18207|GTDC2|http://www.genome.jp/dbget-bin/www_bget?ko:K18207
TRINITY_DN29882_c0_g2_i1	K11000|CALS|http://www.genome.jp/dbget-bin/www_bget?ko:K11000
TRINITY_DN28309_c0_g1_i1	K13436|PTI1|http://www.genome.jp/dbget-bin/www_bget?ko:K13436
TRINITY_DN48968_c1_g3_i1	K12183|TSG101, STP22, VPS23|http://www.genome.jp/dbget-bin/www_bget?ko:K12183
TRINITY_DN30856_c0_g2_i1	K01850|E5.4.99.5|http://www.genome.jp/dbget-bin/www_bget?ko:K01850
TRINITY_DN47491_c0_g1_i3	K16908|CRR1|http://www.genome.jp/dbget-bin/www_bget?ko:K16908
TRINITY_DN68103_c0_g1_i1	K11492|NCAPG2, LUZP5|http://www.genome.jp/dbget-bin/www_bget?ko:K11492
TRINITY_DN46297_c6_g34_i1	K08770|UBC|http://www.genome.jp/dbget-bin/www_bget?ko:K08770
TRINITY_DN39414_c1_g4_i1	K07562|NMD3|http://www.genome.jp/dbget-bin/www_bget?ko:K07562
TRINITY_DN42886_c0_g1_i1	K10364|CAPZA|http://www.genome.jp/dbget-bin/www_bget?ko:K10364
TRINITY_DN27729_c0_g1_i1	K07025|K07025|http://www.genome.jp/dbget-bin/www_bget?ko:K07025
TRINITY_DN76178_c0_g1_i1	K00128|E1.2.1.3|http://www.genome.jp/dbget-bin/www_bget?ko:K00128
TRINITY_DN41938_c1_g2_i1	K02872|RP-L13Ae, RPL13A|http://www.genome.jp/dbget-bin/www_bget?ko:K02872
TRINITY_DN13875_c0_g1_i1	K04498|EP300, CREBBP, KAT3|http://www.genome.jp/dbget-bin/www_bget?ko:K04498
TRINITY_DN13492_c0_g1_i1	K12667|SWP1, RPN2|http://www.genome.jp/dbget-bin/www_bget?ko:K12667
TRINITY_DN26732_c0_g1_i1	K02970|RP-S21, MRPS21, rpsU|http://www.genome.jp/dbget-bin/www_bget?ko:K02970
TRINITY_DN50869_c0_g2_i1	K01623|ALDO|http://www.genome.jp/dbget-bin/www_bget?ko:K01623
TRINITY_DN79814_c0_g1_i1	K18010|HCAR|http://www.genome.jp/dbget-bin/www_bget?ko:K18010
TRINITY_DN27983_c0_g1_i1	K07375|TUBB|http://www.genome.jp/dbget-bin/www_bget?ko:K07375
TRINITY_DN51876_c0_g2_i3	K14753|RACK1|http://www.genome.jp/dbget-bin/www_bget?ko:K14753
TRINITY_DN44043_c0_g1_i1	K08342|ATG4|http://www.genome.jp/dbget-bin/www_bget?ko:K08342
TRINITY_DN37260_c0_g1_i1	K00895|E2.7.1.90, pfk|http://www.genome.jp/dbget-bin/www_bget?ko:K00895
TRINITY_DN28230_c0_g1_i1	K01961|accC|http://www.genome.jp/dbget-bin/www_bget?ko:K01961
TRINITY_DN20797_c0_g3_i1	K12898|HNRNPF_H|http://www.genome.jp/dbget-bin/www_bget?ko:K12898
TRINITY_DN51932_c0_g4_i6	K04733|IRAK4|http://www.genome.jp/dbget-bin/www_bget?ko:K04733
TRINITY_DN46168_c0_g1_i2	K01206|FUCA|http://www.genome.jp/dbget-bin/www_bget?ko:K01206
TRINITY_DN41721_c0_g1_i1	K14848|RRB1, GRWD1|http://www.genome.jp/dbget-bin/www_bget?ko:K14848
TRINITY_DN12645_c0_g2_i1	K04733|IRAK4|http://www.genome.jp/dbget-bin/www_bget?ko:K04733
TRINITY_DN12062_c0_g1_i1	K01931|NEUR|http://www.genome.jp/dbget-bin/www_bget?ko:K01931
TRINITY_DN50631_c0_g1_i2	K05544|DUS3|http://www.genome.jp/dbget-bin/www_bget?ko:K05544
TRINITY_DN38878_c1_g1_i1	K06638|MAD1L|http://www.genome.jp/dbget-bin/www_bget?ko:K06638
TRINITY_DN35066_c0_g1_i1	K01922|PPCS, coaB|http://www.genome.jp/dbget-bin/www_bget?ko:K01922
TRINITY_DN41492_c0_g3_i1	K04564|SOD2|http://www.genome.jp/dbget-bin/www_bget?ko:K04564
TRINITY_DN28719_c0_g1_i1	K14652|ribBA|http://www.genome.jp/dbget-bin/www_bget?ko:K14652
TRINITY_DN49357_c0_g4_i10	K12896|SFRS7|http://www.genome.jp/dbget-bin/www_bget?ko:K12896
TRINITY_DN51417_c0_g3_i1	K02989|RP-S5e, RPS5|http://www.genome.jp/dbget-bin/www_bget?ko:K02989
TRINITY_DN45201_c8_g1_i2	K12897|TRA2|http://www.genome.jp/dbget-bin/www_bget?ko:K12897
TRINITY_DN36031_c0_g1_i1	K17285|SELENBP1|http://www.genome.jp/dbget-bin/www_bget?ko:K17285
TRINITY_DN30021_c0_g1_i1	K00600|glyA, SHMT|http://www.genome.jp/dbget-bin/www_bget?ko:K00600
TRINITY_DN43924_c0_g1_i1	K10756|RFC3_5|http://www.genome.jp/dbget-bin/www_bget?ko:K10756
TRINITY_DN45095_c0_g1_i1	K13463|COI-1|http://www.genome.jp/dbget-bin/www_bget?ko:K13463
TRINITY_DN52471_c0_g1_i1	K02492|hemA|http://www.genome.jp/dbget-bin/www_bget?ko:K02492
TRINITY_DN11657_c0_g2_i1	K01897|ACSL, fadD|http://www.genome.jp/dbget-bin/www_bget?ko:K01897
TRINITY_DN36935_c0_g1_i1	K17338|REEP1_2_3_4|http://www.genome.jp/dbget-bin/www_bget?ko:K17338
TRINITY_DN49709_c0_g1_i1	K00899|mtnK|http://www.genome.jp/dbget-bin/www_bget?ko:K00899
TRINITY_DN52967_c0_g13_i1	K14948|PTBP2, NPTB|http://www.genome.jp/dbget-bin/www_bget?ko:K14948
TRINITY_DN58070_c0_g1_i1	K12153|CYP79A2|http://www.genome.jp/dbget-bin/www_bget?ko:K12153
TRINITY_DN34856_c0_g2_i1	K01783|rpe, RPE|http://www.genome.jp/dbget-bin/www_bget?ko:K01783
TRINITY_DN10150_c0_g2_i1	K00514|ZDS, crtQ|http://www.genome.jp/dbget-bin/www_bget?ko:K00514
TRINITY_DN53302_c1_g12_i1	K01519|ITPA|http://www.genome.jp/dbget-bin/www_bget?ko:K01519
TRINITY_DN52094_c0_g1_i1	K02873|RP-L13e, RPL13|http://www.genome.jp/dbget-bin/www_bget?ko:K02873
TRINITY_DN26411_c0_g2_i1	K15397|KCS|http://www.genome.jp/dbget-bin/www_bget?ko:K15397
TRINITY_DN36730_c0_g1_i1	K09518|DNAJB12|http://www.genome.jp/dbget-bin/www_bget?ko:K09518
TRINITY_DN52579_c0_g4_i2	K08906|petJ|http://www.genome.jp/dbget-bin/www_bget?ko:K08906
TRINITY_DN39550_c0_g1_i1	K00921|PIKFYVE, FAB1|http://www.genome.jp/dbget-bin/www_bget?ko:K00921
TRINITY_DN51115_c0_g1_i7	K01412|PMPCA, MAS2|http://www.genome.jp/dbget-bin/www_bget?ko:K01412
TRINITY_DN51756_c4_g69_i1	K08912|LHCB1|http://www.genome.jp/dbget-bin/www_bget?ko:K08912
TRINITY_DN88906_c0_g1_i1	K02603|ORC1|http://www.genome.jp/dbget-bin/www_bget?ko:K02603
TRINITY_DN51712_c6_g1_i1	K12619|XRN2, RAT1|http://www.genome.jp/dbget-bin/www_bget?ko:K12619
TRINITY_DN85735_c0_g1_i1	K10534|NR|http://www.genome.jp/dbget-bin/www_bget?ko:K10534
TRINITY_DN37567_c0_g2_i1	K13459|RPS2|http://www.genome.jp/dbget-bin/www_bget?ko:K13459
TRINITY_DN47202_c0_g5_i1	K01876|DARS, aspS|http://www.genome.jp/dbget-bin/www_bget?ko:K01876
TRINITY_DN35486_c0_g2_i1	K02701|psaN|http://www.genome.jp/dbget-bin/www_bget?ko:K02701
TRINITY_DN50340_c0_g3_i1	K00231|PPOX, hemY|http://www.genome.jp/dbget-bin/www_bget?ko:K00231
TRINITY_DN46690_c0_g1_i1	K12857|SNRNP40, PRP8BP|http://www.genome.jp/dbget-bin/www_bget?ko:K12857
TRINITY_DN51756_c4_g54_i1	K08912|LHCB1|http://www.genome.jp/dbget-bin/www_bget?ko:K08912
TRINITY_DN47504_c2_g2_i3	K12619|XRN2, RAT1|http://www.genome.jp/dbget-bin/www_bget?ko:K12619
TRINITY_DN14419_c0_g1_i1	K00913|ITPK1|http://www.genome.jp/dbget-bin/www_bget?ko:K00913
TRINITY_DN45271_c0_g1_i1	K18734|SMG8|http://www.genome.jp/dbget-bin/www_bget?ko:K18734
TRINITY_DN49428_c0_g2_i2	K08495|GOSR1, GOS1|http://www.genome.jp/dbget-bin/www_bget?ko:K08495
TRINITY_DN48199_c0_g4_i1	K13993|HSP20|http://www.genome.jp/dbget-bin/www_bget?ko:K13993
TRINITY_DN49664_c1_g1_i1	K06276|PDPK1|http://www.genome.jp/dbget-bin/www_bget?ko:K06276
TRINITY_DN38998_c0_g3_i1	K08900|BCS1|http://www.genome.jp/dbget-bin/www_bget?ko:K08900
TRINITY_DN46570_c0_g1_i4	K02894|RP-L23e, RPL23|http://www.genome.jp/dbget-bin/www_bget?ko:K02894
TRINITY_DN23639_c0_g2_i1	K11407|HDAC6|http://www.genome.jp/dbget-bin/www_bget?ko:K11407
TRINITY_DN53099_c0_g1_i9	K14005|SEC31|http://www.genome.jp/dbget-bin/www_bget?ko:K14005
TRINITY_DN46297_c6_g49_i1	K08770|UBC|http://www.genome.jp/dbget-bin/www_bget?ko:K08770
TRINITY_DN48356_c0_g1_i1	K01673|cynT, can|http://www.genome.jp/dbget-bin/www_bget?ko:K01673
TRINITY_DN4253_c0_g1_i1	K14272|GGAT|http://www.genome.jp/dbget-bin/www_bget?ko:K14272
TRINITY_DN46351_c0_g1_i2	K10520|ABTB1, BPOZ|http://www.genome.jp/dbget-bin/www_bget?ko:K10520
TRINITY_DN51303_c1_g4_i1	K19363|LITAF|http://www.genome.jp/dbget-bin/www_bget?ko:K19363
TRINITY_DN34696_c0_g1_i1	K01100|E3.1.3.37|http://www.genome.jp/dbget-bin/www_bget?ko:K01100
TRINITY_DN34618_c0_g3_i1	K02980|RP-S29e, RPS29|http://www.genome.jp/dbget-bin/www_bget?ko:K02980
TRINITY_DN46242_c0_g3_i1	K01303|APEH|http://www.genome.jp/dbget-bin/www_bget?ko:K01303
TRINITY_DN38840_c0_g1_i1	K17780|TIM8|http://www.genome.jp/dbget-bin/www_bget?ko:K17780
TRINITY_DN29045_c0_g1_i1	K03801|lipB|http://www.genome.jp/dbget-bin/www_bget?ko:K03801
TRINITY_DN50627_c0_g3_i1	K01365|CTSL|http://www.genome.jp/dbget-bin/www_bget?ko:K01365
TRINITY_DN34356_c0_g1_i1	K01595|ppc|http://www.genome.jp/dbget-bin/www_bget?ko:K01595
TRINITY_DN14324_c0_g1_i1	K11291|NASP|http://www.genome.jp/dbget-bin/www_bget?ko:K11291
TRINITY_DN53101_c0_g2_i1	K09500|CCT8|http://www.genome.jp/dbget-bin/www_bget?ko:K09500
TRINITY_DN43949_c0_g1_i2	K02959|RP-S16, MRPS16, rpsP|http://www.genome.jp/dbget-bin/www_bget?ko:K02959
TRINITY_DN67307_c0_g1_i1	K03294|TC.APA|http://www.genome.jp/dbget-bin/www_bget?ko:K03294
TRINITY_DN4859_c0_g2_i1	K10134|EI24|http://www.genome.jp/dbget-bin/www_bget?ko:K10134
TRINITY_DN50229_c2_g3_i3	K17046|DEK|http://www.genome.jp/dbget-bin/www_bget?ko:K17046
TRINITY_DN28270_c0_g1_i1	K15423|PPP4C|http://www.genome.jp/dbget-bin/www_bget?ko:K15423
TRINITY_DN30043_c0_g2_i1	K03504|POLD3|http://www.genome.jp/dbget-bin/www_bget?ko:K03504
TRINITY_DN28895_c0_g1_i1	K12823|DDX5, DBP2|http://www.genome.jp/dbget-bin/www_bget?ko:K12823
TRINITY_DN22472_c0_g1_i1	K01517|ADPRM|http://www.genome.jp/dbget-bin/www_bget?ko:K01517
TRINITY_DN36769_c0_g1_i1	K02704|psbB|http://www.genome.jp/dbget-bin/www_bget?ko:K02704
TRINITY_DN32024_c0_g3_i1	K06689|UBE2D_E, UBC4, UBC5|http://www.genome.jp/dbget-bin/www_bget?ko:K06689
TRINITY_DN44394_c0_g1_i2	K09773|K09773|http://www.genome.jp/dbget-bin/www_bget?ko:K09773
TRINITY_DN80709_c0_g1_i1	K12818|DHX8, PRP22|http://www.genome.jp/dbget-bin/www_bget?ko:K12818
TRINITY_DN37442_c0_g1_i1	K10592|HUWE1, MULE, ARF-BP1|http://www.genome.jp/dbget-bin/www_bget?ko:K10592
TRINITY_DN26792_c0_g2_i1	K02350|POLZ1, rev3|http://www.genome.jp/dbget-bin/www_bget?ko:K02350
TRINITY_DN49209_c1_g5_i8	K11462|EED|http://www.genome.jp/dbget-bin/www_bget?ko:K11462
TRINITY_DN48327_c0_g1_i5	K00721|DPM1|http://www.genome.jp/dbget-bin/www_bget?ko:K00721
TRINITY_DN30579_c0_g3_i2	K03596|lepA|http://www.genome.jp/dbget-bin/www_bget?ko:K03596
TRINITY_DN74506_c0_g1_i1	K17479|GRXCR1|http://www.genome.jp/dbget-bin/www_bget?ko:K17479
TRINITY_DN28070_c1_g1_i1	K03946|NDUFA2|http://www.genome.jp/dbget-bin/www_bget?ko:K03946
TRINITY_DN2369_c0_g1_i1	K00297|metF, MTHFR|http://www.genome.jp/dbget-bin/www_bget?ko:K00297
TRINITY_DN48860_c0_g1_i1	K01177|E3.2.1.2|http://www.genome.jp/dbget-bin/www_bget?ko:K01177
TRINITY_DN73500_c0_g1_i1	K17972|NAA20, NAT3|http://www.genome.jp/dbget-bin/www_bget?ko:K17972
TRINITY_DN65149_c0_g1_i1	K15498|PPP6C|http://www.genome.jp/dbget-bin/www_bget?ko:K15498
TRINITY_DN30328_c0_g2_i1	K02937|RP-L7e, RPL7|http://www.genome.jp/dbget-bin/www_bget?ko:K02937
TRINITY_DN30366_c0_g1_i1	K13648|GAUT|http://www.genome.jp/dbget-bin/www_bget?ko:K13648
TRINITY_DN54699_c0_g1_i1	K12619|XRN2, RAT1|http://www.genome.jp/dbget-bin/www_bget?ko:K12619
TRINITY_DN50233_c2_g1_i1	K00411|UQCRFS1, RIP1, petA|http://www.genome.jp/dbget-bin/www_bget?ko:K00411
TRINITY_DN31877_c0_g3_i1	K13181|DDX27, DRS1|http://www.genome.jp/dbget-bin/www_bget?ko:K13181
TRINITY_DN95800_c0_g1_i1	K13356|FAR|http://www.genome.jp/dbget-bin/www_bget?ko:K13356
TRINITY_DN23354_c0_g2_i1	K11344|EAF6|http://www.genome.jp/dbget-bin/www_bget?ko:K11344
TRINITY_DN7279_c0_g2_i1	K12619|XRN2, RAT1|http://www.genome.jp/dbget-bin/www_bget?ko:K12619
TRINITY_DN31431_c0_g1_i2	K08488|STX7|http://www.genome.jp/dbget-bin/www_bget?ko:K08488
TRINITY_DN21703_c0_g2_i1	K09338|HD-ZIP|http://www.genome.jp/dbget-bin/www_bget?ko:K09338
TRINITY_DN26436_c0_g2_i1	K11366|USP22_27_51, UBP8|http://www.genome.jp/dbget-bin/www_bget?ko:K11366
TRINITY_DN52392_c0_g1_i3	K14512|MPK6|http://www.genome.jp/dbget-bin/www_bget?ko:K14512
TRINITY_DN40545_c0_g1_i1	K14432|ABF|http://www.genome.jp/dbget-bin/www_bget?ko:K14432
TRINITY_DN52337_c1_g5_i1	K12133|LHY|http://www.genome.jp/dbget-bin/www_bget?ko:K12133
TRINITY_DN49936_c0_g1_i1	K02999|RPA1, POLR1A|http://www.genome.jp/dbget-bin/www_bget?ko:K02999
TRINITY_DN31970_c0_g2_i1	K08202|SLC22A4_5, OCTN|http://www.genome.jp/dbget-bin/www_bget?ko:K08202
TRINITY_DN20758_c0_g2_i1	K01658|trpG|http://www.genome.jp/dbget-bin/www_bget?ko:K01658
TRINITY_DN46497_c0_g2_i1	K14491|ARR-B|http://www.genome.jp/dbget-bin/www_bget?ko:K14491
TRINITY_DN52565_c0_g5_i1	K05280|E1.14.13.21|http://www.genome.jp/dbget-bin/www_bget?ko:K05280
TRINITY_DN48020_c0_g3_i1	K01358|clpP, CLPP|http://www.genome.jp/dbget-bin/www_bget?ko:K01358
TRINITY_DN48714_c0_g6_i1	K03322|mntH|http://www.genome.jp/dbget-bin/www_bget?ko:K03322
TRINITY_DN4390_c0_g1_i1	K03781|katE, CAT, catB, srpA|http://www.genome.jp/dbget-bin/www_bget?ko:K03781
TRINITY_DN48261_c2_g1_i7	K19042|BOI|http://www.genome.jp/dbget-bin/www_bget?ko:K19042
TRINITY_DN52666_c1_g1_i2	K17541|SCYL2|http://www.genome.jp/dbget-bin/www_bget?ko:K17541
TRINITY_DN53533_c0_g1_i1	K00130|betB, gbsA|http://www.genome.jp/dbget-bin/www_bget?ko:K00130
TRINITY_DN50725_c0_g1_i2	K07933|RABL3|http://www.genome.jp/dbget-bin/www_bget?ko:K07933
TRINITY_DN46297_c6_g38_i1	K08770|UBC|http://www.genome.jp/dbget-bin/www_bget?ko:K08770
TRINITY_DN50819_c1_g1_i1	K15601|KDM3|http://www.genome.jp/dbget-bin/www_bget?ko:K15601
TRINITY_DN5911_c0_g1_i1	K14546|UTP5, WDR43|http://www.genome.jp/dbget-bin/www_bget?ko:K14546
TRINITY_DN24722_c0_g1_i1	K08740|MSH4|http://www.genome.jp/dbget-bin/www_bget?ko:K08740
TRINITY_DN2675_c0_g1_i1	K12625|LSM6|http://www.genome.jp/dbget-bin/www_bget?ko:K12625
TRINITY_DN50220_c0_g1_i2	K14689|SLC30A2, ZNT2|http://www.genome.jp/dbget-bin/www_bget?ko:K14689
TRINITY_DN37732_c0_g4_i1	K01251|E3.3.1.1, ahcY|http://www.genome.jp/dbget-bin/www_bget?ko:K01251
TRINITY_DN21538_c0_g1_i1	K12843|PRPF3, PRP3|http://www.genome.jp/dbget-bin/www_bget?ko:K12843
TRINITY_DN65997_c0_g1_i1	K15362|BRIP1, BACH1, FANCJ|http://www.genome.jp/dbget-bin/www_bget?ko:K15362
TRINITY_DN27034_c0_g3_i1	K16252|NRPD2, NRPE2|http://www.genome.jp/dbget-bin/www_bget?ko:K16252
TRINITY_DN4960_c0_g1_i1	K01103|PFKFB3|http://www.genome.jp/dbget-bin/www_bget?ko:K01103
TRINITY_DN24287_c0_g3_i1	K01527|EGD1, BTF3|http://www.genome.jp/dbget-bin/www_bget?ko:K01527
TRINITY_DN4747_c0_g1_i1	K05863|SLC25A4S, ANT|http://www.genome.jp/dbget-bin/www_bget?ko:K05863
TRINITY_DN22982_c0_g1_i1	K00134|GAPDH, gapA|http://www.genome.jp/dbget-bin/www_bget?ko:K00134
TRINITY_DN51812_c0_g11_i1	K11982|RNF115_126|http://www.genome.jp/dbget-bin/www_bget?ko:K11982
TRINITY_DN42006_c0_g1_i1	K02878|RP-L16, MRPL16, rplP|http://www.genome.jp/dbget-bin/www_bget?ko:K02878
TRINITY_DN70131_c0_g1_i1	K02959|RP-S16, MRPS16, rpsP|http://www.genome.jp/dbget-bin/www_bget?ko:K02959
TRINITY_DN47470_c1_g2_i2	K11251|H2A|http://www.genome.jp/dbget-bin/www_bget?ko:K11251
TRINITY_DN75314_c0_g1_i1	K14803|PTC2_3|http://www.genome.jp/dbget-bin/www_bget?ko:K14803
TRINITY_DN28951_c0_g1_i1	K03942|NDUFV1|http://www.genome.jp/dbget-bin/www_bget?ko:K03942
TRINITY_DN49206_c0_g2_i1	K00773|tgt, QTRT1|http://www.genome.jp/dbget-bin/www_bget?ko:K00773
TRINITY_DN45657_c0_g1_i1	K01623|ALDO|http://www.genome.jp/dbget-bin/www_bget?ko:K01623
TRINITY_DN50105_c4_g2_i1	K05658|ABCB1|http://www.genome.jp/dbget-bin/www_bget?ko:K05658
TRINITY_DN32213_c0_g4_i1	K10884|XRCC6, KU70, G22P1|http://www.genome.jp/dbget-bin/www_bget?ko:K10884
TRINITY_DN46557_c1_g1_i1	K16833|PPP1R2, IPP2|http://www.genome.jp/dbget-bin/www_bget?ko:K16833
TRINITY_DN42110_c0_g2_i1	K12946|SPCS1|http://www.genome.jp/dbget-bin/www_bget?ko:K12946
TRINITY_DN100465_c0_g1_i1	K05658|ABCB1|http://www.genome.jp/dbget-bin/www_bget?ko:K05658
TRINITY_DN26098_c0_g4_i1	K11838|USP7, UBP15|http://www.genome.jp/dbget-bin/www_bget?ko:K11838
TRINITY_DN17553_c0_g1_i1	K14066|GPS|http://www.genome.jp/dbget-bin/www_bget?ko:K14066
TRINITY_DN42835_c0_g1_i2	K16298|SCPL-IV|http://www.genome.jp/dbget-bin/www_bget?ko:K16298
TRINITY_DN52033_c1_g4_i4	K00413|CYC1, CYT1, petC|http://www.genome.jp/dbget-bin/www_bget?ko:K00413
TRINITY_DN38233_c0_g1_i1	K14638|SLC15A3_4, PHT|http://www.genome.jp/dbget-bin/www_bget?ko:K14638
TRINITY_DN8870_c0_g1_i1	K00854|xylB, XYLB|http://www.genome.jp/dbget-bin/www_bget?ko:K00854
TRINITY_DN101362_c0_g1_i1	K17275|PLS1|http://www.genome.jp/dbget-bin/www_bget?ko:K17275
TRINITY_DN40811_c0_g1_i1	K03327|TC.MATE, SLC47A, norM, mdtK, dinF|http://www.genome.jp/dbget-bin/www_bget?ko:K03327
TRINITY_DN51756_c4_g34_i1	K08912|LHCB1|http://www.genome.jp/dbget-bin/www_bget?ko:K08912
TRINITY_DN44750_c0_g1_i3	K13525|VCP, CDC48|http://www.genome.jp/dbget-bin/www_bget?ko:K13525
TRINITY_DN52039_c1_g5_i1	K03549|kup|http://www.genome.jp/dbget-bin/www_bget?ko:K03549
TRINITY_DN49648_c0_g4_i1	K05350|bglB|http://www.genome.jp/dbget-bin/www_bget?ko:K05350
TRINITY_DN50800_c0_g1_i1	K15168|MED25|http://www.genome.jp/dbget-bin/www_bget?ko:K15168
TRINITY_DN44249_c0_g1_i1	K14413|GALT1|http://www.genome.jp/dbget-bin/www_bget?ko:K14413
TRINITY_DN2891_c0_g1_i1	K00660|CHS|http://www.genome.jp/dbget-bin/www_bget?ko:K00660
TRINITY_DN39295_c0_g2_i1	K03122|TFIIA1, GTF2A1, TOA1|http://www.genome.jp/dbget-bin/www_bget?ko:K03122
TRINITY_DN45167_c0_g2_i2	K04564|SOD2|http://www.genome.jp/dbget-bin/www_bget?ko:K04564
TRINITY_DN49855_c2_g5_i2	K07942|ARL1|http://www.genome.jp/dbget-bin/www_bget?ko:K07942
TRINITY_DN51799_c0_g1_i1	K11446|KDM5, JARID1|http://www.genome.jp/dbget-bin/www_bget?ko:K11446
TRINITY_DN82340_c0_g1_i1	K01876|DARS, aspS|http://www.genome.jp/dbget-bin/www_bget?ko:K01876
TRINITY_DN43306_c0_g1_i1	K17784|MINOS1, MOS1|http://www.genome.jp/dbget-bin/www_bget?ko:K17784
TRINITY_DN25957_c0_g2_i1	K05350|bglB|http://www.genome.jp/dbget-bin/www_bget?ko:K05350
TRINITY_DN45804_c1_g2_i1	K00962|pnp, PNPT1|http://www.genome.jp/dbget-bin/www_bget?ko:K00962
TRINITY_DN22148_c0_g1_i1	K01103|PFKFB3|http://www.genome.jp/dbget-bin/www_bget?ko:K01103
TRINITY_DN74192_c0_g1_i1	K11644|SIN3A|http://www.genome.jp/dbget-bin/www_bget?ko:K11644
TRINITY_DN53444_c0_g1_i2	K08874|TRRAP|http://www.genome.jp/dbget-bin/www_bget?ko:K08874
TRINITY_DN50651_c1_g2_i6	K05359|ADT, PDT|http://www.genome.jp/dbget-bin/www_bget?ko:K05359
TRINITY_DN47429_c0_g3_i1	K08901|psbQ|http://www.genome.jp/dbget-bin/www_bget?ko:K08901
TRINITY_DN40536_c0_g4_i1	K12624|LSM5|http://www.genome.jp/dbget-bin/www_bget?ko:K12624
TRINITY_DN39265_c0_g2_i1	K08857|NEK|http://www.genome.jp/dbget-bin/www_bget?ko:K08857
TRINITY_DN51658_c0_g4_i1	K11713|PGTB1|http://www.genome.jp/dbget-bin/www_bget?ko:K11713
TRINITY_DN21780_c0_g2_i1	K10999|CESA|http://www.genome.jp/dbget-bin/www_bget?ko:K10999
TRINITY_DN48065_c1_g1_i1	K15235|JOSD|http://www.genome.jp/dbget-bin/www_bget?ko:K15235
TRINITY_DN51222_c0_g1_i4	K00826|E2.6.1.42, ilvE|http://www.genome.jp/dbget-bin/www_bget?ko:K00826
TRINITY_DN52629_c2_g1_i2	K18752|TNPO1|http://www.genome.jp/dbget-bin/www_bget?ko:K18752
TRINITY_DN45882_c2_g2_i1	K11000|CALS|http://www.genome.jp/dbget-bin/www_bget?ko:K11000
TRINITY_DN52008_c1_g4_i2	K08829|MAK|http://www.genome.jp/dbget-bin/www_bget?ko:K08829
TRINITY_DN26676_c0_g1_i1	K11254|H4|http://www.genome.jp/dbget-bin/www_bget?ko:K11254
TRINITY_DN51005_c1_g1_i2	K13511|TAZ|http://www.genome.jp/dbget-bin/www_bget?ko:K13511
TRINITY_DN9983_c0_g2_i1	K00921|PIKFYVE, FAB1|http://www.genome.jp/dbget-bin/www_bget?ko:K00921
TRINITY_DN73308_c0_g1_i1	K02890|RP-L22, MRPL22, rplV|http://www.genome.jp/dbget-bin/www_bget?ko:K02890
TRINITY_DN43478_c1_g11_i2	K03231|EEF1A|http://www.genome.jp/dbget-bin/www_bget?ko:K03231
TRINITY_DN41066_c0_g1_i1	K10436|MAPRE|http://www.genome.jp/dbget-bin/www_bget?ko:K10436
TRINITY_DN25041_c0_g1_i1	K08874|TRRAP|http://www.genome.jp/dbget-bin/www_bget?ko:K08874
TRINITY_DN44612_c1_g4_i1	K04730|IRAK1|http://www.genome.jp/dbget-bin/www_bget?ko:K04730
TRINITY_DN52763_c0_g4_i1	K14509|ETR, ERS|http://www.genome.jp/dbget-bin/www_bget?ko:K14509
TRINITY_DN28096_c0_g2_i1	K12492|ARFGAP1|http://www.genome.jp/dbget-bin/www_bget?ko:K12492
TRINITY_DN48539_c4_g12_i1	K17285|SELENBP1|http://www.genome.jp/dbget-bin/www_bget?ko:K17285
TRINITY_DN54156_c0_g1_i1	K02945|RP-S1, rpsA|http://www.genome.jp/dbget-bin/www_bget?ko:K02945
TRINITY_DN9533_c0_g2_i1	K01373|CTSF|http://www.genome.jp/dbget-bin/www_bget?ko:K01373
TRINITY_DN49636_c0_g8_i7	K15135|MED18|http://www.genome.jp/dbget-bin/www_bget?ko:K15135
TRINITY_DN1285_c0_g2_i1	K11159|K11159|http://www.genome.jp/dbget-bin/www_bget?ko:K11159
TRINITY_DN48336_c0_g5_i6	K08057|CALR|http://www.genome.jp/dbget-bin/www_bget?ko:K08057
TRINITY_DN48012_c1_g1_i1	K11253|H3|http://www.genome.jp/dbget-bin/www_bget?ko:K11253
TRINITY_DN19221_c0_g3_i1	K06889|K06889|http://www.genome.jp/dbget-bin/www_bget?ko:K06889
TRINITY_DN48318_c0_g1_i2	K03846|ALG9|http://www.genome.jp/dbget-bin/www_bget?ko:K03846
TRINITY_DN26945_c0_g2_i1	K03671|trxA|http://www.genome.jp/dbget-bin/www_bget?ko:K03671
TRINITY_DN29603_c0_g2_i1	K11108|RCL1|http://www.genome.jp/dbget-bin/www_bget?ko:K11108
TRINITY_DN47164_c0_g5_i1	K17285|SELENBP1|http://www.genome.jp/dbget-bin/www_bget?ko:K17285
TRINITY_DN33954_c0_g2_i1	K09873|TIP|http://www.genome.jp/dbget-bin/www_bget?ko:K09873
TRINITY_DN33021_c1_g1_i1	K08235|E2.4.1.207|http://www.genome.jp/dbget-bin/www_bget?ko:K08235
TRINITY_DN50700_c0_g1_i2	K05016|CLCN7|http://www.genome.jp/dbget-bin/www_bget?ko:K05016
TRINITY_DN38566_c0_g1_i1	K08064|NFYA|http://www.genome.jp/dbget-bin/www_bget?ko:K08064
TRINITY_DN1412_c0_g1_i1	K11275|H1_5|http://www.genome.jp/dbget-bin/www_bget?ko:K11275
TRINITY_DN19434_c0_g1_i1	K12196|VPS4|http://www.genome.jp/dbget-bin/www_bget?ko:K12196
TRINITY_DN52398_c0_g1_i2	K00914|PIK3C3, VPS34|http://www.genome.jp/dbget-bin/www_bget?ko:K00914
TRINITY_DN39003_c0_g1_i1	K03363|CDC20|http://www.genome.jp/dbget-bin/www_bget?ko:K03363
TRINITY_DN51518_c0_g3_i1	K13418|SERK1|http://www.genome.jp/dbget-bin/www_bget?ko:K13418
TRINITY_DN44987_c0_g2_i1	K02112|ATPF1B, atpD|http://www.genome.jp/dbget-bin/www_bget?ko:K02112
TRINITY_DN49863_c2_g9_i1	K08287|E2.7.12.1|http://www.genome.jp/dbget-bin/www_bget?ko:K08287
TRINITY_DN37887_c0_g1_i1	K10999|CESA|http://www.genome.jp/dbget-bin/www_bget?ko:K10999
TRINITY_DN23493_c0_g1_i1	K14794|RRP12|http://www.genome.jp/dbget-bin/www_bget?ko:K14794
TRINITY_DN31631_c0_g1_i1	K00026|MDH2|http://www.genome.jp/dbget-bin/www_bget?ko:K00026
TRINITY_DN29430_c0_g1_i1	K12828|SF3B1, SAP155|http://www.genome.jp/dbget-bin/www_bget?ko:K12828
TRINITY_DN47962_c0_g3_i1	K17302|COPB2, SEC27|http://www.genome.jp/dbget-bin/www_bget?ko:K17302
TRINITY_DN23448_c0_g2_i1	K02877|RP-L15e, RPL15|http://www.genome.jp/dbget-bin/www_bget?ko:K02877
TRINITY_DN33388_c0_g2_i1	K18467|VPS29|http://www.genome.jp/dbget-bin/www_bget?ko:K18467
TRINITY_DN50859_c0_g7_i2	K15032|MTERFD|http://www.genome.jp/dbget-bin/www_bget?ko:K15032
TRINITY_DN51646_c1_g1_i2	K17435|MRPL54|http://www.genome.jp/dbget-bin/www_bget?ko:K17435
TRINITY_DN36220_c0_g1_i1	K03283|HSPA1_8|http://www.genome.jp/dbget-bin/www_bget?ko:K03283
TRINITY_DN45002_c1_g2_i4	K12162|UFM1|http://www.genome.jp/dbget-bin/www_bget?ko:K12162
TRINITY_DN36216_c0_g1_i1	K10760|IPT|http://www.genome.jp/dbget-bin/www_bget?ko:K10760
TRINITY_DN51653_c0_g5_i1	K01623|ALDO|http://www.genome.jp/dbget-bin/www_bget?ko:K01623
TRINITY_DN45421_c0_g1_i1	K01517|ADPRM|http://www.genome.jp/dbget-bin/www_bget?ko:K01517
TRINITY_DN34735_c0_g2_i1	K02469|gyrA|http://www.genome.jp/dbget-bin/www_bget?ko:K02469
TRINITY_DN50476_c1_g3_i1	K03921|DESA1|http://www.genome.jp/dbget-bin/www_bget?ko:K03921
TRINITY_DN49670_c0_g1_i1	K12398|AP3M|http://www.genome.jp/dbget-bin/www_bget?ko:K12398
TRINITY_DN52060_c0_g1_i8	K03240|EIF2B5|http://www.genome.jp/dbget-bin/www_bget?ko:K03240
TRINITY_DN24116_c0_g1_i1	K01462|PDF, def|http://www.genome.jp/dbget-bin/www_bget?ko:K01462
TRINITY_DN33976_c0_g1_i1	K12394|AP1S1_2|http://www.genome.jp/dbget-bin/www_bget?ko:K12394
TRINITY_DN40678_c0_g1_i1	K04733|IRAK4|http://www.genome.jp/dbget-bin/www_bget?ko:K04733
TRINITY_DN77394_c0_g1_i1	K01874|MARS, metG|http://www.genome.jp/dbget-bin/www_bget?ko:K01874
TRINITY_DN30227_c0_g1_i1	K08675|PRSS15, PIM1|http://www.genome.jp/dbget-bin/www_bget?ko:K08675
TRINITY_DN26998_c0_g2_i1	K09567|PPIH, CYPH|http://www.genome.jp/dbget-bin/www_bget?ko:K09567
TRINITY_DN9738_c0_g1_i1	K00423|E1.10.3.3|http://www.genome.jp/dbget-bin/www_bget?ko:K00423
TRINITY_DN56769_c0_g1_i1	K18587|COQ9|http://www.genome.jp/dbget-bin/www_bget?ko:K18587
TRINITY_DN51417_c0_g5_i1	K02989|RP-S5e, RPS5|http://www.genome.jp/dbget-bin/www_bget?ko:K02989
TRINITY_DN68528_c0_g1_i1	K12619|XRN2, RAT1|http://www.genome.jp/dbget-bin/www_bget?ko:K12619
TRINITY_DN5905_c0_g1_i1	K09773|K09773|http://www.genome.jp/dbget-bin/www_bget?ko:K09773
TRINITY_DN41945_c0_g1_i1	K14011|UBXN6, UBXD1|http://www.genome.jp/dbget-bin/www_bget?ko:K14011
TRINITY_DN43672_c0_g1_i1	K01623|ALDO|http://www.genome.jp/dbget-bin/www_bget?ko:K01623
TRINITY_DN52035_c0_g4_i6	K17839|PAO4, PAO3, PAO2|http://www.genome.jp/dbget-bin/www_bget?ko:K17839
TRINITY_DN38469_c0_g1_i1	K11647|SMARCA2_4|http://www.genome.jp/dbget-bin/www_bget?ko:K11647
TRINITY_DN53348_c0_g1_i1	K11423|SETD2, SET2|http://www.genome.jp/dbget-bin/www_bget?ko:K11423
TRINITY_DN50663_c0_g9_i1	K03062|PSMC1, RPT2|http://www.genome.jp/dbget-bin/www_bget?ko:K03062
TRINITY_DN50797_c0_g1_i1	K08867|WNK, PRKWNK|http://www.genome.jp/dbget-bin/www_bget?ko:K08867
TRINITY_DN18639_c0_g1_i1	K15718|LOX1_5|http://www.genome.jp/dbget-bin/www_bget?ko:K15718
TRINITY_DN21184_c0_g1_i1	K03593|mrp, NUBPL|http://www.genome.jp/dbget-bin/www_bget?ko:K03593
TRINITY_DN34804_c0_g1_i1	K08907|LHCA1|http://www.genome.jp/dbget-bin/www_bget?ko:K08907
TRINITY_DN40544_c0_g1_i1	K15109|SLC25A20_29, CACT, CACL, CRC1|http://www.genome.jp/dbget-bin/www_bget?ko:K15109
TRINITY_DN45729_c0_g3_i1	K10601|SYVN1, HRD1|http://www.genome.jp/dbget-bin/www_bget?ko:K10601
TRINITY_DN51709_c0_g1_i4	K03130|TAF5|http://www.genome.jp/dbget-bin/www_bget?ko:K03130
TRINITY_DN49729_c0_g3_i2	K12585|DIS3, RRP44|http://www.genome.jp/dbget-bin/www_bget?ko:K12585
TRINITY_DN68125_c0_g1_i1	K04733|IRAK4|http://www.genome.jp/dbget-bin/www_bget?ko:K04733
TRINITY_DN23969_c0_g3_i1	K01193|E3.2.1.26, sacA|http://www.genome.jp/dbget-bin/www_bget?ko:K01193
TRINITY_DN12838_c0_g1_i1	K02912|RP-L32e, RPL32|http://www.genome.jp/dbget-bin/www_bget?ko:K02912
TRINITY_DN53305_c7_g1_i1	K17285|SELENBP1|http://www.genome.jp/dbget-bin/www_bget?ko:K17285
TRINITY_DN48819_c0_g9_i1	K02920|RP-L36e, RPL36|http://www.genome.jp/dbget-bin/www_bget?ko:K02920
TRINITY_DN24298_c0_g2_i1	K03265|ETF1, ERF1|http://www.genome.jp/dbget-bin/www_bget?ko:K03265
TRINITY_DN88148_c0_g1_i1	K14724|SLC9A8, NHE8|http://www.genome.jp/dbget-bin/www_bget?ko:K14724
TRINITY_DN42722_c1_g1_i1	K11593|ELF2C, AGO|http://www.genome.jp/dbget-bin/www_bget?ko:K11593
TRINITY_DN27859_c0_g1_i1	K04733|IRAK4|http://www.genome.jp/dbget-bin/www_bget?ko:K04733
TRINITY_DN16771_c0_g2_i1	K12133|LHY|http://www.genome.jp/dbget-bin/www_bget?ko:K12133
TRINITY_DN89036_c0_g1_i1	K15919|HPR2|http://www.genome.jp/dbget-bin/www_bget?ko:K15919
TRINITY_DN50287_c0_g1_i2	K03426|E3.6.1.22, NUDT12, nudC|http://www.genome.jp/dbget-bin/www_bget?ko:K03426
TRINITY_DN47431_c0_g1_i1	K15397|KCS|http://www.genome.jp/dbget-bin/www_bget?ko:K15397
TRINITY_DN74220_c0_g1_i1	K14521|NAT10, KRE33|http://www.genome.jp/dbget-bin/www_bget?ko:K14521
TRINITY_DN44011_c0_g3_i1	K13347|PXMP2, PMP22|http://www.genome.jp/dbget-bin/www_bget?ko:K13347
TRINITY_DN44059_c3_g1_i1	K02689|psaA|http://www.genome.jp/dbget-bin/www_bget?ko:K02689
TRINITY_DN32257_c0_g2_i1	K10999|CESA|http://www.genome.jp/dbget-bin/www_bget?ko:K10999
TRINITY_DN51722_c0_g5_i2	K02946|RP-S10, MRPS10, rpsJ|http://www.genome.jp/dbget-bin/www_bget?ko:K02946
TRINITY_DN10501_c0_g1_i1	K11789|VPRBP, DCAF1|http://www.genome.jp/dbget-bin/www_bget?ko:K11789
TRINITY_DN3060_c0_g1_i1	K10395|KIF4_21_27|http://www.genome.jp/dbget-bin/www_bget?ko:K10395
TRINITY_DN45366_c0_g1_i1	K14721|RPC5, POLR3E|http://www.genome.jp/dbget-bin/www_bget?ko:K14721
TRINITY_DN70668_c0_g1_i1	K03135|TAF11|http://www.genome.jp/dbget-bin/www_bget?ko:K03135
TRINITY_DN49920_c0_g1_i2	K10727|CDT1|http://www.genome.jp/dbget-bin/www_bget?ko:K10727
TRINITY_DN41246_c0_g1_i1	K12623|LSM4|http://www.genome.jp/dbget-bin/www_bget?ko:K12623
TRINITY_DN48198_c2_g1_i1	K00511|SQLE, ERG1|http://www.genome.jp/dbget-bin/www_bget?ko:K00511
TRINITY_DN35447_c0_g1_i1	K09872|PIP|http://www.genome.jp/dbget-bin/www_bget?ko:K09872
TRINITY_DN13923_c0_g1_i1	K05864|PPID, CYPD|http://www.genome.jp/dbget-bin/www_bget?ko:K05864
TRINITY_DN34575_c0_g2_i1	K01940|argG, ASS1|http://www.genome.jp/dbget-bin/www_bget?ko:K01940
TRINITY_DN49704_c0_g2_i4	K15223|UAF30, SPP27|http://www.genome.jp/dbget-bin/www_bget?ko:K15223
TRINITY_DN10578_c0_g1_i1	K11835|USP4_11_15, UBP12|http://www.genome.jp/dbget-bin/www_bget?ko:K11835
TRINITY_DN23852_c0_g2_i1	K02983|RP-S30e, RPS30|http://www.genome.jp/dbget-bin/www_bget?ko:K02983
TRINITY_DN25979_c0_g1_i1	K11855|USP36_42|http://www.genome.jp/dbget-bin/www_bget?ko:K11855
TRINITY_DN39144_c0_g2_i1	K05768|GSN|http://www.genome.jp/dbget-bin/www_bget?ko:K05768
TRINITY_DN2902_c0_g2_i1	K01462|PDF, def|http://www.genome.jp/dbget-bin/www_bget?ko:K01462
TRINITY_DN42707_c0_g1_i4	K12831|SF3B4, SAP49|http://www.genome.jp/dbget-bin/www_bget?ko:K12831
TRINITY_DN36815_c0_g1_i1	K10999|CESA|http://www.genome.jp/dbget-bin/www_bget?ko:K10999
TRINITY_DN46409_c0_g1_i1	K00083|E1.1.1.195|http://www.genome.jp/dbget-bin/www_bget?ko:K00083
TRINITY_DN7694_c0_g2_i1	K07053|K07053|http://www.genome.jp/dbget-bin/www_bget?ko:K07053
TRINITY_DN22040_c0_g2_i1	K08909|LHCA3|http://www.genome.jp/dbget-bin/www_bget?ko:K08909
TRINITY_DN65274_c0_g1_i1	K12818|DHX8, PRP22|http://www.genome.jp/dbget-bin/www_bget?ko:K12818
TRINITY_DN51622_c0_g1_i8	K13344|PEX13|http://www.genome.jp/dbget-bin/www_bget?ko:K13344
TRINITY_DN31265_c0_g1_i1	K05755|ARPC4|http://www.genome.jp/dbget-bin/www_bget?ko:K05755
TRINITY_DN46773_c0_g2_i1	K12399|AP3S|http://www.genome.jp/dbget-bin/www_bget?ko:K12399
TRINITY_DN42870_c0_g1_i1	K11098|SNRPF, SMF|http://www.genome.jp/dbget-bin/www_bget?ko:K11098
TRINITY_DN94452_c0_g1_i1	K07374|TUBA|http://www.genome.jp/dbget-bin/www_bget?ko:K07374
TRINITY_DN34950_c0_g2_i1	K15501|PPP6R3, SAPS3|http://www.genome.jp/dbget-bin/www_bget?ko:K15501
TRINITY_DN63574_c0_g1_i1	K03327|TC.MATE, SLC47A, norM, mdtK, dinF|http://www.genome.jp/dbget-bin/www_bget?ko:K03327
TRINITY_DN46914_c0_g5_i1	K04079|htpG, HSP90A|http://www.genome.jp/dbget-bin/www_bget?ko:K04079
TRINITY_DN42994_c0_g1_i1	K14484|IAA|http://www.genome.jp/dbget-bin/www_bget?ko:K14484
TRINITY_DN77660_c0_g1_i1	K14760|AAE14|http://www.genome.jp/dbget-bin/www_bget?ko:K14760
TRINITY_DN92614_c0_g1_i1	K19041|RNF38_44|http://www.genome.jp/dbget-bin/www_bget?ko:K19041
TRINITY_DN29107_c0_g2_i1	K10589|UBE3C|http://www.genome.jp/dbget-bin/www_bget?ko:K10589
TRINITY_DN42729_c0_g1_i1	K03188|ureF|http://www.genome.jp/dbget-bin/www_bget?ko:K03188
TRINITY_DN48819_c0_g10_i2	K02920|RP-L36e, RPL36|http://www.genome.jp/dbget-bin/www_bget?ko:K02920
TRINITY_DN27325_c0_g1_i2	K03030|PSMD14, RPN11, POH1|http://www.genome.jp/dbget-bin/www_bget?ko:K03030
TRINITY_DN54138_c0_g1_i1	K02256|COX1|http://www.genome.jp/dbget-bin/www_bget?ko:K02256
TRINITY_DN36247_c0_g2_i1	K10755|RFC2_4|http://www.genome.jp/dbget-bin/www_bget?ko:K10755
TRINITY_DN43195_c0_g3_i1	K02915|RP-L34e, RPL34|http://www.genome.jp/dbget-bin/www_bget?ko:K02915
TRINITY_DN66011_c0_g1_i1	K12761|SNF1|http://www.genome.jp/dbget-bin/www_bget?ko:K12761
TRINITY_DN31337_c0_g1_i1	K13195|CIRBP|http://www.genome.jp/dbget-bin/www_bget?ko:K13195
TRINITY_DN34731_c1_g2_i1	K01206|FUCA|http://www.genome.jp/dbget-bin/www_bget?ko:K01206
TRINITY_DN32782_c0_g1_i1	K08675|PRSS15, PIM1|http://www.genome.jp/dbget-bin/www_bget?ko:K08675
TRINITY_DN34237_c0_g1_i1	K12830|SF3B3, SAP130, RSE1|http://www.genome.jp/dbget-bin/www_bget?ko:K12830
TRINITY_DN6488_c0_g1_i1	K10563|mutM, fpg|http://www.genome.jp/dbget-bin/www_bget?ko:K10563
TRINITY_DN85922_c0_g1_i1	K03231|EEF1A|http://www.genome.jp/dbget-bin/www_bget?ko:K03231
TRINITY_DN25374_c0_g2_i1	K17338|REEP1_2_3_4|http://www.genome.jp/dbget-bin/www_bget?ko:K17338
TRINITY_DN15469_c0_g1_i1	K02968|RP-S20, rpsT|http://www.genome.jp/dbget-bin/www_bget?ko:K02968
TRINITY_DN52039_c0_g1_i1	K03549|kup|http://www.genome.jp/dbget-bin/www_bget?ko:K03549
TRINITY_DN36247_c0_g1_i1	K10755|RFC2_4|http://www.genome.jp/dbget-bin/www_bget?ko:K10755
TRINITY_DN7467_c0_g1_i1	K02109|ATPF0B, atpF|http://www.genome.jp/dbget-bin/www_bget?ko:K02109
TRINITY_DN48371_c1_g2_i2	K00559|E2.1.1.41, SMT1, ERG6|http://www.genome.jp/dbget-bin/www_bget?ko:K00559
TRINITY_DN38970_c0_g3_i1	K03178|UBE1, UBA1|http://www.genome.jp/dbget-bin/www_bget?ko:K03178
TRINITY_DN90772_c0_g1_i1	K03768|PPIB, ppiB|http://www.genome.jp/dbget-bin/www_bget?ko:K03768
TRINITY_DN33153_c0_g2_i1	K14190|VTC2_5|http://www.genome.jp/dbget-bin/www_bget?ko:K14190
TRINITY_DN48935_c0_g1_i3	K02960|RP-S16e, RPS16|http://www.genome.jp/dbget-bin/www_bget?ko:K02960
TRINITY_DN9147_c0_g1_i1	K09419|HSFF|http://www.genome.jp/dbget-bin/www_bget?ko:K09419
TRINITY_DN89084_c0_g1_i1	K10663|ATL4|http://www.genome.jp/dbget-bin/www_bget?ko:K10663
TRINITY_DN52031_c1_g2_i6	K11000|CALS|http://www.genome.jp/dbget-bin/www_bget?ko:K11000
TRINITY_DN37080_c0_g2_i1	K02641|petH|http://www.genome.jp/dbget-bin/www_bget?ko:K02641
TRINITY_DN23481_c0_g2_i1	K00434|E1.11.1.11|http://www.genome.jp/dbget-bin/www_bget?ko:K00434
TRINITY_DN48099_c3_g3_i1	K08907|LHCA1|http://www.genome.jp/dbget-bin/www_bget?ko:K08907
TRINITY_DN51393_c0_g1_i2	K11518|TOM40|http://www.genome.jp/dbget-bin/www_bget?ko:K11518
TRINITY_DN37982_c0_g3_i1	K00600|glyA, SHMT|http://www.genome.jp/dbget-bin/www_bget?ko:K00600
TRINITY_DN6605_c0_g1_i1	K13102|KIN|http://www.genome.jp/dbget-bin/www_bget?ko:K13102
TRINITY_DN83009_c0_g1_i1	K11096|SNRPD2, SMD2|http://www.genome.jp/dbget-bin/www_bget?ko:K11096
TRINITY_DN48511_c0_g2_i1	K04716|SGPP1|http://www.genome.jp/dbget-bin/www_bget?ko:K04716
TRINITY_DN85284_c0_g1_i1	K09422|MYBP|http://www.genome.jp/dbget-bin/www_bget?ko:K09422
TRINITY_DN50950_c1_g1_i1	K05391|CNGF|http://www.genome.jp/dbget-bin/www_bget?ko:K05391
TRINITY_DN47262_c1_g2_i1	K02936|RP-L7Ae, RPL7A|http://www.genome.jp/dbget-bin/www_bget?ko:K02936
TRINITY_DN33094_c0_g1_i1	K12399|AP3S|http://www.genome.jp/dbget-bin/www_bget?ko:K12399
TRINITY_DN53200_c0_g4_i1	K12824|TCERG1, CA150|http://www.genome.jp/dbget-bin/www_bget?ko:K12824
TRINITY_DN57298_c0_g1_i1	K12619|XRN2, RAT1|http://www.genome.jp/dbget-bin/www_bget?ko:K12619
TRINITY_DN43299_c2_g1_i5	K09286|EREBP|http://www.genome.jp/dbget-bin/www_bget?ko:K09286
TRINITY_DN47577_c0_g1_i1	K07904|RAB11A|http://www.genome.jp/dbget-bin/www_bget?ko:K07904
TRINITY_DN26692_c0_g4_i1	K11252|H2B|http://www.genome.jp/dbget-bin/www_bget?ko:K11252
TRINITY_DN50663_c0_g6_i1	K03062|PSMC1, RPT2|http://www.genome.jp/dbget-bin/www_bget?ko:K03062
TRINITY_DN10555_c0_g1_i1	K01191|E3.2.1.24|http://www.genome.jp/dbget-bin/www_bget?ko:K01191
TRINITY_DN30048_c0_g1_i1	K00411|UQCRFS1, RIP1, petA|http://www.genome.jp/dbget-bin/www_bget?ko:K00411
TRINITY_DN34295_c0_g1_i1	K01872|AARS, alaS|http://www.genome.jp/dbget-bin/www_bget?ko:K01872
TRINITY_DN60016_c0_g1_i1	K06067|HDAC1_2|http://www.genome.jp/dbget-bin/www_bget?ko:K06067
TRINITY_DN49124_c0_g1_i1	K02912|RP-L32e, RPL32|http://www.genome.jp/dbget-bin/www_bget?ko:K02912
TRINITY_DN88997_c0_g1_i1	K01184|E3.2.1.15|http://www.genome.jp/dbget-bin/www_bget?ko:K01184
TRINITY_DN42912_c0_g2_i1	K14397|NUDT21, CPSF5, CFIM25|http://www.genome.jp/dbget-bin/www_bget?ko:K14397
TRINITY_DN9616_c0_g2_i1	K15382|SLC50A, SWEET|http://www.genome.jp/dbget-bin/www_bget?ko:K15382
TRINITY_DN101218_c0_g1_i1	K14485|TIR1|http://www.genome.jp/dbget-bin/www_bget?ko:K14485
TRINITY_DN88059_c0_g1_i1	K14674|TGL4|http://www.genome.jp/dbget-bin/www_bget?ko:K14674
TRINITY_DN39123_c0_g1_i1	K01803|TPI, tpiA|http://www.genome.jp/dbget-bin/www_bget?ko:K01803
TRINITY_DN89568_c0_g1_i1	K00605|gcvT, AMT|http://www.genome.jp/dbget-bin/www_bget?ko:K00605
TRINITY_DN19880_c0_g1_i1	K09580|PDIA1, P4HB|http://www.genome.jp/dbget-bin/www_bget?ko:K09580
TRINITY_DN10135_c0_g1_i1	K14638|SLC15A3_4, PHT|http://www.genome.jp/dbget-bin/www_bget?ko:K14638
TRINITY_DN31174_c0_g3_i1	K08770|UBC|http://www.genome.jp/dbget-bin/www_bget?ko:K08770
TRINITY_DN49286_c0_g1_i1	K14301|NUP107, NUP84|http://www.genome.jp/dbget-bin/www_bget?ko:K14301
TRINITY_DN44693_c1_g2_i1	K13459|RPS2|http://www.genome.jp/dbget-bin/www_bget?ko:K13459
TRINITY_DN39307_c0_g2_i1	K13459|RPS2|http://www.genome.jp/dbget-bin/www_bget?ko:K13459
TRINITY_DN5180_c0_g1_i1	K13091|RBM39, RNPC2|http://www.genome.jp/dbget-bin/www_bget?ko:K13091
TRINITY_DN6858_c0_g1_i1	K03857|PIGA, GPI3|http://www.genome.jp/dbget-bin/www_bget?ko:K03857
TRINITY_DN3327_c0_g1_i1	K13508|GPAT|http://www.genome.jp/dbget-bin/www_bget?ko:K13508
TRINITY_DN46463_c0_g1_i1	K04730|IRAK1|http://www.genome.jp/dbget-bin/www_bget?ko:K04730
TRINITY_DN33824_c0_g3_i1	K11096|SNRPD2, SMD2|http://www.genome.jp/dbget-bin/www_bget?ko:K11096
TRINITY_DN52499_c1_g2_i1	K10589|UBE3C|http://www.genome.jp/dbget-bin/www_bget?ko:K10589
TRINITY_DN48070_c2_g2_i2	K02947|RP-S10e, RPS10|http://www.genome.jp/dbget-bin/www_bget?ko:K02947
TRINITY_DN30687_c0_g1_i1	K10956|SEC61A|http://www.genome.jp/dbget-bin/www_bget?ko:K10956
TRINITY_DN42696_c0_g1_i1	K15083|RAD16|http://www.genome.jp/dbget-bin/www_bget?ko:K15083
TRINITY_DN47165_c0_g1_i1	K12847|USP39, SAD1|http://www.genome.jp/dbget-bin/www_bget?ko:K12847
TRINITY_DN3603_c0_g1_i1	K07901|RAB8A, MEL|http://www.genome.jp/dbget-bin/www_bget?ko:K07901
TRINITY_DN42030_c0_g1_i1	K12668|OST2, DAD1|http://www.genome.jp/dbget-bin/www_bget?ko:K12668
TRINITY_DN39839_c0_g1_i3	K00640|cysE|http://www.genome.jp/dbget-bin/www_bget?ko:K00640
TRINITY_DN47341_c0_g1_i1	K11420|EHMT|http://www.genome.jp/dbget-bin/www_bget?ko:K11420
TRINITY_DN50589_c1_g2_i3	K17604|ZSWIM3|http://www.genome.jp/dbget-bin/www_bget?ko:K17604
TRINITY_DN20797_c0_g2_i1	K12898|HNRNPF_H|http://www.genome.jp/dbget-bin/www_bget?ko:K12898
TRINITY_DN49880_c1_g1_i2	K19269|PGP, PGLP|http://www.genome.jp/dbget-bin/www_bget?ko:K19269
TRINITY_DN17537_c0_g2_i1	K14513|EIN2|http://www.genome.jp/dbget-bin/www_bget?ko:K14513
TRINITY_DN36194_c0_g3_i1	K11789|VPRBP, DCAF1|http://www.genome.jp/dbget-bin/www_bget?ko:K11789
TRINITY_DN37078_c0_g2_i1	K01873|VARS, valS|http://www.genome.jp/dbget-bin/www_bget?ko:K01873
TRINITY_DN35229_c0_g2_i1	K15272|SLC35A1_2_3|http://www.genome.jp/dbget-bin/www_bget?ko:K15272
TRINITY_DN26641_c0_g2_i1	K14496|PYL|http://www.genome.jp/dbget-bin/www_bget?ko:K14496
TRINITY_DN37839_c0_g2_i1	K03883|ND5|http://www.genome.jp/dbget-bin/www_bget?ko:K03883
TRINITY_DN72782_c0_g1_i1	K17301|COPB1, SEC26|http://www.genome.jp/dbget-bin/www_bget?ko:K17301
TRINITY_DN220_c0_g1_i1	K12638|CYP90D1|http://www.genome.jp/dbget-bin/www_bget?ko:K12638
TRINITY_DN88263_c0_g1_i1	K12126|PIF3|http://www.genome.jp/dbget-bin/www_bget?ko:K12126
TRINITY_DN51736_c2_g3_i1	K06173|truA, PUS1|http://www.genome.jp/dbget-bin/www_bget?ko:K06173
TRINITY_DN41593_c0_g1_i1	K16283|SDIR1|http://www.genome.jp/dbget-bin/www_bget?ko:K16283
TRINITY_DN47390_c0_g3_i6	K19199|SETD3|http://www.genome.jp/dbget-bin/www_bget?ko:K19199
TRINITY_DN51755_c1_g5_i1	K01535|E3.6.3.6|http://www.genome.jp/dbget-bin/www_bget?ko:K01535
TRINITY_DN34260_c0_g1_i1	K13448|CML|http://www.genome.jp/dbget-bin/www_bget?ko:K13448
TRINITY_DN41524_c0_g1_i2	K08857|NEK|http://www.genome.jp/dbget-bin/www_bget?ko:K08857
TRINITY_DN13125_c0_g1_i1	K02957|RP-S15Ae, RPS15A|http://www.genome.jp/dbget-bin/www_bget?ko:K02957
TRINITY_DN49590_c0_g7_i1	K02932|RP-L5e, RPL5|http://www.genome.jp/dbget-bin/www_bget?ko:K02932
TRINITY_DN20370_c0_g1_i1	K11108|RCL1|http://www.genome.jp/dbget-bin/www_bget?ko:K11108
TRINITY_DN54026_c0_g1_i1	K11254|H4|http://www.genome.jp/dbget-bin/www_bget?ko:K11254
TRINITY_DN51910_c1_g1_i3	K12872|RBM22, SLT11|http://www.genome.jp/dbget-bin/www_bget?ko:K12872
TRINITY_DN33464_c0_g2_i1	K02728|PSMA4|http://www.genome.jp/dbget-bin/www_bget?ko:K02728
TRINITY_DN52780_c0_g1_i3	K09490|HSPA5, BIP|http://www.genome.jp/dbget-bin/www_bget?ko:K09490
TRINITY_DN47746_c0_g2_i1	K11296|HMGB3|http://www.genome.jp/dbget-bin/www_bget?ko:K11296
TRINITY_DN22664_c0_g1_i1	K05298|GAPA|http://www.genome.jp/dbget-bin/www_bget?ko:K05298
TRINITY_DN53309_c1_g3_i1	K12818|DHX8, PRP22|http://www.genome.jp/dbget-bin/www_bget?ko:K12818
TRINITY_DN19696_c0_g2_i1	K05236|COPA|http://www.genome.jp/dbget-bin/www_bget?ko:K05236
TRINITY_DN51131_c6_g1_i1	K13754|SLC24A6, NCKX6|http://www.genome.jp/dbget-bin/www_bget?ko:K13754
TRINITY_DN52124_c0_g1_i1	K12173|BRE, BRCC45|http://www.genome.jp/dbget-bin/www_bget?ko:K12173
TRINITY_DN50967_c0_g1_i1	K17398|DNMT3A|http://www.genome.jp/dbget-bin/www_bget?ko:K17398
TRINITY_DN75121_c0_g1_i1	K08867|WNK, PRKWNK|http://www.genome.jp/dbget-bin/www_bget?ko:K08867
TRINITY_DN50999_c0_g4_i1	K03553|recA|http://www.genome.jp/dbget-bin/www_bget?ko:K03553
TRINITY_DN53199_c0_g1_i1	K09487|HSP90B, TRA1|http://www.genome.jp/dbget-bin/www_bget?ko:K09487
TRINITY_DN29083_c0_g3_i1	K15040|VDAC2|http://www.genome.jp/dbget-bin/www_bget?ko:K15040
TRINITY_DN24155_c0_g2_i1	K03251|EIF3D|http://www.genome.jp/dbget-bin/www_bget?ko:K03251
TRINITY_DN35119_c0_g3_i1	K05387|GRIP|http://www.genome.jp/dbget-bin/www_bget?ko:K05387
TRINITY_DN67847_c0_g1_i1	K02731|PSMA7|http://www.genome.jp/dbget-bin/www_bget?ko:K02731
TRINITY_DN52340_c2_g2_i1	K15334|NCL1, TRM4|http://www.genome.jp/dbget-bin/www_bget?ko:K15334
TRINITY_DN34761_c0_g2_i1	K11254|H4|http://www.genome.jp/dbget-bin/www_bget?ko:K11254
TRINITY_DN17518_c0_g2_i1	K02689|psaA|http://www.genome.jp/dbget-bin/www_bget?ko:K02689
TRINITY_DN28939_c0_g2_i1	K10601|SYVN1, HRD1|http://www.genome.jp/dbget-bin/www_bget?ko:K10601
TRINITY_DN52910_c2_g17_i1	K12819|SLU7|http://www.genome.jp/dbget-bin/www_bget?ko:K12819
TRINITY_DN48179_c1_g2_i1	K02900|RP-L27Ae, RPL27A|http://www.genome.jp/dbget-bin/www_bget?ko:K02900
TRINITY_DN36080_c0_g3_i1	K17402|MRPS23|http://www.genome.jp/dbget-bin/www_bget?ko:K17402
TRINITY_DN31160_c0_g1_i2	K11407|HDAC6|http://www.genome.jp/dbget-bin/www_bget?ko:K11407
TRINITY_DN49705_c3_g11_i2	K03231|EEF1A|http://www.genome.jp/dbget-bin/www_bget?ko:K03231
TRINITY_DN48089_c1_g2_i10	K00587|ICMT, STE14|http://www.genome.jp/dbget-bin/www_bget?ko:K00587
TRINITY_DN52879_c1_g2_i1	K11420|EHMT|http://www.genome.jp/dbget-bin/www_bget?ko:K11420
TRINITY_DN48936_c0_g2_i1	K13106|BUD13, CWC26|http://www.genome.jp/dbget-bin/www_bget?ko:K13106
TRINITY_DN43133_c0_g1_i1	K00660|CHS|http://www.genome.jp/dbget-bin/www_bget?ko:K00660
TRINITY_DN29383_c0_g3_i1	K08770|UBC|http://www.genome.jp/dbget-bin/www_bget?ko:K08770
TRINITY_DN53420_c9_g13_i1	K13459|RPS2|http://www.genome.jp/dbget-bin/www_bget?ko:K13459
TRINITY_DN34577_c0_g3_i1	K06268|PPP3R, CNB|http://www.genome.jp/dbget-bin/www_bget?ko:K06268
TRINITY_DN46748_c0_g1_i11	K06268|PPP3R, CNB|http://www.genome.jp/dbget-bin/www_bget?ko:K06268
TRINITY_DN24477_c0_g1_i1	K03260|EIF4G|http://www.genome.jp/dbget-bin/www_bget?ko:K03260
TRINITY_DN48339_c0_g1_i1	K08507|USE1|http://www.genome.jp/dbget-bin/www_bget?ko:K08507
TRINITY_DN57717_c0_g1_i1	K15505|RAD5|http://www.genome.jp/dbget-bin/www_bget?ko:K15505
TRINITY_DN41018_c0_g1_i2	K11324|DMAP1, SWC4, EAF2|http://www.genome.jp/dbget-bin/www_bget?ko:K11324
TRINITY_DN41791_c0_g3_i1	K03883|ND5|http://www.genome.jp/dbget-bin/www_bget?ko:K03883
TRINITY_DN51276_c0_g1_i2	K13162|PCBP2_3_4|http://www.genome.jp/dbget-bin/www_bget?ko:K13162
TRINITY_DN50681_c0_g2_i3	K09422|MYBP|http://www.genome.jp/dbget-bin/www_bget?ko:K09422
TRINITY_DN47754_c1_g1_i1	K01823|idi, IDI|http://www.genome.jp/dbget-bin/www_bget?ko:K01823
TRINITY_DN9487_c0_g1_i1	K15040|VDAC2|http://www.genome.jp/dbget-bin/www_bget?ko:K15040
TRINITY_DN64138_c0_g1_i1	K11593|ELF2C, AGO|http://www.genome.jp/dbget-bin/www_bget?ko:K11593
TRINITY_DN51480_c0_g4_i1	K14774|UTP25, DEF|http://www.genome.jp/dbget-bin/www_bget?ko:K14774
TRINITY_DN39027_c0_g1_i1	K01537|E3.6.3.8|http://www.genome.jp/dbget-bin/www_bget?ko:K01537
TRINITY_DN28542_c0_g1_i1	K00737|MGAT3|http://www.genome.jp/dbget-bin/www_bget?ko:K00737
TRINITY_DN38008_c0_g1_i1	K13146|INTS9|http://www.genome.jp/dbget-bin/www_bget?ko:K13146
TRINITY_DN9793_c0_g1_i1	K13237|DECR2|http://www.genome.jp/dbget-bin/www_bget?ko:K13237
TRINITY_DN39590_c1_g2_i1	K06617|E2.4.1.82|http://www.genome.jp/dbget-bin/www_bget?ko:K06617
TRINITY_DN46908_c0_g1_i1	K01681|ACO, acnA|http://www.genome.jp/dbget-bin/www_bget?ko:K01681
TRINITY_DN56512_c0_g1_i1	K09422|MYBP|http://www.genome.jp/dbget-bin/www_bget?ko:K09422
TRINITY_DN8953_c0_g2_i1	K14442|DHX36, RHAU|http://www.genome.jp/dbget-bin/www_bget?ko:K14442
TRINITY_DN47744_c1_g2_i1	K19042|BOI|http://www.genome.jp/dbget-bin/www_bget?ko:K19042
TRINITY_DN39837_c0_g1_i1	K00434|E1.11.1.11|http://www.genome.jp/dbget-bin/www_bget?ko:K00434
TRINITY_DN21987_c0_g2_i1	K11000|CALS|http://www.genome.jp/dbget-bin/www_bget?ko:K11000
TRINITY_DN53124_c0_g4_i1	K01535|E3.6.3.6|http://www.genome.jp/dbget-bin/www_bget?ko:K01535
TRINITY_DN49672_c0_g1_i1	K06620|E2F3|http://www.genome.jp/dbget-bin/www_bget?ko:K06620
TRINITY_DN23854_c0_g1_i1	K10592|HUWE1, MULE, ARF-BP1|http://www.genome.jp/dbget-bin/www_bget?ko:K10592
TRINITY_DN13548_c0_g2_i1	K12462|ARHGDI, RHOGDI|http://www.genome.jp/dbget-bin/www_bget?ko:K12462
TRINITY_DN52008_c1_g3_i1	K08829|MAK|http://www.genome.jp/dbget-bin/www_bget?ko:K08829
TRINITY_DN24076_c0_g1_i1	K08874|TRRAP|http://www.genome.jp/dbget-bin/www_bget?ko:K08874
TRINITY_DN13054_c0_g1_i1	K00602|purH|http://www.genome.jp/dbget-bin/www_bget?ko:K00602
TRINITY_DN38326_c0_g1_i1	K02870|RP-L12e, RPL12|http://www.genome.jp/dbget-bin/www_bget?ko:K02870
TRINITY_DN13572_c0_g1_i1	K00207|DPYD|http://www.genome.jp/dbget-bin/www_bget?ko:K00207
TRINITY_DN50088_c0_g3_i1	K12385|NPC1|http://www.genome.jp/dbget-bin/www_bget?ko:K12385
TRINITY_DN48838_c1_g7_i1	K02889|RP-L21e, RPL21|http://www.genome.jp/dbget-bin/www_bget?ko:K02889
TRINITY_DN26848_c0_g2_i1	K00615|E2.2.1.1, tktA, tktB|http://www.genome.jp/dbget-bin/www_bget?ko:K00615
TRINITY_DN25185_c0_g2_i1	K11647|SMARCA2_4|http://www.genome.jp/dbget-bin/www_bget?ko:K11647
TRINITY_DN98717_c0_g1_i1	K00232|E1.3.3.6, ACOX1, ACOX3|http://www.genome.jp/dbget-bin/www_bget?ko:K00232
TRINITY_DN50314_c0_g1_i1	K13217|PRPF39, PRP39|http://www.genome.jp/dbget-bin/www_bget?ko:K13217
TRINITY_DN47804_c0_g1_i2	K13448|CML|http://www.genome.jp/dbget-bin/www_bget?ko:K13448
TRINITY_DN50688_c0_g3_i1	K02995|RP-S8e, RPS8|http://www.genome.jp/dbget-bin/www_bget?ko:K02995
TRINITY_DN47650_c0_g1_i2	K15032|MTERFD|http://www.genome.jp/dbget-bin/www_bget?ko:K15032
TRINITY_DN69196_c0_g1_i1	K14794|RRP12|http://www.genome.jp/dbget-bin/www_bget?ko:K14794
TRINITY_DN49987_c0_g1_i3	K10636|AMFR, GP78|http://www.genome.jp/dbget-bin/www_bget?ko:K10636
TRINITY_DN30716_c0_g1_i1	K03541|psbR|http://www.genome.jp/dbget-bin/www_bget?ko:K03541
TRINITY_DN87331_c0_g1_i1	K00419|QCR9, UCRC|http://www.genome.jp/dbget-bin/www_bget?ko:K00419
TRINITY_DN52995_c0_g5_i2	K18932|ZDHHC|http://www.genome.jp/dbget-bin/www_bget?ko:K18932
TRINITY_DN35747_c0_g3_i1	K04733|IRAK4|http://www.genome.jp/dbget-bin/www_bget?ko:K04733
TRINITY_DN52929_c0_g5_i1	K12450|RHM|http://www.genome.jp/dbget-bin/www_bget?ko:K12450
TRINITY_DN40450_c0_g1_i2	K00615|E2.2.1.1, tktA, tktB|http://www.genome.jp/dbget-bin/www_bget?ko:K00615
TRINITY_DN28287_c0_g1_i1	K16609|TTLL12|http://www.genome.jp/dbget-bin/www_bget?ko:K16609
TRINITY_DN23939_c0_g1_i1	K01358|clpP, CLPP|http://www.genome.jp/dbget-bin/www_bget?ko:K01358
TRINITY_DN51694_c0_g2_i3	K15285|SLC35E3|http://www.genome.jp/dbget-bin/www_bget?ko:K15285
TRINITY_DN51602_c0_g8_i1	K02877|RP-L15e, RPL15|http://www.genome.jp/dbget-bin/www_bget?ko:K02877
TRINITY_DN50342_c0_g2_i1	K04730|IRAK1|http://www.genome.jp/dbget-bin/www_bget?ko:K04730
TRINITY_DN21858_c0_g2_i1	K02738|PSMB6|http://www.genome.jp/dbget-bin/www_bget?ko:K02738
TRINITY_DN50792_c0_g1_i1	K14442|DHX36, RHAU|http://www.genome.jp/dbget-bin/www_bget?ko:K14442
TRINITY_DN43637_c0_g1_i1	K13648|GAUT|http://www.genome.jp/dbget-bin/www_bget?ko:K13648
TRINITY_DN82318_c0_g1_i1	K04420|MAP3K2, MEKK2|http://www.genome.jp/dbget-bin/www_bget?ko:K04420
TRINITY_DN28105_c0_g1_i1	K10592|HUWE1, MULE, ARF-BP1|http://www.genome.jp/dbget-bin/www_bget?ko:K10592
TRINITY_DN64337_c0_g1_i1	K00026|MDH2|http://www.genome.jp/dbget-bin/www_bget?ko:K00026
TRINITY_DN52886_c0_g2_i1	K12875|ACIN1, ACINUS|http://www.genome.jp/dbget-bin/www_bget?ko:K12875
TRINITY_DN43270_c0_g1_i1	K01522|FHIT|http://www.genome.jp/dbget-bin/www_bget?ko:K01522
TRINITY_DN46648_c0_g1_i1	K01102|PDP|http://www.genome.jp/dbget-bin/www_bget?ko:K01102
TRINITY_DN63705_c0_g1_i1	K12850|PRPF38B|http://www.genome.jp/dbget-bin/www_bget?ko:K12850
TRINITY_DN53197_c0_g1_i1	K11592|DICER1, DCR1|http://www.genome.jp/dbget-bin/www_bget?ko:K11592
TRINITY_DN26763_c1_g2_i2	K08912|LHCB1|http://www.genome.jp/dbget-bin/www_bget?ko:K08912
TRINITY_DN19970_c1_g1_i1	K13680|CSLA|http://www.genome.jp/dbget-bin/www_bget?ko:K13680
TRINITY_DN46127_c0_g1_i1	K12666|OST1, RPN1|http://www.genome.jp/dbget-bin/www_bget?ko:K12666
TRINITY_DN48653_c2_g1_i2	K03434|PIGL|http://www.genome.jp/dbget-bin/www_bget?ko:K03434
TRINITY_DN48376_c0_g1_i8	K10863|APTX|http://www.genome.jp/dbget-bin/www_bget?ko:K10863
TRINITY_DN44968_c0_g1_i1	K07889|RAB5C|http://www.genome.jp/dbget-bin/www_bget?ko:K07889
TRINITY_DN33379_c0_g4_i1	K09841|ABA2|http://www.genome.jp/dbget-bin/www_bget?ko:K09841
TRINITY_DN40135_c0_g1_i1	K02893|RP-L23Ae, RPL23A|http://www.genome.jp/dbget-bin/www_bget?ko:K02893
TRINITY_DN80689_c0_g1_i1	K15156|MED14, RGR1|http://www.genome.jp/dbget-bin/www_bget?ko:K15156
TRINITY_DN46164_c0_g1_i1	K05286|PIGB|http://www.genome.jp/dbget-bin/www_bget?ko:K05286
TRINITY_DN47513_c1_g2_i1	K02885|RP-L19e, RPL19|http://www.genome.jp/dbget-bin/www_bget?ko:K02885
TRINITY_DN47092_c0_g1_i1	K01051|E3.1.1.11|http://www.genome.jp/dbget-bin/www_bget?ko:K01051
TRINITY_DN31653_c0_g1_i1	K03098|APOD|http://www.genome.jp/dbget-bin/www_bget?ko:K03098
TRINITY_DN43478_c1_g17_i1	K15115|SLC25A32, MFT|http://www.genome.jp/dbget-bin/www_bget?ko:K15115
TRINITY_DN24165_c0_g2_i1	K13993|HSP20|http://www.genome.jp/dbget-bin/www_bget?ko:K13993
TRINITY_DN73401_c0_g1_i1	K03013|RPB5, POLR2E|http://www.genome.jp/dbget-bin/www_bget?ko:K03013
TRINITY_DN45363_c0_g1_i1	K06949|rsgA, engC|http://www.genome.jp/dbget-bin/www_bget?ko:K06949
TRINITY_DN34376_c0_g1_i1	K09250|CNBP|http://www.genome.jp/dbget-bin/www_bget?ko:K09250
TRINITY_DN34328_c0_g1_i1	K08955|YME1|http://www.genome.jp/dbget-bin/www_bget?ko:K08955
TRINITY_DN50173_c0_g2_i1	K18932|ZDHHC|http://www.genome.jp/dbget-bin/www_bget?ko:K18932
TRINITY_DN64043_c0_g1_i1	K15382|SLC50A, SWEET|http://www.genome.jp/dbget-bin/www_bget?ko:K15382
TRINITY_DN93120_c0_g1_i1	K08678|UXS1, uxs|http://www.genome.jp/dbget-bin/www_bget?ko:K08678
TRINITY_DN38657_c0_g1_i1	K16240|SPA1|http://www.genome.jp/dbget-bin/www_bget?ko:K16240
TRINITY_DN31866_c0_g2_i1	K08867|WNK, PRKWNK|http://www.genome.jp/dbget-bin/www_bget?ko:K08867
TRINITY_DN51938_c1_g3_i2	K06689|UBE2D_E, UBC4, UBC5|http://www.genome.jp/dbget-bin/www_bget?ko:K06689
TRINITY_DN50953_c1_g8_i1	K12194|CHMP4, SNF7, VPS32|http://www.genome.jp/dbget-bin/www_bget?ko:K12194
TRINITY_DN52199_c0_g2_i1	K09553|STIP1|http://www.genome.jp/dbget-bin/www_bget?ko:K09553
TRINITY_DN28018_c0_g1_i1	K15728|LPIN|http://www.genome.jp/dbget-bin/www_bget?ko:K15728
TRINITY_DN53046_c0_g1_i1	K15728|LPIN|http://www.genome.jp/dbget-bin/www_bget?ko:K15728
TRINITY_DN98315_c0_g1_i1	K08960|CSNK1E|http://www.genome.jp/dbget-bin/www_bget?ko:K08960
TRINITY_DN23492_c0_g2_i1	K05894|OPR|http://www.genome.jp/dbget-bin/www_bget?ko:K05894
TRINITY_DN51594_c0_g5_i1	K03437|spoU|http://www.genome.jp/dbget-bin/www_bget?ko:K03437
TRINITY_DN34467_c0_g1_i1	K03671|trxA|http://www.genome.jp/dbget-bin/www_bget?ko:K03671
TRINITY_DN84610_c0_g1_i1	K11968|ARIH1|http://www.genome.jp/dbget-bin/www_bget?ko:K11968
TRINITY_DN50250_c1_g3_i1	K12502|VTE3, APG1|http://www.genome.jp/dbget-bin/www_bget?ko:K12502
TRINITY_DN79483_c0_g1_i1	K16280|RGLG|http://www.genome.jp/dbget-bin/www_bget?ko:K16280
TRINITY_DN25916_c0_g1_i1	K13126|PABPC|http://www.genome.jp/dbget-bin/www_bget?ko:K13126
TRINITY_DN46125_c4_g6_i1	K00558|DNMT1, dcm|http://www.genome.jp/dbget-bin/www_bget?ko:K00558
TRINITY_DN23082_c0_g2_i1	K10802|HMGB1|http://www.genome.jp/dbget-bin/www_bget?ko:K10802
TRINITY_DN39352_c0_g2_i1	K13216|PPP1R8, NIPP1|http://www.genome.jp/dbget-bin/www_bget?ko:K13216
TRINITY_DN46297_c6_g44_i1	K08770|UBC|http://www.genome.jp/dbget-bin/www_bget?ko:K08770
TRINITY_DN98129_c0_g1_i1	K07119|K07119|http://www.genome.jp/dbget-bin/www_bget?ko:K07119
TRINITY_DN37820_c1_g1_i1	K05658|ABCB1|http://www.genome.jp/dbget-bin/www_bget?ko:K05658
TRINITY_DN47526_c3_g1_i1	K05907|APR|http://www.genome.jp/dbget-bin/www_bget?ko:K05907
TRINITY_DN35132_c0_g2_i1	K11789|VPRBP, DCAF1|http://www.genome.jp/dbget-bin/www_bget?ko:K11789
TRINITY_DN39760_c0_g1_i1	K10755|RFC2_4|http://www.genome.jp/dbget-bin/www_bget?ko:K10755
TRINITY_DN53122_c1_g21_i1	K04079|htpG, HSP90A|http://www.genome.jp/dbget-bin/www_bget?ko:K04079
TRINITY_DN42300_c0_g3_i2	K15360|STRA13, CENPX, MHF2|http://www.genome.jp/dbget-bin/www_bget?ko:K15360
TRINITY_DN50593_c0_g1_i4	K12815|DHX38, PRP16|http://www.genome.jp/dbget-bin/www_bget?ko:K12815
TRINITY_DN3454_c0_g2_i1	K04733|IRAK4|http://www.genome.jp/dbget-bin/www_bget?ko:K04733
TRINITY_DN49438_c0_g1_i2	K09597|SPPL2B|http://www.genome.jp/dbget-bin/www_bget?ko:K09597
TRINITY_DN44100_c0_g1_i1	K03030|PSMD14, RPN11, POH1|http://www.genome.jp/dbget-bin/www_bget?ko:K03030
TRINITY_DN40665_c0_g1_i1	K13496|UGT73C|http://www.genome.jp/dbget-bin/www_bget?ko:K13496
TRINITY_DN9734_c0_g1_i1	K12900|FUSIP1|http://www.genome.jp/dbget-bin/www_bget?ko:K12900
TRINITY_DN42858_c0_g1_i1	K12396|AP3D1|http://www.genome.jp/dbget-bin/www_bget?ko:K12396
TRINITY_DN81085_c0_g1_i1	K13356|FAR|http://www.genome.jp/dbget-bin/www_bget?ko:K13356
TRINITY_DN61747_c0_g1_i1	K09527|DNAJC7|http://www.genome.jp/dbget-bin/www_bget?ko:K09527
TRINITY_DN52940_c1_g3_i1	K11721|BRD3|http://www.genome.jp/dbget-bin/www_bget?ko:K11721
TRINITY_DN14317_c0_g2_i1	K02146|ATPeV0D, ATP6D|http://www.genome.jp/dbget-bin/www_bget?ko:K02146
TRINITY_DN26477_c0_g1_i1	K03237|EIF2S1|http://www.genome.jp/dbget-bin/www_bget?ko:K03237
TRINITY_DN51557_c0_g2_i5	K11643|CHD4, MI2B|http://www.genome.jp/dbget-bin/www_bget?ko:K11643
TRINITY_DN69951_c0_g1_i1	K13412|CPK|http://www.genome.jp/dbget-bin/www_bget?ko:K13412
TRINITY_DN39464_c0_g3_i1	K08900|BCS1|http://www.genome.jp/dbget-bin/www_bget?ko:K08900
TRINITY_DN46903_c0_g3_i1	K03259|EIF4E|http://www.genome.jp/dbget-bin/www_bget?ko:K03259
TRINITY_DN26452_c0_g3_i1	K00873|PK, pyk|http://www.genome.jp/dbget-bin/www_bget?ko:K00873
TRINITY_DN47794_c0_g1_i4	K00943|tmk, DTYMK|http://www.genome.jp/dbget-bin/www_bget?ko:K00943
TRINITY_DN45307_c0_g1_i1	K02291|crtB|http://www.genome.jp/dbget-bin/www_bget?ko:K02291
TRINITY_DN44852_c0_g3_i2	K18163|NDUFAF6|http://www.genome.jp/dbget-bin/www_bget?ko:K18163
TRINITY_DN12811_c0_g1_i1	K14794|RRP12|http://www.genome.jp/dbget-bin/www_bget?ko:K14794
TRINITY_DN47241_c1_g2_i1	K01738|cysK|http://www.genome.jp/dbget-bin/www_bget?ko:K01738
TRINITY_DN65248_c0_g1_i1	K14721|RPC5, POLR3E|http://www.genome.jp/dbget-bin/www_bget?ko:K14721
TRINITY_DN61982_c0_g1_i1	K03878|ND1|http://www.genome.jp/dbget-bin/www_bget?ko:K03878
TRINITY_DN52070_c1_g5_i1	K08678|UXS1, uxs|http://www.genome.jp/dbget-bin/www_bget?ko:K08678
TRINITY_DN46016_c0_g1_i2	K08232|E1.6.5.4|http://www.genome.jp/dbget-bin/www_bget?ko:K08232
TRINITY_DN43627_c0_g7_i1	K10738|MCM9|http://www.genome.jp/dbget-bin/www_bget?ko:K10738
TRINITY_DN44533_c0_g3_i1	K02902|RP-L28, MRPL28, rpmB|http://www.genome.jp/dbget-bin/www_bget?ko:K02902
TRINITY_DN49281_c1_g1_i1	K11111|TERF2, TRF2|http://www.genome.jp/dbget-bin/www_bget?ko:K11111
TRINITY_DN31204_c0_g2_i1	K03841|FBP, fbp|http://www.genome.jp/dbget-bin/www_bget?ko:K03841
TRINITY_DN8761_c0_g2_i1	K00921|PIKFYVE, FAB1|http://www.genome.jp/dbget-bin/www_bget?ko:K00921
TRINITY_DN43572_c0_g1_i1	K07874|RAB1A|http://www.genome.jp/dbget-bin/www_bget?ko:K07874
TRINITY_DN43567_c0_g1_i1	K00844|HK|http://www.genome.jp/dbget-bin/www_bget?ko:K00844
TRINITY_DN51269_c0_g3_i1	K03063|PSMC4, RPT3|http://www.genome.jp/dbget-bin/www_bget?ko:K03063
TRINITY_DN26778_c0_g1_i1	K13566|NIT2|http://www.genome.jp/dbget-bin/www_bget?ko:K13566
TRINITY_DN73269_c0_g1_i1	K03249|EIF3F|http://www.genome.jp/dbget-bin/www_bget?ko:K03249
TRINITY_DN96543_c0_g1_i1	K02709|psbH|http://www.genome.jp/dbget-bin/www_bget?ko:K02709
TRINITY_DN24242_c0_g2_i1	K08909|LHCA3|http://www.genome.jp/dbget-bin/www_bget?ko:K08909
TRINITY_DN46297_c6_g40_i1	K08770|UBC|http://www.genome.jp/dbget-bin/www_bget?ko:K08770
TRINITY_DN53101_c0_g4_i1	K09500|CCT8|http://www.genome.jp/dbget-bin/www_bget?ko:K09500
TRINITY_DN46656_c0_g1_i1	K01897|ACSL, fadD|http://www.genome.jp/dbget-bin/www_bget?ko:K01897
TRINITY_DN41660_c0_g1_i1	K02262|COX3|http://www.genome.jp/dbget-bin/www_bget?ko:K02262
TRINITY_DN47384_c0_g1_i1	K01193|E3.2.1.26, sacA|http://www.genome.jp/dbget-bin/www_bget?ko:K01193
TRINITY_DN46853_c1_g1_i1	K06890|K06890|http://www.genome.jp/dbget-bin/www_bget?ko:K06890
TRINITY_DN51602_c0_g3_i1	K02877|RP-L15e, RPL15|http://www.genome.jp/dbget-bin/www_bget?ko:K02877
TRINITY_DN48572_c0_g1_i4	K00658|DLST, sucB|http://www.genome.jp/dbget-bin/www_bget?ko:K00658
TRINITY_DN30715_c0_g2_i1	K10046|GME|http://www.genome.jp/dbget-bin/www_bget?ko:K10046
TRINITY_DN72258_c0_g1_i1	K01191|E3.2.1.24|http://www.genome.jp/dbget-bin/www_bget?ko:K01191
TRINITY_DN52565_c0_g4_i1	K05280|E1.14.13.21|http://www.genome.jp/dbget-bin/www_bget?ko:K05280
TRINITY_DN48789_c0_g4_i1	K09584|PDIA6, TXNDC7|http://www.genome.jp/dbget-bin/www_bget?ko:K09584
TRINITY_DN35084_c0_g1_i1	K10878|SPO11|http://www.genome.jp/dbget-bin/www_bget?ko:K10878
TRINITY_DN52467_c0_g1_i3	K06158|ABCF3|http://www.genome.jp/dbget-bin/www_bget?ko:K06158
TRINITY_DN53288_c8_g17_i1	K14794|RRP12|http://www.genome.jp/dbget-bin/www_bget?ko:K14794
TRINITY_DN50495_c5_g9_i1	K03231|EEF1A|http://www.genome.jp/dbget-bin/www_bget?ko:K03231
TRINITY_DN28653_c0_g3_i1	K01876|DARS, aspS|http://www.genome.jp/dbget-bin/www_bget?ko:K01876
TRINITY_DN24097_c0_g1_i1	K00695|E2.4.1.13|http://www.genome.jp/dbget-bin/www_bget?ko:K00695
TRINITY_DN31623_c0_g1_i1	K07766|E3.6.1.52|http://www.genome.jp/dbget-bin/www_bget?ko:K07766
TRINITY_DN37434_c0_g2_i1	K01623|ALDO|http://www.genome.jp/dbget-bin/www_bget?ko:K01623
TRINITY_DN16772_c0_g2_i1	K03065|PSMC3, RPT5|http://www.genome.jp/dbget-bin/www_bget?ko:K03065
TRINITY_DN49934_c0_g1_i2	K12840|RBM17, SPF45|http://www.genome.jp/dbget-bin/www_bget?ko:K12840
TRINITY_DN3177_c0_g2_i1	K12863|CWC15|http://www.genome.jp/dbget-bin/www_bget?ko:K12863
TRINITY_DN31908_c0_g1_i2	K01783|rpe, RPE|http://www.genome.jp/dbget-bin/www_bget?ko:K01783
TRINITY_DN43786_c0_g2_i1	K02979|RP-S28e, RPS28|http://www.genome.jp/dbget-bin/www_bget?ko:K02979
TRINITY_DN40319_c1_g1_i1	K08770|UBC|http://www.genome.jp/dbget-bin/www_bget?ko:K08770
TRINITY_DN50937_c0_g2_i3	K04733|IRAK4|http://www.genome.jp/dbget-bin/www_bget?ko:K04733
TRINITY_DN34614_c0_g2_i2	K09422|MYBP|http://www.genome.jp/dbget-bin/www_bget?ko:K09422
TRINITY_DN23500_c0_g2_i1	K02981|RP-S2e, RPS2|http://www.genome.jp/dbget-bin/www_bget?ko:K02981
TRINITY_DN38251_c0_g1_i1	K04382|PPP2C|http://www.genome.jp/dbget-bin/www_bget?ko:K04382
TRINITY_DN51269_c0_g4_i1	K03063|PSMC4, RPT3|http://www.genome.jp/dbget-bin/www_bget?ko:K03063
TRINITY_DN75758_c0_g1_i1	K00921|PIKFYVE, FAB1|http://www.genome.jp/dbget-bin/www_bget?ko:K00921
TRINITY_DN51624_c0_g1_i1	K17471|SULTR3|http://www.genome.jp/dbget-bin/www_bget?ko:K17471
TRINITY_DN34230_c0_g1_i1	K01783|rpe, RPE|http://www.genome.jp/dbget-bin/www_bget?ko:K01783
TRINITY_DN49319_c2_g2_i1	K03403|chlH, bchH|http://www.genome.jp/dbget-bin/www_bget?ko:K03403
TRINITY_DN77252_c0_g1_i1	K11498|CENPE|http://www.genome.jp/dbget-bin/www_bget?ko:K11498
TRINITY_DN51256_c0_g15_i1	K07936|RAN|http://www.genome.jp/dbget-bin/www_bget?ko:K07936
TRINITY_DN59592_c0_g1_i1	K13946|AUX1, LAX|http://www.genome.jp/dbget-bin/www_bget?ko:K13946
TRINITY_DN39894_c0_g2_i1	K09562|HSPBP1|http://www.genome.jp/dbget-bin/www_bget?ko:K09562
TRINITY_DN31403_c0_g2_i1	K13339|PEX6, PXAAA1|http://www.genome.jp/dbget-bin/www_bget?ko:K13339
TRINITY_DN48378_c2_g2_i1	K00472|E1.14.11.2|http://www.genome.jp/dbget-bin/www_bget?ko:K00472
TRINITY_DN20385_c0_g1_i1	K03115|CSNK2B|http://www.genome.jp/dbget-bin/www_bget?ko:K03115
TRINITY_DN44693_c0_g1_i1	K13459|RPS2|http://www.genome.jp/dbget-bin/www_bget?ko:K13459
TRINITY_DN47700_c2_g3_i1	K03350|APC3, CDC27|http://www.genome.jp/dbget-bin/www_bget?ko:K03350
TRINITY_DN51368_c0_g1_i1	K10772|APEX2|http://www.genome.jp/dbget-bin/www_bget?ko:K10772
TRINITY_DN48857_c1_g2_i1	K14794|RRP12|http://www.genome.jp/dbget-bin/www_bget?ko:K14794
TRINITY_DN2843_c0_g2_i1	K03231|EEF1A|http://www.genome.jp/dbget-bin/www_bget?ko:K03231
TRINITY_DN65154_c0_g1_i1	K17095|ANXA7_11|http://www.genome.jp/dbget-bin/www_bget?ko:K17095
TRINITY_DN44987_c0_g1_i1	K02112|ATPF1B, atpD|http://www.genome.jp/dbget-bin/www_bget?ko:K02112
TRINITY_DN37633_c0_g3_i1	K11583|PPP2R3|http://www.genome.jp/dbget-bin/www_bget?ko:K11583
TRINITY_DN47222_c0_g4_i1	K12619|XRN2, RAT1|http://www.genome.jp/dbget-bin/www_bget?ko:K12619
TRINITY_DN40102_c0_g1_i1	K03644|lipA|http://www.genome.jp/dbget-bin/www_bget?ko:K03644
TRINITY_DN87199_c0_g1_i1	K05387|GRIP|http://www.genome.jp/dbget-bin/www_bget?ko:K05387
TRINITY_DN40117_c0_g1_i1	K01824|EBP|http://www.genome.jp/dbget-bin/www_bget?ko:K01824
TRINITY_DN37669_c0_g1_i1	K10143|RFWD2, COP1|http://www.genome.jp/dbget-bin/www_bget?ko:K10143
TRINITY_DN46673_c2_g5_i1	K02883|RP-L18e, RPL18|http://www.genome.jp/dbget-bin/www_bget?ko:K02883
TRINITY_DN51842_c1_g19_i1	K09503|DNAJA2|http://www.genome.jp/dbget-bin/www_bget?ko:K09503
TRINITY_DN53422_c8_g10_i1	K13459|RPS2|http://www.genome.jp/dbget-bin/www_bget?ko:K13459
TRINITY_DN50937_c0_g5_i1	K04733|IRAK4|http://www.genome.jp/dbget-bin/www_bget?ko:K04733
TRINITY_DN49411_c1_g4_i2	K13496|UGT73C|http://www.genome.jp/dbget-bin/www_bget?ko:K13496
TRINITY_DN54437_c0_g1_i1	K15919|HPR2|http://www.genome.jp/dbget-bin/www_bget?ko:K15919
TRINITY_DN84979_c0_g1_i1	K09553|STIP1|http://www.genome.jp/dbget-bin/www_bget?ko:K09553
TRINITY_DN20026_c0_g1_i1	K01696|trpB|http://www.genome.jp/dbget-bin/www_bget?ko:K01696
TRINITY_DN53346_c2_g4_i1	K13946|AUX1, LAX|http://www.genome.jp/dbget-bin/www_bget?ko:K13946
TRINITY_DN30787_c0_g2_i1	K15685|CBLL1|http://www.genome.jp/dbget-bin/www_bget?ko:K15685
TRINITY_DN48342_c0_g2_i3	K03347|CUL1, CDC53|http://www.genome.jp/dbget-bin/www_bget?ko:K03347
TRINITY_DN48993_c0_g1_i3	K00967|PCYT2|http://www.genome.jp/dbget-bin/www_bget?ko:K00967
TRINITY_DN70133_c0_g1_i1	K14516|ERF1|http://www.genome.jp/dbget-bin/www_bget?ko:K14516
TRINITY_DN33428_c0_g2_i1	K03527|ispH, lytB|http://www.genome.jp/dbget-bin/www_bget?ko:K03527
TRINITY_DN44511_c0_g1_i1	K14555|UTP13, TBL3|http://www.genome.jp/dbget-bin/www_bget?ko:K14555
TRINITY_DN52124_c0_g4_i3	K12173|BRE, BRCC45|http://www.genome.jp/dbget-bin/www_bget?ko:K12173
TRINITY_DN8815_c0_g1_i1	K08269|ULK1_2_3, ATG1|http://www.genome.jp/dbget-bin/www_bget?ko:K08269
TRINITY_DN42317_c0_g2_i1	K17604|ZSWIM3|http://www.genome.jp/dbget-bin/www_bget?ko:K17604
TRINITY_DN49572_c0_g1_i2	K07390|grxD, GLRX5|http://www.genome.jp/dbget-bin/www_bget?ko:K07390
TRINITY_DN33836_c0_g3_i1	K11816|YUCCA|http://www.genome.jp/dbget-bin/www_bget?ko:K11816
TRINITY_DN52630_c0_g1_i1	K10527|MFP2|http://www.genome.jp/dbget-bin/www_bget?ko:K10527
TRINITY_DN24687_c0_g1_i1	K12129|PRR7|http://www.genome.jp/dbget-bin/www_bget?ko:K12129
TRINITY_DN9516_c0_g1_i1	K09422|MYBP|http://www.genome.jp/dbget-bin/www_bget?ko:K09422
TRINITY_DN40860_c0_g1_i1	K10436|MAPRE|http://www.genome.jp/dbget-bin/www_bget?ko:K10436
TRINITY_DN46673_c2_g9_i2	K02883|RP-L18e, RPL18|http://www.genome.jp/dbget-bin/www_bget?ko:K02883
TRINITY_DN32171_c1_g1_i1	K09495|CCT3, TRIC5|http://www.genome.jp/dbget-bin/www_bget?ko:K09495
TRINITY_DN44819_c0_g2_i1	K06442|tlyA|http://www.genome.jp/dbget-bin/www_bget?ko:K06442
TRINITY_DN23417_c0_g2_i1	K15289|SLC35F5|http://www.genome.jp/dbget-bin/www_bget?ko:K15289
TRINITY_DN39589_c0_g1_i2	K10750|CHAF1A|http://www.genome.jp/dbget-bin/www_bget?ko:K10750
TRINITY_DN21392_c0_g1_i1	K00783|rlmH|http://www.genome.jp/dbget-bin/www_bget?ko:K00783
TRINITY_DN71807_c0_g1_i1	K14486|K14486, ARF|http://www.genome.jp/dbget-bin/www_bget?ko:K14486
TRINITY_DN28291_c0_g1_i1	K02469|gyrA|http://www.genome.jp/dbget-bin/www_bget?ko:K02469
TRINITY_DN7302_c0_g1_i1	K13459|RPS2|http://www.genome.jp/dbget-bin/www_bget?ko:K13459
TRINITY_DN26253_c0_g1_i1	K03062|PSMC1, RPT2|http://www.genome.jp/dbget-bin/www_bget?ko:K03062
TRINITY_DN6407_c0_g2_i1	K02736|PSMB4|http://www.genome.jp/dbget-bin/www_bget?ko:K02736
TRINITY_DN45434_c0_g1_i1	K02146|ATPeV0D, ATP6D|http://www.genome.jp/dbget-bin/www_bget?ko:K02146
TRINITY_DN59903_c0_g1_i1	K08235|E2.4.1.207|http://www.genome.jp/dbget-bin/www_bget?ko:K08235
TRINITY_DN53455_c10_g22_i1	K03231|EEF1A|http://www.genome.jp/dbget-bin/www_bget?ko:K03231
TRINITY_DN37525_c0_g4_i1	K17086|TM9SF2_4|http://www.genome.jp/dbget-bin/www_bget?ko:K17086
TRINITY_DN52434_c0_g2_i1	K12837|U2AF2|http://www.genome.jp/dbget-bin/www_bget?ko:K12837
TRINITY_DN47541_c0_g1_i5	K15441|TAD2, ADAT2|http://www.genome.jp/dbget-bin/www_bget?ko:K15441
TRINITY_DN48238_c0_g1_i1	K15166|MED23|http://www.genome.jp/dbget-bin/www_bget?ko:K15166
TRINITY_DN58535_c0_g1_i1	K08235|E2.4.1.207|http://www.genome.jp/dbget-bin/www_bget?ko:K08235
TRINITY_DN46085_c0_g1_i1	K03093|SIGMA70|http://www.genome.jp/dbget-bin/www_bget?ko:K03093
TRINITY_DN47470_c2_g4_i1	K11251|H2A|http://www.genome.jp/dbget-bin/www_bget?ko:K11251
TRINITY_DN46323_c1_g1_i2	K01191|E3.2.1.24|http://www.genome.jp/dbget-bin/www_bget?ko:K01191
TRINITY_DN49632_c1_g4_i2	K01193|E3.2.1.26, sacA|http://www.genome.jp/dbget-bin/www_bget?ko:K01193
TRINITY_DN51376_c1_g1_i1	K05841|E2.4.1.173|http://www.genome.jp/dbget-bin/www_bget?ko:K05841
TRINITY_DN52788_c1_g3_i1	K09534|DNAJC14|http://www.genome.jp/dbget-bin/www_bget?ko:K09534
TRINITY_DN9093_c0_g1_i1	K10775|E4.3.1.24|http://www.genome.jp/dbget-bin/www_bget?ko:K10775
TRINITY_DN75939_c0_g1_i1	K14497|PP2C|http://www.genome.jp/dbget-bin/www_bget?ko:K14497
TRINITY_DN8851_c0_g1_i1	K09422|MYBP|http://www.genome.jp/dbget-bin/www_bget?ko:K09422
TRINITY_DN69723_c0_g1_i1	K10706|SETX, ALS4|http://www.genome.jp/dbget-bin/www_bget?ko:K10706
TRINITY_DN48238_c0_g2_i1	K15166|MED23|http://www.genome.jp/dbget-bin/www_bget?ko:K15166
TRINITY_DN84146_c0_g1_i1	K05658|ABCB1|http://www.genome.jp/dbget-bin/www_bget?ko:K05658
TRINITY_DN35430_c1_g1_i1	K12598|MTR4, SKIV2L2|http://www.genome.jp/dbget-bin/www_bget?ko:K12598
TRINITY_DN51956_c2_g7_i1	K03097|CSNK2A|http://www.genome.jp/dbget-bin/www_bget?ko:K03097
TRINITY_DN48074_c0_g1_i2	K09548|PFDN1|http://www.genome.jp/dbget-bin/www_bget?ko:K09548
TRINITY_DN46073_c0_g2_i2	K07542|PIGV|http://www.genome.jp/dbget-bin/www_bget?ko:K07542
TRINITY_DN44499_c0_g1_i2	K08341|GABARAP, ATG8, LC3|http://www.genome.jp/dbget-bin/www_bget?ko:K08341
TRINITY_DN90637_c0_g1_i1	K04121|E4.2.3.19|http://www.genome.jp/dbget-bin/www_bget?ko:K04121
TRINITY_DN33949_c0_g1_i1	K12856|PRPF8, PRP8|http://www.genome.jp/dbget-bin/www_bget?ko:K12856
TRINITY_DN21216_c0_g1_i1	K08235|E2.4.1.207|http://www.genome.jp/dbget-bin/www_bget?ko:K08235
TRINITY_DN73650_c0_g1_i1	K17964|LRPPRC|http://www.genome.jp/dbget-bin/www_bget?ko:K17964
TRINITY_DN21585_c0_g1_i1	K12581|CNOT7_8, CAF1, POP2|http://www.genome.jp/dbget-bin/www_bget?ko:K12581
TRINITY_DN10501_c0_g2_i1	K11789|VPRBP, DCAF1|http://www.genome.jp/dbget-bin/www_bget?ko:K11789
TRINITY_DN43065_c0_g4_i4	K13162|PCBP2_3_4|http://www.genome.jp/dbget-bin/www_bget?ko:K13162
TRINITY_DN66993_c0_g1_i1	K16290|XCP|http://www.genome.jp/dbget-bin/www_bget?ko:K16290
TRINITY_DN51852_c2_g5_i1	K02924|RP-L39e, RPL39|http://www.genome.jp/dbget-bin/www_bget?ko:K02924
TRINITY_DN37803_c0_g2_i1	K11644|SIN3A|http://www.genome.jp/dbget-bin/www_bget?ko:K11644
TRINITY_DN12113_c0_g2_i1	K09419|HSFF|http://www.genome.jp/dbget-bin/www_bget?ko:K09419
TRINITY_DN185_c0_g1_i1	K01358|clpP, CLPP|http://www.genome.jp/dbget-bin/www_bget?ko:K01358
TRINITY_DN23602_c0_g4_i1	K10592|HUWE1, MULE, ARF-BP1|http://www.genome.jp/dbget-bin/www_bget?ko:K10592
TRINITY_DN41610_c0_g1_i1	K01322|PREP|http://www.genome.jp/dbget-bin/www_bget?ko:K01322
TRINITY_DN45690_c0_g1_i1	K01792|E5.1.3.15|http://www.genome.jp/dbget-bin/www_bget?ko:K01792
TRINITY_DN18572_c0_g1_i1	K03246|EIF3I|http://www.genome.jp/dbget-bin/www_bget?ko:K03246
TRINITY_DN13642_c0_g3_i1	K00876|udk, UCK|http://www.genome.jp/dbget-bin/www_bget?ko:K00876
TRINITY_DN39060_c0_g3_i1	K00703|E2.4.1.21, glgA|http://www.genome.jp/dbget-bin/www_bget?ko:K00703
TRINITY_DN21049_c0_g2_i1	K01510|ENTPD1_3_8|http://www.genome.jp/dbget-bin/www_bget?ko:K01510
TRINITY_DN25520_c0_g3_i1	K06174|ABCE1, Rli1|http://www.genome.jp/dbget-bin/www_bget?ko:K06174
TRINITY_DN75544_c0_g1_i1	K08869|ADCK, ABC1|http://www.genome.jp/dbget-bin/www_bget?ko:K08869
TRINITY_DN93609_c0_g1_i1	K02731|PSMA7|http://www.genome.jp/dbget-bin/www_bget?ko:K02731
TRINITY_DN27304_c0_g1_i1	K10527|MFP2|http://www.genome.jp/dbget-bin/www_bget?ko:K10527
TRINITY_DN51170_c0_g1_i1	K01623|ALDO|http://www.genome.jp/dbget-bin/www_bget?ko:K01623
TRINITY_DN52779_c0_g2_i1	K09842|AAO3|http://www.genome.jp/dbget-bin/www_bget?ko:K09842
TRINITY_DN14152_c0_g2_i1	K17338|REEP1_2_3_4|http://www.genome.jp/dbget-bin/www_bget?ko:K17338
TRINITY_DN1622_c0_g2_i1	K03113|EIF1, SUI1|http://www.genome.jp/dbget-bin/www_bget?ko:K03113
TRINITY_DN91889_c0_g1_i1	K16297|SCPL-II|http://www.genome.jp/dbget-bin/www_bget?ko:K16297
TRINITY_DN92892_c0_g1_i1	K02155|ATPeV0C, ATP6L|http://www.genome.jp/dbget-bin/www_bget?ko:K02155
TRINITY_DN48218_c0_g1_i8	K00737|MGAT3|http://www.genome.jp/dbget-bin/www_bget?ko:K00737
TRINITY_DN49841_c1_g2_i1	K12900|FUSIP1|http://www.genome.jp/dbget-bin/www_bget?ko:K12900
TRINITY_DN25743_c0_g1_i1	K00660|CHS|http://www.genome.jp/dbget-bin/www_bget?ko:K00660
TRINITY_DN29328_c0_g1_i1	K08869|ADCK, ABC1|http://www.genome.jp/dbget-bin/www_bget?ko:K08869
TRINITY_DN87221_c0_g1_i1	K12741|HNRNPA1_3|http://www.genome.jp/dbget-bin/www_bget?ko:K12741
TRINITY_DN29641_c0_g3_i1	K15697|RNF114|http://www.genome.jp/dbget-bin/www_bget?ko:K15697
TRINITY_DN41751_c0_g1_i1	K15015|SLC32A, VGAT|http://www.genome.jp/dbget-bin/www_bget?ko:K15015
TRINITY_DN52752_c0_g2_i1	K03363|CDC20|http://www.genome.jp/dbget-bin/www_bget?ko:K03363
TRINITY_DN44437_c0_g2_i7	K03544|clpX, CLPX|http://www.genome.jp/dbget-bin/www_bget?ko:K03544
TRINITY_DN53305_c7_g4_i1	K17285|SELENBP1|http://www.genome.jp/dbget-bin/www_bget?ko:K17285
TRINITY_DN62145_c0_g1_i1	K04730|IRAK1|http://www.genome.jp/dbget-bin/www_bget?ko:K04730
TRINITY_DN48275_c1_g1_i7	K08829|MAK|http://www.genome.jp/dbget-bin/www_bget?ko:K08829
TRINITY_DN46279_c0_g1_i5	K16900|TPC1, CCH1|http://www.genome.jp/dbget-bin/www_bget?ko:K16900
TRINITY_DN1822_c0_g1_i1	K13459|RPS2|http://www.genome.jp/dbget-bin/www_bget?ko:K13459
TRINITY_DN26741_c0_g2_i1	K13181|DDX27, DRS1|http://www.genome.jp/dbget-bin/www_bget?ko:K13181
TRINITY_DN32919_c0_g1_i2	K02358|tuf, TUFM|http://www.genome.jp/dbget-bin/www_bget?ko:K02358
TRINITY_DN35747_c0_g1_i1	K04733|IRAK4|http://www.genome.jp/dbget-bin/www_bget?ko:K04733
TRINITY_DN49598_c0_g1_i2	K06072|DOHH|http://www.genome.jp/dbget-bin/www_bget?ko:K06072
TRINITY_DN52467_c0_g2_i1	K06158|ABCF3|http://www.genome.jp/dbget-bin/www_bget?ko:K06158
TRINITY_DN28647_c1_g1_i1	K14760|AAE14|http://www.genome.jp/dbget-bin/www_bget?ko:K14760
TRINITY_DN20785_c0_g2_i1	K03327|TC.MATE, SLC47A, norM, mdtK, dinF|http://www.genome.jp/dbget-bin/www_bget?ko:K03327
TRINITY_DN28242_c0_g2_i1	K02927|RP-L40e, RPL40|http://www.genome.jp/dbget-bin/www_bget?ko:K02927
TRINITY_DN7467_c0_g2_i1	K02109|ATPF0B, atpF|http://www.genome.jp/dbget-bin/www_bget?ko:K02109
TRINITY_DN44496_c0_g1_i1	K15216|RRN3, TIFIA|http://www.genome.jp/dbget-bin/www_bget?ko:K15216
TRINITY_DN17090_c0_g2_i1	K14489|AHK2_3_4|http://www.genome.jp/dbget-bin/www_bget?ko:K14489
TRINITY_DN27308_c0_g2_i1	K02865|RP-L10Ae, RPL10A|http://www.genome.jp/dbget-bin/www_bget?ko:K02865
TRINITY_DN100966_c0_g1_i1	K17278|PGRMC1_2|http://www.genome.jp/dbget-bin/www_bget?ko:K17278
TRINITY_DN40651_c0_g1_i1	K09587|CYP90B1, DWF4|http://www.genome.jp/dbget-bin/www_bget?ko:K09587
TRINITY_DN8667_c0_g1_i1	K14563|NOP1, FBL|http://www.genome.jp/dbget-bin/www_bget?ko:K14563
TRINITY_DN46081_c1_g2_i1	K00799|GST, gst|http://www.genome.jp/dbget-bin/www_bget?ko:K00799
TRINITY_DN15580_c0_g1_i1	K01595|ppc|http://www.genome.jp/dbget-bin/www_bget?ko:K01595
TRINITY_DN31377_c0_g1_i1	K07432|ALG13|http://www.genome.jp/dbget-bin/www_bget?ko:K07432
TRINITY_DN44621_c2_g14_i1	K08913|LHCB2|http://www.genome.jp/dbget-bin/www_bget?ko:K08913
TRINITY_DN60259_c0_g1_i1	K14945|QKI|http://www.genome.jp/dbget-bin/www_bget?ko:K14945
TRINITY_DN27308_c0_g1_i1	K02865|RP-L10Ae, RPL10A|http://www.genome.jp/dbget-bin/www_bget?ko:K02865
TRINITY_DN37488_c0_g2_i1	K05236|COPA|http://www.genome.jp/dbget-bin/www_bget?ko:K05236
TRINITY_DN50781_c0_g1_i2	K01772|hemH, FECH|http://www.genome.jp/dbget-bin/www_bget?ko:K01772
TRINITY_DN49652_c0_g1_i2	K14945|QKI|http://www.genome.jp/dbget-bin/www_bget?ko:K14945
TRINITY_DN18016_c0_g1_i1	K01056|PTH1, pth, spoVC|http://www.genome.jp/dbget-bin/www_bget?ko:K01056
TRINITY_DN50723_c1_g4_i2	K14376|PAP|http://www.genome.jp/dbget-bin/www_bget?ko:K14376
TRINITY_DN49170_c1_g4_i4	K02964|RP-S18e, RPS18|http://www.genome.jp/dbget-bin/www_bget?ko:K02964
TRINITY_DN33942_c0_g2_i1	K08874|TRRAP|http://www.genome.jp/dbget-bin/www_bget?ko:K08874
TRINITY_DN46880_c0_g2_i1	K01915|glnA, GLUL|http://www.genome.jp/dbget-bin/www_bget?ko:K01915
TRINITY_DN47113_c0_g3_i1	K12837|U2AF2|http://www.genome.jp/dbget-bin/www_bget?ko:K12837
TRINITY_DN51280_c1_g1_i2	K04077|groEL, HSPD1|http://www.genome.jp/dbget-bin/www_bget?ko:K04077
TRINITY_DN46810_c0_g1_i1	K06130|LYPLA2|http://www.genome.jp/dbget-bin/www_bget?ko:K06130
TRINITY_DN27413_c0_g1_i1	K07390|grxD, GLRX5|http://www.genome.jp/dbget-bin/www_bget?ko:K07390
TRINITY_DN27107_c0_g1_i1	K18192|ATP10|http://www.genome.jp/dbget-bin/www_bget?ko:K18192
TRINITY_DN48494_c0_g1_i3	K01648|ACLY|http://www.genome.jp/dbget-bin/www_bget?ko:K01648
TRINITY_DN37118_c0_g1_i1	K00588|E2.1.1.104|http://www.genome.jp/dbget-bin/www_bget?ko:K00588
TRINITY_DN53455_c10_g3_i1	K13338|PEX1|http://www.genome.jp/dbget-bin/www_bget?ko:K13338
TRINITY_DN49494_c0_g1_i1	K02918|RP-L35e, RPL35|http://www.genome.jp/dbget-bin/www_bget?ko:K02918
TRINITY_DN47948_c0_g1_i2	K15631|ABA3|http://www.genome.jp/dbget-bin/www_bget?ko:K15631
TRINITY_DN72064_c0_g1_i1	K17815|EXO5|http://www.genome.jp/dbget-bin/www_bget?ko:K17815
TRINITY_DN6605_c0_g2_i1	K13102|KIN|http://www.genome.jp/dbget-bin/www_bget?ko:K13102
TRINITY_DN25604_c0_g1_i1	K10355|ACTF|http://www.genome.jp/dbget-bin/www_bget?ko:K10355
TRINITY_DN45756_c0_g1_i1	K11594|DDX3X, bel|http://www.genome.jp/dbget-bin/www_bget?ko:K11594
TRINITY_DN37880_c0_g2_i1	K11548|NUF2, CDCA1|http://www.genome.jp/dbget-bin/www_bget?ko:K11548
TRINITY_DN48660_c0_g1_i1	K14767|UTP3, SAS10|http://www.genome.jp/dbget-bin/www_bget?ko:K14767
TRINITY_DN31786_c0_g3_i1	K01537|E3.6.3.8|http://www.genome.jp/dbget-bin/www_bget?ko:K01537
TRINITY_DN39930_c0_g3_i1	K00799|GST, gst|http://www.genome.jp/dbget-bin/www_bget?ko:K00799
TRINITY_DN18681_c0_g1_i1	K14777|DDX47, RRP3|http://www.genome.jp/dbget-bin/www_bget?ko:K14777
TRINITY_DN65019_c0_g1_i1	K13463|COI-1|http://www.genome.jp/dbget-bin/www_bget?ko:K13463
TRINITY_DN3063_c0_g2_i1	K05933|E1.14.17.4|http://www.genome.jp/dbget-bin/www_bget?ko:K05933
TRINITY_DN50707_c0_g2_i4	K00981|E2.7.7.41, CDS1, CDS2, cdsA|http://www.genome.jp/dbget-bin/www_bget?ko:K00981
TRINITY_DN62722_c0_g1_i1	K12355|REF1|http://www.genome.jp/dbget-bin/www_bget?ko:K12355
TRINITY_DN32766_c0_g1_i1	K10580|UBE2N, BLU, UBC13|http://www.genome.jp/dbget-bin/www_bget?ko:K10580
TRINITY_DN38820_c0_g1_i1	K11671|NFRKB, INO80G|http://www.genome.jp/dbget-bin/www_bget?ko:K11671
TRINITY_DN51730_c0_g1_i1	K04506|SIAH1|http://www.genome.jp/dbget-bin/www_bget?ko:K04506
TRINITY_DN46227_c2_g2_i16	K17604|ZSWIM3|http://www.genome.jp/dbget-bin/www_bget?ko:K17604
TRINITY_DN48936_c0_g4_i1	K13106|BUD13, CWC26|http://www.genome.jp/dbget-bin/www_bget?ko:K13106
TRINITY_DN39612_c0_g2_i1	K12881|THOC4, ALY|http://www.genome.jp/dbget-bin/www_bget?ko:K12881
TRINITY_DN42434_c0_g1_i1	K01725|cynS|http://www.genome.jp/dbget-bin/www_bget?ko:K01725
TRINITY_DN41391_c0_g2_i1	K08867|WNK, PRKWNK|http://www.genome.jp/dbget-bin/www_bget?ko:K08867
TRINITY_DN52930_c0_g2_i1	K17402|MRPS23|http://www.genome.jp/dbget-bin/www_bget?ko:K17402
TRINITY_DN39687_c0_g3_i1	K09837|LUT1, CYP97C1|http://www.genome.jp/dbget-bin/www_bget?ko:K09837
TRINITY_DN49665_c2_g10_i1	K00121|frmA, ADH5, adhC|http://www.genome.jp/dbget-bin/www_bget?ko:K00121
TRINITY_DN53254_c0_g5_i1	K01869|LARS, leuS|http://www.genome.jp/dbget-bin/www_bget?ko:K01869
TRINITY_DN51505_c0_g1_i4	K00873|PK, pyk|http://www.genome.jp/dbget-bin/www_bget?ko:K00873
TRINITY_DN44621_c2_g10_i1	K08913|LHCB2|http://www.genome.jp/dbget-bin/www_bget?ko:K08913
TRINITY_DN52800_c1_g2_i1	K14409|SMG7, EST1C|http://www.genome.jp/dbget-bin/www_bget?ko:K14409
TRINITY_DN22778_c0_g3_i1	K13126|PABPC|http://www.genome.jp/dbget-bin/www_bget?ko:K13126
TRINITY_DN47946_c0_g1_i1	K13118|DGCR14|http://www.genome.jp/dbget-bin/www_bget?ko:K13118
TRINITY_DN24303_c0_g2_i1	K08490|STX5|http://www.genome.jp/dbget-bin/www_bget?ko:K08490
TRINITY_DN47808_c0_g1_i2	K08064|NFYA|http://www.genome.jp/dbget-bin/www_bget?ko:K08064
TRINITY_DN45506_c0_g1_i1	K01814|hisA|http://www.genome.jp/dbget-bin/www_bget?ko:K01814
TRINITY_DN23658_c0_g1_i1	K12617|PATL1, PAT1|http://www.genome.jp/dbget-bin/www_bget?ko:K12617
TRINITY_DN22001_c0_g1_i1	K12399|AP3S|http://www.genome.jp/dbget-bin/www_bget?ko:K12399
TRINITY_DN51729_c0_g1_i5	K00111|glpA, glpD|http://www.genome.jp/dbget-bin/www_bget?ko:K00111
TRINITY_DN37256_c0_g2_i1	K15281|SLC35D|http://www.genome.jp/dbget-bin/www_bget?ko:K15281
TRINITY_DN46596_c1_g3_i1	K02871|RP-L13, MRPL13, rplM|http://www.genome.jp/dbget-bin/www_bget?ko:K02871
TRINITY_DN4176_c0_g1_i1	K05350|bglB|http://www.genome.jp/dbget-bin/www_bget?ko:K05350
TRINITY_DN39464_c0_g5_i1	K08900|BCS1|http://www.genome.jp/dbget-bin/www_bget?ko:K08900
TRINITY_DN1364_c0_g1_i1	K19562|BIO3-BIO1|http://www.genome.jp/dbget-bin/www_bget?ko:K19562
TRINITY_DN29950_c0_g1_i1	K00695|E2.4.1.13|http://www.genome.jp/dbget-bin/www_bget?ko:K00695
[truncated: 22,681 more rows]

## Sheet: COG
Query_id	COG_Protein_id	E_value	COG_id	COG_id_function_description	COG_functional_classification	COG_function_description
[truncated: 35,650 more rows]

[truncated: 3 more sheets: NR, Uniprot, Specie]
